# Supplementary material for: Tamm-Horsfall protein augments neutrophil NETosis during urinary tract infection
Source: JCI Insight. 2025 Jan 9;10(1):e180024. doi: 10.1172/jci.insight.180024 (PMC11721310; doi:10.1172/jci.insight.180024)
Supplement: Supplemental table 3 [file jciinsight-10-180024-s201.xlsx]

## Sheet: Supplemental Table 3
GeneID	TaxonID	GeneSymbol	GeneDescription	log2_FC_treatmentUnTx_vs_treatmentTHP	pValue_treatmentUnTx_vs_treatmentTHP	pAdj_treatmentUnTx_vs_treatmentTHP	log2_FC_treatmentUnTx_vs_treatmentPMA	pValue_treatmentUnTx_vs_treatmentPMA	pAdj_treatmentUnTx_vs_treatmentPMA	log2_FC_treatmentUnTx_vs_treatmentTHPPMA	pValue_treatmentUnTx_vs_treatmentTHPPMA	pAdj_treatmentUnTx_vs_treatmentTHPPMA	log2_FC_treatmentTHP_vs_treatmentPMA	pValue_treatmentTHP_vs_treatmentPMA	pAdj_treatmentTHP_vs_treatmentPMA	log2_FC_treatmentTHP_vs_treatmentTHPPMA	pValue_treatmentTHP_vs_treatmentTHPPMA	pAdj_treatmentTHP_vs_treatmentTHPPMA	log2_FC_treatmentPMA_vs_treatmentTHPPMA	pValue_treatmentPMA_vs_treatmentTHPPMA	pAdj_treatmentPMA_vs_treatmentTHPPMA	SRA_51066_1_6	PeptideCount_51066_1_6	PeptideCount_u2g_51066_1_6	PSMs_51066_1_6	iBAQ_dstrAdj_MED_51066_1_6_126_UnTx-1	iBAQ_dstrAdj_MED_51066_1_6_127N_UnTx-2	iBAQ_dstrAdj_MED_51066_1_6_127C_UnTx-3	iBAQ_dstrAdj_MED_51066_1_6_128N_UnTx-4	iBAQ_dstrAdj_MED_51066_1_6_128C_THP-1	iBAQ_dstrAdj_MED_51066_1_6_129N_THP-2	iBAQ_dstrAdj_MED_51066_1_6_129C_THP-3	iBAQ_dstrAdj_MED_51066_1_6_130N_THP-4	iBAQ_dstrAdj_MED_51066_1_6_130C_PMA-1	iBAQ_dstrAdj_MED_51066_1_6_131N_PMA-2	iBAQ_dstrAdj_MED_51066_1_6_131C_PMA-3	iBAQ_dstrAdj_MED_51066_1_6_132N_PMA-4	iBAQ_dstrAdj_MED_51066_1_6_132C_THP+PMA-1	iBAQ_dstrAdj_MED_51066_1_6_133N_THP+PMA-2	iBAQ_dstrAdj_MED_51066_1_6_133C_THP+PMA-3	iBAQ_dstrAdj_MED_51066_1_6_134_THP+PMA-4
1	9606	A1BG	alpha-1-B glycoprotein	-0.0213019	0.661414	0.936878	-0.606628	2e-09	8.21e-08	-0.51938	1.65e-08	4.86e-07	-0.585326	3.27e-09	1.21e-07	-0.498079	2.88e-08	8.69e-07	0.0872475	0.0872477	0.546629	S	5	5	6	0.771898	0.91118	0.782817	0.80474	0.723109	0.905902	0.831207	0.766693	0.534302	0.519564	0.503802	0.497448	0.609088	0.533545	0.53537	0.516116
2	9606	A2M	alpha-2-macroglobulin	0.0969792	0.640656	0.932674	-0.0850118	0.682148	0.780184	-0.0413757	0.841668	0.88879	-0.181991	0.385451	0.512064	-0.138355	0.507084	0.618328	0.0436362	0.833154	0.96498	S	2	2	2	0.0181641	0.0177316	0.0565522	0.0195502	0.021813	0.022316	0.022075	0.0331603	0.0209627	0.017246	0.019747	0.0294036	0.021336	0.0212032	0.0214059	0.0247311
9	9606	NAT1	N-acetyltransferase 1 (arylamine N-acetyltransferase)	-0.0744736	0.00766193	0.244416	-0.0414211	0.107471	0.19922	-0.0438137	0.0902198	0.162287	0.0330525	0.191994	0.305965	0.03066	0.224347	0.331862	-0.00239259	0.922521	0.981452	S	5	5	9	1.32603	1.36568	1.44495	1.47481	1.24815	1.34065	1.3867	1.30729	1.33432	1.39436	1.37591	1.30167	1.28403	1.36567	1.40492	1.35454
14	9606	AAMP	angio-associated, migratory cell protein	-0.0470536	0.565426	0.913212	-0.545449	5.94e-06	7.44e-05	-0.582646	2.75e-06	3.54e-05	-0.498396	1.64e-05	0.000201089	-0.535593	7.33e-06	9.32e-05	-0.0371972	0.64885	0.916927	S	2	2	2	0.27056	0.301977	0.387139	0.275132	0.282313	0.291464	0.35041	0.257404	0.213163	0.226918	0.182803	0.178674	0.236863	0.183	0.1903	0.170775
16	9606	AARS1	alanyl-tRNA synthetase	0.0272859	0.215739	0.742743	0.0414997	0.0681382	0.140786	0.0436047	0.0566281	0.11205	0.0142138	0.510977	0.630302	0.0163189	0.451505	0.565402	0.00210505	0.921885	0.981452	S	37	37	82	9.00433	8.38843	8.75472	8.23668	9.43245	8.51899	9.03163	8.1501	9.20538	8.93478	8.75919	8.59689	9.02365	8.80759	9.25003	8.47918
18	9606	ABAT	4-aminobutyrate aminotransferase	0.130843	0.110127	0.609352	0.111729	0.167614	0.281608	0.165769	0.0481611	0.0980189	-0.0191133	0.807427	0.865282	0.0349265	0.656789	0.749169	0.0540398	0.493777	0.85973	S	3	3	4	0.0294008	0.0452348	0.0478948	0.035744	0.0340407	0.0520869	0.0480544	0.0403952	0.0253253	0.0560337	0.0551982	0.0398091	0.0301488	0.0497931	0.0543538	0.0460043
22	9606	ABCB7	ATP-binding cassette, sub-family B (MDR/TAP), member 7	0.127658	0.0433662	0.453212	0.123085	0.0503887	0.110955	0.0866921	0.154751	0.24769	-0.00457289	0.938036	0.957081	-0.0409659	0.4897	0.602537	-0.036393	0.538734	0.877011	S	3	3	3	0.199189	0.191033	0.178964	0.191699	0.188907	0.208083	0.207128	0.240047	0.187179	0.21681	0.203287	0.232159	0.168165	0.206256	0.219439	0.226464
23	9606	ABCF1	ATP-binding cassette, sub-family F (GCN20), member 1	-0.00216376	0.982989	0.996747	0.254912	0.0220505	0.0579456	0.0903157	0.379829	0.495776	0.257075	0.0211225	0.0561505	0.0924795	0.368821	0.487662	-0.164596	0.119934	0.606084	S	21	19	56	5.69694	5.83134	6.26491	6.14914	5.91318	5.68611	6.13215	6.26159	13.6533	6.232	6.40927	6.40713	6.73882	6.35118	6.25205	6.45286
24	9606	ABCA4	ATP-binding cassette, sub-family A (ABC1), member 4	0.0147675	0.843548	0.976354	0.284924	0.00150458	0.00692977	0.308805	0.000778747	0.00358899	0.270157	0.00226743	0.00974014	0.294038	0.00116928	0.00527288	0.0238807	0.749874	0.94368	S	1	1	1	0.0149211	0.0196069	0.0179547	0.0172034	0.0145774	0.0160671	0.0214908	0.0189362	0.016611	0.022229	0.0284548	0.0209171	0.0191779	0.0217563	0.0243414	0.0227104
26	9606	AOC1	amine oxidase, copper containing 1	-0.0753592	0.701065	0.945884	-0.789044	0.000956564	0.0048269	-0.656937	0.00388007	0.013334	-0.713684	0.0021219	0.00921752	-0.581578	0.00863564	0.0251029	0.132106	0.503194	0.864101	S	3	3	4	0.0979225	0.103697	0.529252	0.110789	0.0796859	0.113194	0.505075	0.105842	0.0667714	0.0761433	0.115249	0.0748869	0.0836728	0.0795358	0.110321	0.0830889
29	9606	ABR	active BCR-related	-0.018546	0.499354	0.892711	0.0816397	0.00816691	0.0263967	0.0996321	0.00206616	0.00796604	0.100186	0.00198068	0.00876494	0.118178	0.000508606	0.0027338	0.0179924	0.512055	0.869031	S	23	21	43	5.08834	5.33229	5.3744	5.0146	4.92826	5.34293	5.3701	4.89387	5.53528	6.0162	5.52379	5.13028	5.13258	5.93745	5.93877	5.47794
30	9606	ACAA1	acetyl-CoA acyltransferase 1	0.0241672	0.433515	0.873648	-0.0573065	0.075709	0.152436	-0.0833455	0.0141664	0.037044	-0.0814737	0.0160564	0.0453623	-0.107513	0.00274397	0.0102351	-0.0260391	0.399538	0.826519	S	16	16	59	13.8067	13.8989	16.0494	15.2786	14.8335	13.4771	16.0945	15.7212	13.8268	13.4992	15.2626	13.6951	14.2685	12.487	15.3835	12.9919
31	9606	ACACA	acetyl-CoA carboxylase alpha	0.0080482	0.873231	0.981024	0.115729	0.033962	0.0815911	0.0568979	0.269201	0.381151	0.107681	0.0463795	0.104	0.0488497	0.340204	0.4585	-0.0588314	0.253934	0.744947	S	12	9	15	0.0810328	0.077048	0.0833278	0.083507	0.0761115	0.0732834	0.0885243	0.0893628	0.0866038	0.0872366	0.0986017	0.0840353	0.078302	0.0852037	0.0859137	0.0902275
33	9606	ACADL	acyl-CoA dehydrogenase, long chain	0.00353694	0.972179	0.994764	-0.0658909	0.51888	0.641129	-0.14186	0.175443	0.273413	-0.0694279	0.497031	0.619137	-0.145397	0.165568	0.26096	-0.0759692	0.45808	0.842408	S	1	1	1	0.0303417	0.0361564	0.0338733	0.0375462	0.0292208	0.0384095	0.0398545	0.0292119	0.0254124	0.0305627	0.0378677	0.0396357	0.0255634	0.0366798	0.0366592	0.0241527
34	9606	ACADM	acyl-CoA dehydrogenase, C-4 to C-12 straight chain	0.0766486	9.65e-05	0.0213388	0.199449	7.24e-10	3.4e-08	0.209278	3.7e-10	1.91e-08	0.1228	4.58e-07	9.85e-06	0.13263	1.73e-07	3.98e-06	0.00982961	0.509999	0.868009	S	19	18	56	22.0978	22.0064	20.8164	23.092	23.9044	23.238	21.8676	24.2929	25.6094	25.5661	24.3179	26.9678	25.5548	25.7146	24.8847	27.0701
35	9606	ACADS	acyl-CoA dehydrogenase, C-2 to C-3 short chain	0.0267794	0.325172	0.827601	0.0808124	0.0078013	0.0255186	0.108754	0.000892958	0.00402435	0.054033	0.0580317	0.123344	0.0819749	0.00712924	0.0217461	0.0279419	0.305306	0.775816	S	12	12	27	5.19608	5.97637	6.23581	4.89877	5.51281	6.16653	6.44127	4.74368	5.94424	6.47668	6.67751	4.80075	5.75233	6.71113	6.85534	5.0471
36	9606	ACADSB	acyl-CoA dehydrogenase, short/branched chain	-0.0574639	0.118872	0.624312	0.0949408	0.0154234	0.0437254	0.0482848	0.184829	0.284773	0.152405	0.000533243	0.00305895	0.105749	0.00821646	0.0241426	-0.046656	0.199219	0.696989	S	6	6	8	0.676931	0.727106	0.673246	0.745648	0.656766	0.672428	0.639722	0.731547	0.703831	0.800073	0.726301	0.807602	0.730363	0.718411	0.757112	0.72278
37	9606	ACADVL	acyl-CoA dehydrogenase, very long chain	0.041124	0.0382546	0.443574	0.165421	1.65e-07	3.64e-06	0.163319	1.94e-07	3.89e-06	0.124297	5.42e-06	8.11e-05	0.122195	6.6e-06	8.56e-05	-0.00210275	0.909047	0.980868	S	27	27	73	11.1913	12.8418	12.227	12.3747	11.7729	13.0811	12.9044	12.447	12.7599	14.7988	14.2138	13.4542	13.2436	14.4964	14.2154	13.198
38	9606	ACAT1	acetyl-CoA acetyltransferase 1	0.0450513	0.19935	0.725511	0.142301	0.000715171	0.00380784	0.205665	1.95e-05	0.00018	0.0972495	0.0110503	0.0337958	0.160613	0.000241695	0.00152609	0.0633639	0.0784861	0.530251	S	23	22	111	151.324	135.901	137.896	150.057	152.12	141.623	145.4	156.389	154.025	161.165	171.281	158.361	161.039	157.056	183.887	174.782
39	9606	ACAT2	acetyl-CoA acetyltransferase 2	-0.0268153	0.290064	0.801281	0.0534159	0.0452309	0.102079	0.0539301	0.0434536	0.0899602	0.0802311	0.00506166	0.0184016	0.0807454	0.00484828	0.0161911	0.000514245	0.983496	0.997112	S	11	11	26	12.8801	13.8095	14.0738	13.612	12.2013	12.9505	14.4934	13.7925	13.1462	13.9238	15.018	14.6474	13.0536	13.2876	15.7013	14.8753
47	9606	ACLY	ATP citrate lyase	-0.00391573	0.831637	0.973653	-0.124822	5.17e-06	6.62e-05	-0.0721617	0.00119663	0.0050516	-0.120906	7.46e-06	0.000106933	-0.068246	0.00185954	0.0075682	0.0526598	0.0108101	0.249706	S	61	61	303	49.0551	54.0346	51.178	49.9792	51.04	51.7696	50.1381	50.5281	46.1913	47.2182	47.1702	44.9348	46.7538	49.8171	48.1106	48.5783
48	9606	ACO1	aconitase 1, soluble	0.00872114	0.736241	0.956779	0.0405344	0.131616	0.233196	0.0414373	0.123858	0.207761	0.0318132	0.229849	0.349659	0.0327161	0.217528	0.324391	0.000902917	0.972127	0.995008	S	25	24	48	3.82726	3.57646	3.41702	4.10049	3.92435	3.53265	3.50179	4.049	3.9308	3.92631	3.6227	3.95574	3.88212	3.75563	3.74679	4.03801
50	9606	ACO2	aconitase 2, mitochondrial	0.00553211	0.811231	0.971121	0.219373	8.29e-08	1.99e-06	0.202775	2.28e-07	4.52e-06	0.213841	1.15e-07	2.98e-06	0.197243	3.24e-07	6.93e-06	-0.0165978	0.477049	0.85223	S	23	23	59	11.4049	10.7915	9.52254	11.3182	11.2011	10.9821	9.82404	11.1747	13.0426	12.5546	11.373	13.948	12.7974	12.4918	11.9466	12.9348
51	9606	ACOX1	acyl-CoA oxidase 1, palmitoyl	-0.0425992	0.0435621	0.453355	0.0210611	0.292983	0.425078	0.0111456	0.572651	0.67128	0.0636604	0.00493015	0.0180592	0.0537448	0.0140045	0.0363979	-0.00991557	0.615342	0.904605	S	21	21	59	11.3981	11.4855	12.2659	10.4697	11.1658	10.7497	12.0323	10.1684	11.5896	12.1976	12.2723	10.4399	11.3258	11.5586	12.762	10.4182
52	9606	ACP1	acid phosphatase 1, soluble	0.0132665	0.541567	0.906231	-0.013157	0.544866	0.664619	-0.0198636	0.36445	0.479894	-0.0264235	0.232541	0.352584	-0.0331301	0.139643	0.227786	-0.00670655	0.756508	0.945171	S	9	9	32	24.9914	27.0265	29.8403	24.907	26.0286	27.6689	29.0832	24.927	25.0647	27.6163	28.4163	24.4209	24.7367	28.3447	28.3694	23.5697
53	9606	ACP2	acid phosphatase 2, lysosomal	0.0365147	0.211283	0.73974	0.164624	3.02e-05	0.000287105	0.0773166	0.0144644	0.0375798	0.12811	0.000362231	0.00226959	0.0408019	0.165155	0.260534	-0.0873078	0.00700629	0.205389	S	4	4	5	0.720644	0.883704	0.767307	0.795208	0.769073	0.872686	0.773044	0.835619	0.809636	0.945541	0.921568	0.917164	0.778865	0.899655	0.868825	0.815203
55	9606	ACP3	acid phosphatase, prostate	0.0306979	0.438007	0.874401	-0.391297	4.18e-08	1.13e-06	-0.386457	4.93e-08	1.21e-06	-0.421995	1.53e-08	4.85e-07	-0.417155	1.79e-08	5.73e-07	0.00484003	0.901693	0.980013	S	8	8	11	2.96382	3.68662	3.5168	3.17298	3.25136	3.56597	3.54316	3.26711	2.28844	2.98534	2.55653	2.09212	2.39375	2.70679	2.69547	2.13214
58	9606	ACTA1	actin, alpha 1, skeletal muscle	0.0515989	0.228977	0.754399	0.217026	9.42e-05	0.000724377	0.198467	0.000224748	0.00130148	0.165428	0.00111613	0.00560892	0.146868	0.00280259	0.0103852	-0.0185592	0.658349	0.919086	S	29	1	3380	3761.59	4597.35	4018.21	4195.5	4257.14	4248.14	4307.67	4414.29	4919.16	4947.17	4570.11	5112.19	4412.23	5122.89	5072.48	4668.18
60	9606	ACTB	actin, beta	0.152689	0.2373	0.760665	0.028413	0.821906	0.883693	0.226721	0.0875694	0.158602	-0.124276	0.33228	0.458776	0.0740312	0.559509	0.664695	0.198308	0.130753	0.62538	S	41	2	5022	43.8158	42.372	30.6378	32.4848	41.923	32.6631	50.9754	44.6854	48.2155	34.0335	28.7751	41.4964	53.2206	44.8285	34.4518	43.793
71	9606	ACTG1	actin gamma 1	-0.077437	0.0120709	0.286123	0.0105111	0.703818	0.7969	-0.0247643	0.375704	0.491361	0.0879481	0.00548347	0.0196059	0.0526727	0.0712139	0.134214	-0.0352754	0.213086	0.705512	S	40	1	4523	33860.4	38412.9	35791.7	37723.3	31514.2	37540.9	33729.9	34547.2	31801.1	40220.2	36463	38681.6	30387.1	38475	36277.5	38186.3
72	9606	ACTG2	actin, gamma 2, smooth muscle, enteric	-0.00249503	0.968718	0.994213	0.0530657	0.409726	0.54302	0.0120987	0.849268	0.893473	0.0555607	0.388586	0.515469	0.0145938	0.818728	0.87604	-0.040967	0.522557	0.871348	S	28	1	3335	846.186	837.905	841.045	848.42	629.473	872.022	1038.34	846.623	719.402	836.41	1042.55	924.801	701.059	858.082	1005.92	848.39
81	9606	ACTN4	actinin, alpha 4	-0.00626262	0.819894	0.971429	0.0519516	0.073834	0.149481	0.0363546	0.19862	0.302025	0.0582142	0.0479639	0.106737	0.0426172	0.135738	0.22282	-0.015597	0.572456	0.888197	S	74	46	910	465.718	526.375	531.621	528.031	481.95	525.465	530.437	502.787	477.894	566.209	559.503	533.348	447.629	548.951	572.227	547.318
86	9606	ACTL6A	actin-like 6A	-0.0236843	0.381545	0.849398	0.0615882	0.0332717	0.0801164	0.0642392	0.0273234	0.0621617	0.0852725	0.00544304	0.0195093	0.0879235	0.00442685	0.0150649	0.00265098	0.920955	0.981452	S	13	9	41	10.8821	10.9615	12.1252	11.5431	11.175	11.223	11.0771	11.2288	11.7436	12.6339	12.1322	11.3592	11.4963	12.0735	12.3371	11.906
87	9606	ACTN1	actinin, alpha 1	-0.021846	0.333001	0.830747	0.0759672	0.00337856	0.0133558	0.0324652	0.15785	0.251736	0.0978132	0.000444101	0.00265123	0.0543112	0.0251708	0.0582948	-0.043502	0.0649283	0.499349	S	67	37	1110	672.582	789.837	806.488	787.576	688.067	775.388	778.736	754.817	704.953	848.252	832.36	857.648	676.167	800.832	851.187	809.454
88	9606	ACTN2	actinin, alpha 2	-0.0184528	0.60773	0.92535	0.0755143	0.0487186	0.107928	0.0310068	0.392228	0.508217	0.0939671	0.0175099	0.0485343	0.0494595	0.180338	0.279793	-0.0445076	0.22534	0.718011	S	21	1	251	184.755	214.103	211.69	214.217	190.316	211.556	215.313	193.083	190.76	229.966	229.294	223.65	173.309	216.491	233.101	226.245
89	9606	ACTN3	actinin, alpha 3 (gene/pseudogene)	-0.0132028	0.697707	0.944548	0.0487156	0.164677	0.277627	0.0161098	0.635969	0.725338	0.0619184	0.0831018	0.162939	0.0293126	0.393221	0.510783	-0.0326058	0.343662	0.79721	S	14	1	152	190.123	224.082	217.707	222.075	198.034	219.77	223.026	202.661	193.981	233.383	230.43	228.247	177.17	223.783	236.875	229.051
93	9606	ACVR2B	activin A receptor, type IIB	-0.0459563	0.738645	0.95723	-0.478146	0.00300231	0.0121567	-0.65307	0.000222164	0.00129161	-0.432189	0.00602309	0.0211389	-0.607114	0.000434412	0.0024055	-0.174925	0.215347	0.709474	S	2	2	2	0.690182	0.917019	0.932102	0.851731	0.492267	0.801036	0.925709	1.23073	0.340655	0.571035	0.791654	0.763171	0.483339	0.484258	0.591097	0.495995
95	9606	ACY1	aminoacylase 1	0.00571746	0.939587	0.991748	0.0886205	0.250831	0.379454	0.153077	0.0568661	0.11243	0.0829031	0.281385	0.406883	0.14736	0.0656224	0.125481	0.0644569	0.39863	0.826519	S	3	0	3	0.0482369	0.0547999	0.0597416	0.0655309	0.0441015	0.052551	0.0649692	0.0680178	0.0614481	0.0598672	0.0551089	0.0693528	0.0671188	0.0559242	0.0688421	0.0676407
97	9606	ACYP1	acylphosphatase 1, erythrocyte (common) type	-0.00843112	0.751737	0.957619	-0.00340922	0.898067	0.932631	0.0617726	0.0322327	0.0709812	0.0050219	0.850376	0.89528	0.0702038	0.0170581	0.0426422	0.0651819	0.0249749	0.356538	S	6	6	12	6.49156	6.11083	5.32006	5.63086	6.82274	5.53736	5.2758	5.72852	6.61255	6.00345	5.26971	5.60238	6.71289	6.1702	5.67222	6.09069
98	9606	ACYP2	acylphosphatase 2, muscle type	-0.00925286	0.8358	0.974767	0.0627635	0.173086	0.288496	0.086472	0.067508	0.128785	0.0720163	0.121531	0.217853	0.0957249	0.045477	0.0943897	0.0237086	0.596858	0.897551	S	5	5	8	1.44332	1.57881	1.59597	2.04758	1.55286	1.6056	1.50755	1.92469	1.48665	1.86601	1.68456	1.97746	1.43779	1.85207	1.79713	2.07483
100	9606	ADA	adenosine deaminase	0.00257411	0.91748	0.99008	0.0957905	0.00136805	0.00643423	0.121045	0.000174316	0.0010741	0.0932164	0.00169581	0.0077522	0.118471	0.000213982	0.0013906	0.0252542	0.317659	0.783124	S	15	15	31	4.3764	5.45143	5.17561	5.05428	4.741	5.36035	5.08645	4.91081	4.9323	6.0841	5.45403	5.15483	5.10608	5.80554	5.63015	5.43446
101	9606	ADAM8	ADAM metallopeptidase domain 8	0.010201	0.532603	0.903443	-0.397307	1.39e-13	2.13e-11	-0.365761	4.66e-13	6.44e-11	-0.407508	9.61e-14	1.47e-11	-0.375962	3.12e-13	4.67e-11	0.0315458	0.0669643	0.502369	S	19	19	50	9.97265	10.524	11.8299	10.5012	10.1717	10.6609	12.0091	10.3268	7.43188	8.01343	8.66847	7.52049	7.68206	7.92814	8.95913	7.83539
102	9606	ADAM10	ADAM metallopeptidase domain 10	-0.0096536	0.820538	0.971429	-0.239621	4.02e-05	0.000366563	-0.28872	5.1e-06	5.79e-05	-0.229967	6.17e-05	0.000559038	-0.279066	7.54e-06	9.51e-05	-0.049099	0.258649	0.75052	S	28	28	53	6.95895	7.62591	7.57377	7.49443	7.12444	7.77796	7.37633	7.19503	5.30022	6.13895	6.37727	6.95173	5.42632	6.19425	6.55627	5.64064
103	9606	ADAR	adenosine deaminase, RNA-specific	-0.0085936	0.695449	0.943784	-9.37e-05	0.996587	0.998356	-0.0145204	0.510363	0.616892	0.00849993	0.698589	0.785886	-0.0059268	0.786883	0.851573	-0.0144267	0.513055	0.869031	S	50	50	123	10.2554	11.6207	11.1722	11.3761	10.6448	11.0653	11.1946	11.1458	10.4506	11.7675	11.4199	10.7748	10.1054	11.2161	11.4697	11.0703
105	9606	ADARB2	adenosine deaminase, RNA-specific, B2 (non-functional)	0.146262	0.63646	0.932132	-0.150005	0.627921	0.735247	-0.72272	0.0308153	0.0685543	-0.296266	0.343974	0.470408	-0.868981	0.0117954	0.0321005	-0.572715	0.0784141	0.530251	S	1	1	1	0.068696	0.090204	0.0648687	0.0662913	0.0723016	0.175403	0.0523135	0.067635	0.0488936	0.0510975	0.0399718	0.209772	0.0425773	0.0474675	0.0371338	0.0407517
113	9606	ADCY7	adenylate cyclase 7	-0.00363258	0.947003	0.992629	-0.163187	0.00835066	0.0269195	-0.179372	0.00451241	0.0148935	-0.159554	0.0095815	0.0302885	-0.175739	0.00518234	0.017034	-0.0161849	0.767431	0.948079	S	8	7	8	0.246156	0.323602	0.29015	0.355771	0.27054	0.314877	0.31056	0.308615	0.237494	0.304455	0.241116	0.28627	0.217865	0.264491	0.271715	0.304699
118	9606	ADD1	adducin 1 (alpha)	-0.0173447	0.523952	0.900271	0.0402313	0.150973	0.259716	0.0954975	0.00267575	0.00986036	0.057576	0.0468698	0.104747	0.112842	0.000709671	0.00353727	0.0552662	0.0552189	0.472744	S	28	26	104	32.5003	25.1076	25.7931	25.416	32.9838	24.1594	25.1214	25.1693	32.0417	26.5876	28.2009	25.5921	33.1755	27.5938	29.3179	27.0015
119	9606	ADD2	adducin 2 (beta)	0.0616232	0.226902	0.753335	-0.0274232	0.58323	0.696478	0.170474	0.00332887	0.0117933	-0.0890465	0.0886676	0.17156	0.108851	0.0418146	0.0882118	0.197897	0.0010595	0.0903904	S	24	22	48	12.0639	6.0252	4.66342	5.58569	12.9667	6.08974	4.94254	5.87981	11.9963	6.17678	4.75464	4.86059	13.3617	7.43778	5.21154	6.29225
120	9606	ADD3	adducin 3 (gamma)	-0.023627	0.434856	0.873648	-0.00667732	0.823661	0.884932	0.0341496	0.264294	0.375582	0.0169496	0.573398	0.683643	0.0577766	0.0686104	0.130278	0.0408269	0.185878	0.691844	S	23	22	79	36.015	34.428	33.7945	36.1719	34.1464	33.5435	35.4211	35.3916	33.2638	33.7345	37.6521	36.12	33.7223	34.4127	39.6623	37.5974
123	9606	PLIN2	perilipin 2	0.031066	0.803228	0.968501	0.0623848	0.617944	0.726812	-0.0451737	0.717429	0.789883	0.0313188	0.801663	0.861297	-0.0762396	0.543013	0.650372	-0.107558	0.393744	0.826272	S	1	1	1	0.0580563	0.0649643	0.0946012	0.082618	0.112214	0.0700431	0.0617034	0.0769374	0.0786615	0.0744481	0.0773795	0.0821948	0.0681356	0.0679349	0.0740823	0.0779009
128	9606	ADH5	alcohol dehydrogenase 5 (class III), chi polypeptide	-0.015076	0.472829	0.88451	-0.0506382	0.0258476	0.0653719	-0.0454191	0.0423963	0.0883195	-0.0355622	0.102882	0.191863	-0.0303431	0.159021	0.252629	0.0052191	0.802225	0.95687	S	17	17	98	61.5895	66.5219	64.949	69.4735	62.6161	66.8508	61.2965	69.1027	59.6862	64.883	63.0323	64.6947	57.6697	65.7762	63.4755	66.3721
130	9606	ADH6	alcohol dehydrogenase 6 (class V)	-0.0513247	0.272526	0.784536	-0.119421	0.0181994	0.0500296	-0.028483	0.536786	0.641956	-0.0680963	0.1515	0.257962	0.0228417	0.619544	0.71731	0.0909379	0.0618426	0.490931	S	1	1	1	6.13657	7.2112	6.92763	6.03781	6.03567	6.65801	5.75003	6.78134	5.62217	6.24799	6.29155	5.84194	5.83184	6.49655	6.84021	6.59931
132	9606	ADK	adenosine kinase	0.0267531	0.403941	0.858376	0.089423	0.0116886	0.0351185	0.101407	0.00533796	0.0170801	0.0626699	0.0625886	0.130368	0.0746543	0.0300549	0.0672706	0.0119844	0.705828	0.932326	S	18	18	51	15.1149	22.4719	19.0955	25.8166	16.8276	22.2249	19.7885	24.7444	16.7993	25.1597	20.4729	25.8964	16.6185	25.2026	20.9534	26.3838
141	9606	ADPRH	ADP-ribosylarginine hydrolase	-0.0181272	0.794519	0.965221	0.0246062	0.723946	0.811178	0.133783	0.0693048	0.131599	0.0427333	0.541356	0.655434	0.15191	0.0421405	0.0885916	0.109177	0.131195	0.625457	S	3	3	3	0.0851302	0.0920674	0.0952775	0.0923832	0.105353	0.0920399	0.0878277	0.0812041	0.110758	0.0847699	0.0930264	0.0910157	0.125527	0.0860175	0.102663	0.10072
142	9606	PARP1	poly (ADP-ribose) polymerase 1	-0.0266994	0.293879	0.804852	0.051181	0.0545898	0.118079	0.0747994	0.00816463	0.0239903	0.0778805	0.00631941	0.0219119	0.101499	0.000885722	0.00421983	0.0236183	0.351191	0.801957	S	24	24	39	3.61245	3.61007	3.03536	3.67184	3.42311	3.42658	3.12589	3.67465	3.53733	3.69386	3.40971	3.85549	3.58344	3.89843	3.35959	3.93111
143	9606	PARP4	poly (ADP-ribose) polymerase family, member 4	-0.0205098	0.488103	0.889099	0.063311	0.0444199	0.100403	0.036568	0.224373	0.331485	0.0838208	0.010905	0.033449	0.0570778	0.0666156	0.127049	-0.026743	0.368686	0.815402	S	42	42	71	3.22983	3.46142	4.2672	3.67041	3.28572	3.32159	4.12701	3.67774	3.40588	3.46467	4.26647	4.3627	3.38622	3.49622	4.41206	3.71942
156	9606	GRK2	adrenergic, beta, receptor kinase 1	-0.021485	0.438021	0.874401	-0.00180226	0.947594	0.964552	-0.000500053	0.985449	0.990443	0.0196827	0.47668	0.600722	0.0209849	0.448544	0.562559	0.0013022	0.96212	0.992347	S	30	21	76	15.1094	16.8444	17.6692	16.4086	15.5598	15.8922	16.6915	16.701	15.6035	17.0216	17.1933	16.1309	14.4406	16.7095	18.0806	16.7918
158	9606	ADSL	adenylosuccinate lyase	-0.00506244	0.790294	0.963217	0.0732616	0.00137714	0.00646869	0.0536257	0.011762	0.031903	0.078324	0.0007955	0.00421755	0.0586881	0.0067823	0.0209435	-0.0196359	0.310337	0.780942	S	22	22	71	18.1579	18.1074	18.0197	18.1736	18.3766	18.1589	17.2334	18.4656	19.279	19.4242	18.5562	19.3879	18.5688	19.7274	17.8237	19.5491
159	9606	ADSS2	adenylosuccinate synthase	0.00721612	0.785251	0.962879	0.0385091	0.159499	0.271329	0.0604523	0.0346188	0.0750365	0.031293	0.247649	0.369835	0.0532361	0.0586845	0.115341	0.0219432	0.412176	0.831449	S	23	20	171	124.266	131.718	134.96	138.671	127.953	129.491	138.453	135.806	131.87	141.194	141.145	129.785	129.483	134.531	145.923	144.559
160	9606	AP2A1	adaptor-related protein complex 2, alpha 1 subunit	0.0423933	0.0233365	0.377968	0.115792	5.16e-06	6.62e-05	0.131513	1.13e-06	1.75e-05	0.0733987	0.000549577	0.0031282	0.0891198	8.84e-05	0.000698634	0.0157211	0.363848	0.81166	S	40	29	146	19.4431	19.7537	19.9179	18.8497	20.5856	20.5537	20.6969	18.7665	21.8898	22.0974	21.4369	19.8603	21.4462	22.5336	21.6927	20.5782
161	9606	AP2A2	adaptor-related protein complex 2, alpha 2 subunit	-0.0257697	0.296694	0.807132	0.102183	0.000651909	0.00352626	0.0953256	0.00116598	0.00496506	0.127953	7.9e-05	0.000680678	0.121095	0.000136627	0.000989652	-0.00685757	0.777492	0.951814	S	27	16	60	1.91215	1.9669	2.0882	2.19714	1.90443	2.00704	2.02022	2.07252	2.1838	2.12926	2.33003	2.20354	2.15068	2.09195	2.30703	2.24558
162	9606	AP1B1	adaptor-related protein complex 1, beta 1 subunit	0.0185761	0.406793	0.860208	0.102141	0.000290624	0.00184378	0.0547635	0.0237612	0.0559846	0.0835652	0.00161455	0.00745876	0.0361874	0.117149	0.199102	-0.0473778	0.0459063	0.444834	S	40	20	174	29.0551	29.2087	29.4196	29.226	29.3304	30.1996	29.4704	29.6452	31.3751	33.3099	30.7812	31.1433	28.3789	31.4546	31.5047	30.5915
163	9606	AP2B1	adaptor-related protein complex 2, beta 1 subunit	-0.0343245	0.210055	0.73974	0.0290797	0.284699	0.415855	0.0319853	0.241186	0.350134	0.0634042	0.0287622	0.072048	0.0663099	0.023126	0.0543831	0.00290561	0.913195	0.981294	S	38	18	167	25.8611	26.9834	26.2961	25.1451	24.6569	25.9208	25.9378	25.0523	24.2921	28.862	27.5722	26.2572	24.4137	27.9314	28.5573	26.264
164	9606	AP1G1	adaptor-related protein complex 1, gamma 1 subunit	-0.0117298	0.607952	0.92535	0.0332714	0.157966	0.269158	0.033166	0.159202	0.253369	0.0450013	0.0627864	0.130574	0.0448958	0.0633371	0.121938	-0.000105489	0.996302	0.999435	S	20	20	57	10.4157	11.7079	11.5233	10.8821	9.95387	11.1944	11.7916	11.2216	10.0786	12.0473	11.7187	12.0193	10.5312	11.805	11.8385	11.5254
175	9606	AGA	aspartylglucosaminidase	0.143804	0.00354522	0.175118	1.03396	1.42e-13	2.13e-11	1.2046	1.51e-14	3.7e-12	0.890155	1.26e-12	1.27e-10	1.0608	9.77e-14	1.84e-11	0.170642	0.000950945	0.0830605	S	8	8	17	1.98324	2.06936	2.18207	2.09437	2.37914	2.52445	2.26097	2.16052	4.78635	5.14758	4.61595	3.88401	5.17936	5.94846	5.44009	4.42247
178	9606	AGL	amylo-alpha-1, 6-glucosidase, 4-alpha-glucanotransferase	0.00206905	0.941526	0.991748	0.0166717	0.556803	0.67447	0.0247322	0.386697	0.503365	0.0146026	0.606288	0.711756	0.0226631	0.426716	0.542884	0.00806054	0.775346	0.951375	S	62	62	152	12.4184	12.8439	10.2938	14.4387	12.9234	12.3159	10.1047	14.5359	12.9759	13.2635	10.0102	14.1962	12.6799	13.2484	10.2824	14.9155
190	9606	NR0B1	nuclear receptor subfamily 0, group B, member 1	-0.0188358	0.907253	0.986822	-0.505319	0.0062462	0.021658	-0.921311	3.57e-05	0.000295251	-0.486484	0.00795532	0.0263518	-0.902475	4.44e-05	0.000398082	-0.415992	0.0194672	0.325369	S	1	1	1	0.777809	2.8279	0.944762	1.83837	0.677219	2.89244	1.01632	1.82743	0.542249	3.09336	0.436629	1.03437	0.32973	1.9541	0.311496	1.0592
191	9606	AHCY	adenosylhomocysteinase	0.00283092	0.891837	0.982708	0.0582885	0.0122473	0.0363546	0.093002	0.000390686	0.00205629	0.0554576	0.016179	0.0456035	0.0901711	0.000514622	0.0027521	0.0347135	0.110589	0.590585	S	22	22	109	86.0751	88.7672	91.8822	79.2619	85.1405	88.5185	93.9169	79.1225	88.4	98.9672	95.7733	79.9927	89.5765	98.9137	96.8466	86.7426
197	9606	AHSG	alpha-2-HS-glycoprotein	-0.0300127	0.530215	0.901759	-0.474817	4.14e-08	1.13e-06	-0.526525	1.04e-08	3.19e-07	-0.444804	9.71e-08	2.55e-06	-0.496512	2.29e-08	7.14e-07	-0.0517078	0.285738	0.768496	S	4	4	7	1.84992	1.73556	1.23252	1.57667	1.81619	1.64158	1.23588	1.53684	1.27173	1.12684	0.969929	1.04522	1.30274	0.958963	0.987686	0.987786
199	9606	AIF1	allograft inflammatory factor 1	-0.0306759	0.105485	0.60229	0.0546098	0.00784271	0.0256117	0.0647662	0.00243995	0.00913498	0.0852858	0.000240243	0.00163979	0.0954422	8.01e-05	0.00064652	0.0101564	0.576823	0.889219	S	10	10	85	388.131	414.283	390.905	438.322	378.041	409.087	387.931	419.521	399.742	444.356	411.786	446.492	389.489	449.697	425.036	454.349
202	9606	CRYBG1	absent in melanoma 1	-0.0601237	0.0261944	0.388579	-0.00545753	0.82584	0.886246	0.03708	0.149004	0.240537	0.0546661	0.0404726	0.0932916	0.0972037	0.00119332	0.00536153	0.0425376	0.101421	0.575777	S	27	27	40	1.14209	1.05217	1.21083	1.0449	1.08217	1.01611	1.10702	1.03249	1.12639	1.10306	1.1766	1.02528	1.1315	1.11872	1.28048	1.06007
203	9606	AK1	adenylate kinase 1	0.0479376	0.297648	0.807132	0.13123	0.00987831	0.0305811	0.152164	0.00377215	0.0130425	0.0832921	0.0804693	0.158583	0.104227	0.0331704	0.0729748	0.0209345	0.644271	0.91586	S	7	6	14	21.4256	17.2672	18.5136	21.2611	22.2137	19.3216	19.8326	19.7432	24.868	20.4579	21.6316	19.5776	22.9534	20.5625	20.9201	23.5137
204	9606	AK2	adenylate kinase 2	0.0107919	0.68227	0.941047	0.0404368	0.138676	0.242716	0.0574436	0.04213	0.0878896	0.0296449	0.269499	0.393966	0.0466517	0.0913047	0.16363	0.0170068	0.520616	0.871348	S	16	16	129	274.822	294.454	292.12	318.167	294.593	301.494	288.638	304.634	285.772	326.39	299.758	308.236	281.227	324.944	304.881	324.136
205	9606	AK4	adenylate kinase 4	0.117937	0.180071	0.697931	0.111333	0.204233	0.32629	0.151607	0.0907916	0.162914	-0.00660381	0.938279	0.957196	0.0336697	0.693743	0.779836	0.0402735	0.638013	0.913156	S	2	2	3	0.154549	0.149651	0.145748	0.125016	0.165651	0.176555	0.142537	0.147329	0.164426	0.13023	0.166731	0.166025	0.178349	0.164374	0.134391	0.173827
207	9606	AKT1	v-akt murine thymoma viral oncogene homolog 1	-0.0224239	0.439863	0.874401	-0.0549899	0.0706901	0.144592	-0.0636284	0.0398032	0.0841846	-0.0325661	0.267213	0.391482	-0.0412045	0.165469	0.260861	-0.00863843	0.764043	0.946543	S	13	8	23	2.89021	3.32995	3.36037	3.41933	2.97012	3.33285	3.20938	3.19552	2.92568	3.40269	2.9418	3.09167	2.9146	3.33994	3.01091	3.02249
208	9606	AKT2	v-akt murine thymoma viral oncogene homolog 2	0.0235183	0.477241	0.88451	0.064384	0.064497	0.134781	0.057555	0.0946992	0.168616	0.0408657	0.224604	0.343818	0.0340367	0.308128	0.424152	-0.006829	0.835206	0.966215	S	11	7	19	1.35009	1.33751	1.36647	1.38348	1.45606	1.39921	1.33638	1.36423	1.41762	1.4604	1.38466	1.45616	1.30311	1.51665	1.42667	1.44304
210	9606	ALAD	aminolevulinate dehydratase	-0.00529928	0.891473	0.982708	-0.0229107	0.557482	0.674847	-0.0390752	0.322415	0.437095	-0.0176114	0.651273	0.748612	-0.0337759	0.390394	0.50867	-0.0161645	0.678077	0.92539	S	18	18	75	41.2683	30.3568	29.0776	30.3452	45.2314	31.5492	26.4289	29.3292	41.0964	31.8387	26.7993	29.2503	38.9869	32.4556	27.5773	27.6727
213	9606	ALB	albumin	-0.0434832	0.518836	0.899766	-1.35353	2.22e-12	2.15e-10	-1.43946	9.11e-13	1.09e-10	-1.31005	3.57e-12	3.11e-10	-1.39598	1.42e-12	1.56e-10	-0.085927	0.211397	0.702736	S	41	0	272	226.395	307.088	230.592	163.938	222.664	301.655	218.685	157.023	92.3158	82.9617	74.6602	73.2343	82.8378	85.9215	75.4212	61.0017
215	9606	ABCD1	ATP-binding cassette, sub-family D (ALD), member 1	0.0105049	0.854089	0.978522	0.0459922	0.425538	0.55783	0.0673415	0.249008	0.359429	0.0354873	0.536876	0.651622	0.0568366	0.327471	0.445596	0.0213493	0.709095	0.933345	S	4	3	4	0.125969	0.132994	0.149895	0.14687	0.135877	0.124432	0.156695	0.142976	0.140377	0.153183	0.1364	0.145212	0.139023	0.145217	0.166132	0.137721
216	9606	ALDH1A1	aldehyde dehydrogenase 1 family, member A1	0.0454877	0.348433	0.83616	-0.0928405	0.0669364	0.138968	-0.000284791	0.995244	0.997164	-0.138328	0.0100863	0.0314422	-0.0457725	0.345513	0.464376	0.0925557	0.0676879	0.50377	S	18	16	47	7.88576	3.86903	3.84856	4.11555	8.64305	3.82215	3.86491	4.42532	7.66285	3.58336	3.23892	3.95429	7.98255	4.02085	3.44415	4.27938
217	9606	ALDH2	aldehyde dehydrogenase 2 family (mitochondrial)	0.0673543	0.00342139	0.175118	0.216316	1.2e-08	3.93e-07	0.236008	3.7e-09	1.36e-07	0.148962	1.44e-06	2.64e-05	0.168653	3.11e-07	6.71e-06	0.0196911	0.32611	0.786324	S	27	24	102	23.7963	25.0773	28.3688	27.3964	25.2777	26.313	30.5716	28.0596	27.8542	30.176	34.8477	30.7211	27.7881	29.5372	35.8991	32.4031
219	9606	ALDH1B1	aldehyde dehydrogenase 1 family, member B1	0.058134	0.340246	0.834517	0.295066	0.00015979	0.00111443	0.433464	2.47e-06	3.24e-05	0.236932	0.00113097	0.0056604	0.37533	1.3e-05	0.000147292	0.138399	0.0332312	0.393961	S	4	4	7	0.194696	0.132924	0.195148	0.250321	0.178979	0.153047	0.227977	0.24817	0.222722	0.178749	0.267377	0.295111	0.240427	0.232865	0.299657	0.294438
221	9606	ALDH3B1	aldehyde dehydrogenase 3 family, member B1	-0.0290806	0.158928	0.677949	-0.027549	0.180574	0.29739	-0.00109587	0.956183	0.969127	0.00153158	0.938794	0.957455	0.0279847	0.174183	0.272004	0.0264532	0.197501	0.696086	S	17	13	61	33.3283	37.3618	35.6789	33.2316	33.2558	36.8268	34.4971	31.7484	33.4923	37.3424	34.0799	31.449	32.9939	36.6329	36.866	33.3061
223	9606	ALDH9A1	aldehyde dehydrogenase 9 family, member A1	-0.0203056	0.477306	0.88451	0.0775902	0.0138945	0.0402145	0.074949	0.0168084	0.0421187	0.0978959	0.00314315	0.0126225	0.0952546	0.00381724	0.013324	-0.00264124	0.925721	0.982015	S	22	22	81	27.1322	27.3387	23.8108	24.078	28.1625	24.8404	23.7406	23.7338	29.3114	29.3136	25.1412	24.8895	28.0646	27.4331	26.0225	26.4748
224	9606	ALDH3A2	aldehyde dehydrogenase 3 family, member A2	0.000710125	0.978299	0.996584	-0.0178934	0.496511	0.62208	-0.0235551	0.373439	0.489272	-0.0186036	0.479861	0.603693	-0.0242652	0.359597	0.477869	-0.00566165	0.828442	0.964234	S	15	14	27	4.14586	4.18988	5.45578	4.2111	4.20966	4.30465	5.45726	4.01487	4.21656	4.2353	5.28745	3.94918	3.96786	4.38301	5.34958	3.91975
226	9606	ALDOA	aldolase A, fructose-bisphosphate	-0.00828356	0.719354	0.953509	0.0419783	0.0833103	0.163654	0.0281735	0.232128	0.339742	0.0502618	0.0421464	0.0965432	0.036457	0.127941	0.213212	-0.0138048	0.550851	0.882089	S	37	6	576	1809.67	1961.13	2027.45	1935.18	1807.8	1929.19	2067.72	1883.03	1805.49	2105.09	2141.11	1961.09	1738.99	2102.85	2140.49	1960.61
230	9606	ALDOC	aldolase C, fructose-bisphosphate	-0.00810188	0.811658	0.971303	0.168914	0.000143245	0.00101939	0.171427	0.000123953	0.000811869	0.177015	9.01e-05	0.000761525	0.179529	7.81e-05	0.000634889	0.00251354	0.941017	0.988272	S	27	18	248	96.7143	123.524	117.437	107.12	99.8542	116.532	112.332	112	119.487	138.512	132.323	115.521	106.891	138.328	134.03	127.366
231	9606	AKR1B1	aldo-keto reductase family 1, member B1 (aldose reductase)	-0.0447312	0.16755	0.688461	0.0438396	0.175644	0.291249	0.0511449	0.118026	0.199851	0.0885709	0.0116589	0.0351445	0.0958761	0.00720314	0.0219019	0.00730525	0.81595	0.962158	S	11	10	24	12.3916	10.3087	8.74811	10.7319	11.4534	9.84858	8.85337	10.5133	12.1203	11.0499	9.23864	11.144	11.5473	11.308	9.94527	10.9891
238	9606	ALK	anaplastic lymphoma receptor tyrosine kinase	0.433215	0.289338	0.799878	-0.523032	0.20464	0.326826	-0.363718	0.371005	0.486836	-0.956247	0.0284522	0.0714665	-0.796934	0.0615737	0.11942	0.159313	0.691941	0.929818	S	2	2	2	0.0490272	0.0474708	0.322887	0.0806848	0.34245	0.0994502	0.0797685	0.0946307	0.0617406	0.0511228	0.0786476	0.0515279	0.0820084	0.0698483	0.0788309	0.046963
239	9606	ALOX12	arachidonate 12-lipoxygenase	0.0307293	0.771064	0.961242	0.219838	0.0511604	0.112275	-0.0248266	0.814048	0.867364	0.189109	0.0882701	0.170956	-0.0555558	0.600034	0.700916	-0.244665	0.0323372	0.390227	S	4	4	5	0.114388	0.119201	0.135781	0.141831	0.160771	0.111354	0.134447	0.117067	0.15355	0.147392	0.126639	0.186779	0.149511	0.125498	0.116235	0.109773
240	9606	ALOX5	arachidonate 5-lipoxygenase	0.0151547	0.578116	0.917309	0.0316338	0.253842	0.382745	0.0654326	0.0268349	0.0614266	0.0164791	0.545736	0.659649	0.0502779	0.0788456	0.145789	0.0337988	0.224199	0.718011	S	36	36	185	84.0309	89.9447	94.2067	86.532	87.9025	87.0073	96.2269	87.0674	89.1006	96.3409	96.3194	81.6271	87.8602	93.3221	100.769	90.7749
241	9606	ALOX5AP	arachidonate 5-lipoxygenase-activating protein	-0.0251851	0.653226	0.934903	0.008307	0.881829	0.923216	0.0187183	0.738048	0.805812	0.0334921	0.551242	0.664952	0.0439034	0.436701	0.552141	0.0104113	0.852236	0.969368	S	5	5	29	292.661	303.015	311.302	322.104	303.522	327.222	296.263	279.15	295.021	356.747	315.454	274.783	267.98	342.94	347.367	296.26
246	9606	ALOX15	arachidonate 15-lipoxygenase	0.0336005	0.646484	0.934282	-0.106719	0.157888	0.269088	-0.0866852	0.245968	0.356091	-0.140319	0.0695751	0.141484	-0.120286	0.114586	0.195744	0.0200336	0.784009	0.952177	S	21	21	45	5.61844	15.2574	4.3299	7.51796	6.11977	14.8616	4.38411	7.65659	5.2721	13.7265	3.81108	6.4867	5.07986	13.4008	3.96714	6.95682
249	9606	ALPL	alkaline phosphatase, liver/bone/kidney	0.0141835	0.827914	0.973451	-0.441246	5.3e-06	6.75e-05	-0.424034	8.36e-06	8.67e-05	-0.455429	3.67e-06	5.77e-05	-0.438218	5.74e-06	7.67e-05	0.0172113	0.792025	0.955351	S	10	10	22	1.94312	1.46764	3.77552	1.10608	2.09912	1.43798	3.62316	1.13569	1.35857	1.14706	2.18838	0.873877	1.30423	1.11386	2.4074	0.904189
258	9606	AMBN	ameloblastin (enamel matrix protein)	0.0814943	0.185991	0.706321	-0.181212	0.00760523	0.0250334	-0.282928	0.000229998	0.00132874	-0.262706	0.000453683	0.00269093	-0.364423	1.73e-05	0.000185657	-0.101716	0.104163	0.579194	S	1	1	1	0.162319	0.180056	0.241336	0.180166	0.186028	0.209431	0.207136	0.201188	0.141081	0.148422	0.198475	0.1746	0.138078	0.154606	0.166232	0.151197
259	9606	AMBP	alpha-1-microglobulin/bikunin precursor	0.487845	3.71e-08	3.02e-05	0.0509641	0.301213	0.434783	0.697961	2.78e-10	1.48e-08	-0.436881	1.56e-07	3.84e-06	0.210116	0.000505108	0.00271899	0.646997	8.02e-10	1.47e-06	S	2	2	2	0.246248	0.250231	0.222886	0.221493	0.405803	0.36127	0.305673	0.303445	0.283751	0.24157	0.217775	0.240325	0.504898	0.369941	0.375388	0.369825
271	9606	AMPD2	adenosine monophosphate deaminase 2	-0.0185867	0.431533	0.873399	0.0375881	0.122952	0.221896	0.0306886	0.201923	0.305865	0.0561749	0.0274452	0.0694603	0.0492754	0.0489575	0.100168	-0.0068995	0.768245	0.948645	S	41	40	86	16.3191	18.4439	15.5782	17.3816	16.5934	17.7171	15.3294	17.059	16.4357	18.5269	16.6075	18.2223	16.0265	18.5454	17.1647	17.8716
272	9606	AMPD3	adenosine monophosphate deaminase 3	-0.0252867	0.205908	0.734442	0.029423	0.144765	0.251276	0.0342627	0.0934183	0.166807	0.0547097	0.0119247	0.0357691	0.0595494	0.00712923	0.0217461	0.00483969	0.803641	0.956883	S	43	36	181	68.2898	85.9798	89.6786	82.9676	66.9527	84.1383	89.4347	80.2124	69.1115	90.1425	92.9635	83.0607	67.6335	88.6653	95.3927	85.4959
273	9606	AMPH	amphiphysin	-0.0277373	0.580645	0.917749	0.00681182	0.891551	0.928504	0.0263011	0.6002	0.694256	0.0345491	0.492618	0.615272	0.0540384	0.28865	0.403088	0.0194893	0.697131	0.931854	S	2	1	5	0.11155	0.12299	0.121258	0.131217	0.103042	0.115444	0.126636	0.132786	0.111988	0.122564	0.134615	0.119563	0.0997553	0.128693	0.132328	0.138016
274	9606	BIN1	bridging integrator 1	0.0721835	0.260463	0.774103	0.0220734	0.725594	0.812404	0.153911	0.0248449	0.0578689	-0.0501101	0.429558	0.557817	0.0817275	0.205303	0.309494	0.131838	0.0496056	0.453553	S	4	3	8	0.156022	0.12052	0.109665	0.138292	0.182134	0.10251	0.131703	0.137993	0.162241	0.105561	0.123661	0.139253	0.174152	0.140706	0.126263	0.147868
275	9606	AMT	aminomethyltransferase	-0.0239662	0.5678	0.913212	-0.0307492	0.465166	0.596144	-0.0649054	0.134539	0.222112	-0.00678295	0.870892	0.90983	-0.0409392	0.334193	0.452812	-0.0341562	0.41818	0.836247	S	3	3	3	2.33711	2.70524	2.38458	2.41343	2.22207	2.34749	2.46867	2.55423	2.1615	2.67244	2.45642	2.3318	2.10589	2.33424	2.55989	2.31065
286	9606	ANK1	ankyrin 1, erythrocytic	0.0482139	0.387474	0.852335	0.0773005	0.174073	0.28967	0.209491	0.00152547	0.00620075	0.0290866	0.599153	0.706174	0.161277	0.00941554	0.0268366	0.13219	0.0275874	0.364701	S	88	81	373	77.1723	36.953	23.2764	30.8191	83.4525	36.8404	24.0066	32.3276	79.5359	39.7334	25.9443	32.1937	84.6519	46.8433	27.384	37.4515
288	9606	ANK3	ankyrin 3, node of Ranvier (ankyrin G)	0.0521948	0.425189	0.871559	-0.140138	0.0438497	0.099667	-0.123716	0.0710581	0.134058	-0.192333	0.00862081	0.0279643	-0.17591	0.014532	0.0374432	0.0164221	0.799966	0.956588	S	9	2	29	0.103931	0.109356	0.151341	0.121135	0.130567	0.124522	0.138451	0.108062	0.110209	0.106185	0.11692	0.0986697	0.11226	0.10172	0.117262	0.105751
290	9606	ANPEP	alanyl (membrane) aminopeptidase	0.0548784	0.196491	0.720829	-1.14014	2.35e-14	4.32e-12	-0.955623	3.12e-13	4.49e-11	-1.19502	1.18e-14	2.62e-12	-1.0105	1.38e-13	2.36e-11	0.184514	0.000389454	0.049266	S	34	34	95	22.8522	23.4683	23.5909	15.444	23.8446	25.2968	23.872	16.0538	8.99571	10.7783	9.87497	6.29509	11.0828	11.1048	12.2694	7.00185
292	9606	SLC25A5	solute carrier family 25 (mitochondrial carrier; adenine nucleotide translocator), member 5	0.0424553	0.546577	0.908321	0.240831	0.00324019	0.012932	0.201564	0.0103956	0.0290619	0.198375	0.0114188	0.0346539	0.159109	0.0354437	0.0770509	-0.0392666	0.576766	0.889219	S	22	9	81	105.11	78.8827	79.2118	91.1925	88.2142	88.2752	87.5361	102.748	95.5223	106.42	105.317	120.519	92.6136	103.996	105.997	112.497
293	9606	SLC25A6	solute carrier family 25 (mitochondrial carrier; adenine nucleotide translocator), member 6	0.114702	0.0458643	0.4616	0.448769	4.02e-07	7.68e-06	0.428564	7.14e-07	1.18e-05	0.334067	1.34e-05	0.000170156	0.313863	2.66e-05	0.000266851	-0.0202044	0.706694	0.932724	S	19	4	64	17.6583	14.697	12.5438	14.7174	17.3004	17.3778	13.5238	16.8934	20.4272	19.906	20.1425	23.6736	20.4015	21.5917	19.3047	21.2349
301	9606	ANXA1	annexin A1	-0.0174571	0.501365	0.894362	0.121813	0.000232214	0.00153491	0.125694	0.000172307	0.00106506	0.13927	6.21e-05	0.000561603	0.143152	4.67e-05	0.000415166	0.00388126	0.880297	0.975173	S	35	35	920	2829.12	3074.32	3019.66	2928.29	2854.24	3102.54	2999.84	2743.7	3130.14	3493.61	3434.93	2970.76	2988.57	3430.49	3439.4	3211.21
302	9606	ANXA2	annexin A2	0.0168647	0.696185	0.943784	0.0645142	0.148652	0.256954	0.0907699	0.0490038	0.0992932	0.0476495	0.278411	0.403457	0.0739052	0.101572	0.177732	0.0262557	0.544734	0.881146	S	24	24	84	49.6877	41.866	28.759	28.0873	44.6482	43.0972	29.991	30.9585	47.7158	46.1068	31.061	30.3386	45.7627	46.7087	32.7457	32.3322
306	9606	ANXA3	annexin A3	0.00867605	0.774189	0.961242	0.095122	0.00594588	0.0208134	0.0911371	0.00782007	0.0231915	0.086446	0.0107814	0.0331392	0.0824611	0.0141381	0.0366802	-0.00398489	0.895048	0.978612	S	32	32	631	2616.79	2773.2	2971.41	2483.02	2686.66	2764.42	3017.1	2434.51	2772.5	3161.12	3214.95	2526.83	2692.14	2927.28	3174.17	2855.71
307	9606	ANXA4	annexin A4	-0.0282436	0.272045	0.784536	0.0581521	0.0330472	0.0797328	0.0471629	0.0762839	0.141731	0.0863958	0.00331352	0.0131604	0.0754066	0.00821309	0.0241424	-0.0109892	0.663596	0.921076	S	29	29	219	264.625	306.687	311.213	302.759	256.877	308.018	304.159	293.359	267.896	337.367	343.161	300.299	265.3	322.394	354.332	299.453
308	9606	ANXA5	annexin A5	-0.0264788	0.478729	0.884803	0.0319583	0.394418	0.529232	0.0675566	0.0836209	0.152961	0.0584371	0.129748	0.229554	0.0940354	0.0209445	0.0503176	0.0355983	0.344225	0.79797	S	26	0	221	500.349	386.534	605.979	453.722	491.689	373.555	598.18	444.452	520.709	426.323	617.873	434.368	488.067	429.319	661.463	482.738
309	9606	ANXA6	annexin A6	-0.0126457	0.61956	0.928139	0.0629601	0.0234026	0.060692	0.0677945	0.0159082	0.0404011	0.0756058	0.00844421	0.0275112	0.0804402	0.0056849	0.0183261	0.00483441	0.848926	0.968364	S	53	53	833	489.94	527.684	525.352	509.098	496.34	528.997	509.513	496.3	525.072	573.712	573.816	489.84	512.541	554.298	577.344	521.555
310	9606	ANXA7	annexin A7	-0.0297208	0.11458	0.619597	0.0823484	0.000321211	0.00200868	0.116929	8.68e-06	8.95e-05	0.112069	1.4e-05	0.000175855	0.14665	5.85e-07	1.17e-05	0.0345809	0.0702206	0.512136	S	18	18	94	42.7536	45.6898	42.9859	42.4587	41.7408	44.0164	43.7568	40.5876	45.02	48.8954	47.9177	43.5292	47.8794	48.8971	48.1409	45.2897
311	9606	ANXA11	annexin A11	0.00277497	0.91206	0.987701	0.103853	0.000771761	0.00406199	0.108726	0.000519381	0.00258352	0.101078	0.000968386	0.004986	0.105951	0.000650513	0.00330523	0.00487278	0.846295	0.968364	S	23	22	231	247.794	277.828	279.293	248.509	251.506	289.855	278.666	239.063	281.315	316.197	301.93	247.889	279.626	300.989	312.229	255.676
313	9606	AOAH	acyloxyacyl hydrolase (neutrophil)	-0.0180698	0.895251	0.983567	-1.36691	4.33e-08	1.16e-06	-1.42439	2.51e-08	7.03e-07	-1.34884	5.16e-08	1.48e-06	-1.40632	2.98e-08	8.87e-07	-0.0574787	0.676182	0.925076	S	10	10	16	37.9207	45.5434	41.8267	37.8688	27.1827	43.199	53.6476	40.8803	10.5582	12.3132	20.373	15.8614	15.8646	12.5132	15.7612	11.3045
317	9606	APAF1	apoptotic peptidase activating factor 1	-0.000599548	0.969894	0.99467	0.0463364	0.00964018	0.0300467	0.0187146	0.249587	0.360051	0.046936	0.00891671	0.0285935	0.0193141	0.235411	0.344533	-0.0276219	0.0974351	0.570909	S	51	51	139	20.4807	22.1494	23.1819	21.4257	21.3262	21.8812	22.9531	21.0774	21.64	23.2508	23.5391	22.01	20.7927	22.4447	23.5867	21.6622
318	9606	NUDT2	nudix (nucleoside diphosphate linked moiety X)-type motif 2	-0.0309713	0.494676	0.890281	0.0543707	0.238112	0.365402	0.0945784	0.0494733	0.100051	0.0853419	0.0729498	0.146771	0.12555	0.0125041	0.0334827	0.0402077	0.377893	0.817826	S	4	4	6	1.87085	3.58353	2.81227	3.62048	1.77571	3.12951	2.91831	3.75899	1.81515	3.64411	3.1598	3.84156	1.99225	3.68033	3.00495	4.19637
321	9606	APBA2	amyloid beta (A4) precursor protein-binding, family A, member 2	0.00902398	0.846541	0.977044	0.0170124	0.715663	0.805087	0.0685656	0.155396	0.248505	0.00798838	0.86395	0.905026	0.0595416	0.21351	0.319568	0.0515532	0.278324	0.763947	S	1	1	1	0.261076	0.205338	0.223917	0.225719	0.265764	0.217442	0.212384	0.227034	0.239415	0.222686	0.234988	0.225736	0.268348	0.207748	0.23129	0.26297
322	9606	APBB1	amyloid beta (A4) precursor protein-binding, family B, member 1 (Fe65)	0.0321744	0.604223	0.923663	-0.456463	1.89e-06	2.91e-05	-0.447592	2.39e-06	3.16e-05	-0.488638	8.24e-07	1.64e-05	-0.479766	1.03e-06	1.92e-05	0.00887107	0.885874	0.976653	S	1	1	1	11.0716	11.4257	10.2491	13.0382	10.5901	11.0065	10.9806	14.9229	7.5038	9.55285	7.19	7.98091	8.47459	8.79007	7.27204	7.80281
324	9606	APC	adenomatous polyposis coli	-0.107701	0.536767	0.905555	-0.115402	0.50846	0.632836	-0.301298	0.0973195	0.172344	-0.00770031	0.964543	0.975579	-0.193597	0.27363	0.386826	-0.185897	0.292412	0.769522	S	1	1	1	0.00198097	0.00171115	0.00275909	0.00273146	0.00225857	0.00192612	0.00270482	0.00148542	0.00188289	0.00241044	0.00213079	0.00178581	0.00224414	0.00151024	0.00148575	0.00186237
327	9606	APEH	acylaminoacyl-peptide hydrolase	-0.00361525	0.92417	0.991153	0.0150041	0.693555	0.78881	0.0603117	0.127231	0.212109	0.0186193	0.625353	0.727479	0.063927	0.107607	0.186213	0.0453077	0.243889	0.736203	S	24	24	152	43.561	40.5782	44.6246	42.3217	48.8103	36.8663	40.8893	44.5371	47.1221	41.8673	42.1633	42.3336	46.8094	42.5648	44.099	45.689
328	9606	APEX1	APEX nuclease (multifunctional DNA repair enzyme) 1	0.0202067	0.567995	0.913212	0.0344169	0.335793	0.471614	0.0764563	0.0431744	0.0895846	0.0142102	0.687175	0.776976	0.0562496	0.124962	0.209287	0.0420394	0.243286	0.736203	S	21	21	104	161.906	162.51	141.777	163.768	169.307	157.699	137.58	175.42	165.461	173.349	148.075	159.973	161.195	173.395	158.095	176.68
329	9606	BIRC2	baculoviral IAP repeat containing 2	0.0126177	0.746776	0.957619	0.00866663	0.824319	0.88525	0.0438049	0.271443	0.383438	-0.00395107	0.919333	0.945493	0.0311872	0.428974	0.544436	0.0351382	0.374206	0.816796	S	6	4	7	0.334688	0.432251	0.390291	0.344484	0.366332	0.3794	0.394842	0.363043	0.35347	0.400109	0.382625	0.365876	0.375822	0.389266	0.409441	0.365632
331	9606	XIAP	X-linked inhibitor of apoptosis, E3 ubiquitin protein ligase	-0.0127953	0.751082	0.957619	0.0945412	0.0306111	0.0748642	0.140645	0.00291127	0.0105534	0.107337	0.0161476	0.045562	0.15344	0.00150389	0.00644135	0.0461036	0.262565	0.752128	S	4	4	4	0.0659109	0.0868666	0.080039	0.0736021	0.0647758	0.0812356	0.0776659	0.0798729	0.0758698	0.0883187	0.0847161	0.0802549	0.0759566	0.0882681	0.0894416	0.087359
334	9606	APLP2	amyloid beta (A4) precursor-like protein 2	0.0133942	0.788083	0.962879	-0.556924	9.19e-09	3.14e-07	-0.404358	5.9e-07	9.98e-06	-0.570318	6.67e-09	2.3e-07	-0.417752	3.93e-07	8.26e-06	0.152566	0.00708529	0.205473	S	2	2	2	0.0990019	0.0931349	0.0894833	0.0872837	0.0882498	0.0973006	0.0915663	0.0945605	0.0596291	0.0614508	0.0583375	0.061458	0.0612154	0.0715987	0.0731397	0.0647466
335	9606	APOA1	apolipoprotein A-I	-0.0302063	0.705866	0.948697	-1.40287	1.69e-11	1.32e-09	-1.45225	1.03e-11	8.87e-10	-1.37267	2.3e-11	1.59e-09	-1.42204	1.39e-11	1.06e-09	-0.0493752	0.538934	0.877058	S	12	12	23	14.1484	18.5458	12.8922	10.6815	14.7243	17.2186	11.9714	10.7762	6.44639	4.18863	4.20687	4.30559	5.6448	4.84257	4.08905	3.85464
336	9606	APOA2	apolipoprotein A-II	-0.00723328	0.911337	0.987701	-1.80999	2.06e-14	3.99e-12	-1.81271	2.02e-14	4.63e-12	-1.80276	2.19e-14	4.23e-12	-1.80547	2.14e-14	5.24e-12	-0.00271204	0.966692	0.992348	S	2	2	2	1.9185	2.41828	1.69189	1.76184	1.88561	2.38008	1.66782	1.80676	0.571919	0.4575	0.439993	0.480209	0.496222	0.536115	0.484108	0.428928
337	9606	APOA4	apolipoprotein A-IV	0.00199659	0.988672	0.997098	-0.138056	0.334034	0.469413	-0.438734	0.00632977	0.0195484	-0.140052	0.327311	0.454234	-0.440731	0.0061457	0.0193857	-0.300679	0.046162	0.444834	S	1	1	1	0.00520846	0.00551985	0.00696119	0.0060716	0.0057564	0.0078497	0.0060881	0.00451979	0.00722142	0.00451954	0.00518002	0.00459015	0.00497092	0.00427587	0.00451105	0.00329858
341	9606	APOC1	apolipoprotein C-I	-0.192605	0.0872802	0.568311	-0.982783	1.25e-07	2.87e-06	-1.05911	4.74e-08	1.18e-06	-0.790179	1.9e-06	3.32e-05	-0.866508	6.17e-07	1.22e-05	-0.0763296	0.479546	0.85365	S	1	1	1	0.639374	0.459319	0.335724	0.34549	0.54819	0.423284	0.237403	0.346882	0.273702	0.183962	0.143646	0.232911	0.291406	0.183091	0.166239	0.151891
347	9606	APOD	apolipoprotein D	2.11238	4.37e-16	2.14e-12	-0.168075	0.0104131	0.0318602	1.03149	1.55e-11	1.28e-09	-2.28046	1.41e-16	6.07e-14	-1.08089	7.94e-12	7.02e-10	1.19957	1.76e-12	6.47e-09	S	6	6	19	11.0178	8.23025	7.72986	7.77511	45.8947	42.6479	41.686	41.8586	9.07919	7.60114	6.9008	6.86896	19.2857	17.8538	18.5442	19.8952
351	9606	APP	amyloid beta (A4) precursor protein	0.0789243	0.166462	0.688461	-0.0664952	0.239345	0.366383	-0.00607313	0.912371	0.939123	-0.145419	0.0171649	0.0477223	-0.0849974	0.13815	0.225899	0.060422	0.283049	0.76583	S	7	7	9	1.4203	1.57742	1.68278	1.90789	1.80657	1.58694	1.75223	1.92443	1.15862	1.69441	1.57645	1.81488	1.39084	1.6621	1.68241	1.8098
353	9606	APRT	adenine phosphoribosyltransferase	-0.0173553	0.636301	0.932132	0.0317217	0.391596	0.526698	0.0590661	0.121283	0.204235	0.0490771	0.19245	0.306558	0.0764215	0.0506204	0.102967	0.0273444	0.458769	0.842408	S	10	10	42	86.7476	89.5326	95.0313	91.9849	88.2652	85.2945	90.3507	94.8525	90.2809	91.9145	94.093	95.9483	81.0127	95.9357	100.704	104.032
355	9606	FAS	Fas cell surface death receptor	0.00818694	0.885767	0.982708	0.0147836	0.795472	0.86529	-0.0356782	0.533854	0.639688	0.00659664	0.907834	0.937052	-0.0438652	0.445862	0.560344	-0.0504618	0.38201	0.820494	S	7	7	8	1.14824	1.26684	1.38276	1.47456	1.21952	1.33719	1.235	1.52677	1.0824	1.55034	1.37427	1.37342	1.15826	1.3245	1.34731	1.28848
357	9606	SHROOM2	shroom family member 2	-0.0572071	0.230478	0.755199	1.0905	2.61e-13	3.55e-11	1.30585	1.87e-14	4.42e-12	1.14771	1.24e-13	1.78e-11	1.36306	9.93e-15	2.7e-12	0.215347	0.000283738	0.0395712	S	2	2	2	0.0928879	0.095525	0.0970132	0.101147	0.0856823	0.0855006	0.104619	0.0952334	0.201516	0.226137	0.25173	0.210084	0.228913	0.286811	0.275625	0.256979
358	9606	AQP1	aquaporin 1 (Colton blood group)	-0.0770733	0.356391	0.840209	0.34324	0.000720017	0.00382809	0.535824	8.33e-06	8.64e-05	0.420313	0.000110919	0.000891547	0.612898	1.73e-06	2.86e-05	0.192585	0.0311802	0.382403	S	2	2	2	0.183753	0.156563	0.210076	0.177046	0.217724	0.143968	0.176014	0.163384	0.353405	0.204431	0.24306	0.189351	0.425131	0.243413	0.251592	0.22974
366	9606	AQP9	aquaporin 9	-0.0641358	0.00674699	0.227217	0.0608529	0.00936273	0.0294068	0.0202284	0.33758	0.453298	0.124989	1.98e-05	0.000233902	0.0843642	0.000892266	0.0042455	-0.0406245	0.0652366	0.500671	S	2	2	10	1.64789	1.55331	1.61844	1.42482	1.5729	1.48639	1.52438	1.36023	1.75091	1.60281	1.72373	1.47312	1.65338	1.52491	1.67877	1.48785
369	9606	ARAF	A-Raf proto-oncogene, serine/threonine kinase	0.0572991	0.0165709	0.322449	-0.118865	5.16e-05	0.000448527	-0.0647872	0.0081236	0.023926	-0.176164	5.63e-07	1.17e-05	-0.122086	3.9e-05	0.000359101	0.0540774	0.0224159	0.34407	S	18	14	22	2.80823	3.17404	3.24165	3.15989	3.06127	3.3206	3.34654	3.18509	2.74294	2.84551	2.96772	2.7295	2.76843	2.92411	3.11587	2.95984
372	9606	ARCN1	archain 1	0.0184921	0.307233	0.81658	0.0797917	0.000377381	0.00229589	0.133731	1.53e-06	2.23e-05	0.0612995	0.0032082	0.0128486	0.115239	8.75e-06	0.000106234	0.0539398	0.00758932	0.211722	S	33	33	129	38.4392	40.1408	43.198	40.4128	39.8621	40.9554	42.1836	41.3142	40.7482	44.7892	44.9411	42.0745	41.6712	46.4494	47.1259	44.4903
373	9606	TRIM23	tripartite motif containing 23	-0.0664421	0.329688	0.82982	-0.00708079	0.915917	0.944495	-0.044653	0.508656	0.615944	0.0593613	0.382287	0.509403	0.0217891	0.745664	0.820846	-0.0375722	0.577296	0.889219	S	1	1	9	0.181077	0.22083	0.228088	0.222548	0.216826	0.193248	0.205225	0.195112	0.204096	0.24276	0.197657	0.208447	0.185955	0.199013	0.222916	0.213956
375	9606	ARF1	ADP-ribosylation factor 1	-0.0100607	0.800905	0.967442	0.154086	0.0013395	0.00631616	0.108496	0.0143778	0.0374078	0.164147	0.00079617	0.00421769	0.118556	0.0085498	0.0248928	-0.0455908	0.262942	0.752128	S	13	1	160	294.291	314.966	333.397	341.158	327.419	313.015	329.447	306.407	354.989	371.47	375.047	344.695	326.559	354.811	393.107	327.116
378	9606	ARF4	ADP-ribosylation factor 4	-0.000908482	0.964619	0.993552	0.0151436	0.463788	0.595001	0.0164458	0.427004	0.54016	0.016052	0.437924	0.565081	0.0173543	0.402483	0.520172	0.00130225	0.949303	0.989588	S	8	5	58	53.4064	50.0097	54.9631	51.2837	54.118	50.4445	54.0436	50.7503	54.375	52.1861	53.5694	51.4064	52.4622	51.1335	58.4175	51.1808
381	9606	ARF5	ADP-ribosylation factor 5	-0.00851255	0.748931	0.957619	0.0594732	0.037865	0.0886173	0.0911684	0.00329271	0.0116821	0.0679858	0.0199872	0.0536771	0.0996809	0.00168993	0.00706898	0.0316952	0.243623	0.736203	S	10	6	88	63.0097	63.3608	67.0974	66.1369	69.622	61.6638	66.327	61.8956	69.6836	66.4408	69.5899	66.4897	74.3256	64.4934	72.9745	68.0265
382	9606	ARF6	ADP-ribosylation factor 6	0.0464188	0.0753482	0.538375	0.0652709	0.016917	0.0470866	0.109831	0.000408163	0.0021239	0.0188521	0.449753	0.575787	0.063412	0.0197092	0.0479624	0.0445599	0.0865365	0.546629	S	7	7	30	40.8288	44.8862	44.6117	45.8097	46.1627	44.79	46.0674	45.8914	43.8115	48.4402	46.7124	46.4425	47.1414	49.9842	48.7914	46.2885
383	9606	ARG1	arginase 1	-0.0317623	0.252289	0.768573	-0.00380262	0.888537	0.927049	0.0142632	0.600689	0.694712	0.0279597	0.311174	0.43825	0.0460255	0.105025	0.182556	0.0180658	0.508554	0.866929	S	21	21	193	252.327	222.977	268.468	194.454	244.519	215.621	264.416	189.493	249.957	228.105	270.848	185.314	241.596	228.772	284.171	198.988
387	9606	RHOA	ras homolog family member A	0.010467	0.622035	0.92834	0.0247651	0.252218	0.38108	0.00305887	0.885013	0.919086	0.0142981	0.50222	0.623062	-0.00740811	0.726616	0.805315	-0.0217062	0.31312	0.781682	S	18	10	223	818.353	899.848	912.095	904.728	876.983	897.113	924.875	873.025	875.824	939.674	915.658	882.077	842.12	887.977	935.316	879.844
388	9606	RHOB	ras homolog family member B	0.0199154	0.579711	0.917666	0.0453052	0.21737	0.341362	0.020638	0.566184	0.665293	0.0253898	0.481591	0.605454	0.000722668	0.983882	0.98945	-0.0246672	0.49395	0.85973	S	5	3	22	0.421818	0.508937	0.451579	0.460254	0.441005	0.496506	0.478665	0.450193	0.464337	0.488777	0.460083	0.490346	0.457684	0.458849	0.473539	0.474424
389	9606	RHOC	ras homolog family member C	-0.0625577	0.737149	0.956779	0.39592	0.0470488	0.105115	-0.0152232	0.934787	0.953899	0.458477	0.0242531	0.062967	0.0473345	0.799367	0.860595	-0.411143	0.0401405	0.423739	S	10	2	78	1.01188	0.632206	0.465472	0.546813	0.749985	0.654698	0.547531	0.490034	0.74977	0.782341	0.634125	1.92874	0.706524	0.630013	0.586784	0.620145
391	9606	RHOG	ras homolog family member G	0.0113018	0.671523	0.939353	0.175611	6.96e-06	8.54e-05	0.156922	2.44e-05	0.000217937	0.164309	1.47e-05	0.000184161	0.14562	5.38e-05	0.000466434	-0.0186893	0.485462	0.856623	S	12	11	95	258.956	282.647	283.552	269.618	277.473	287.987	270.172	268.182	295.137	331.173	322.853	302.77	305.63	332.576	317.672	281.311
392	9606	ARHGAP1	Rho GTPase activating protein 1	-0.00589555	0.730558	0.955455	0.104468	1.67e-05	0.000180068	0.100943	2.43e-05	0.00021724	0.110364	9.04e-06	0.000124324	0.106839	1.3e-05	0.000147347	-0.00352473	0.836663	0.966215	S	26	26	147	72.5485	80.0305	78.2561	76.9776	74.6241	77.7678	76.8444	76.885	79.9439	86.2656	84.1498	82.7606	76.96	85.2695	86.2657	84.0722
393	9606	ARHGAP4	Rho GTPase activating protein 4	0.0155811	0.412127	0.862492	0.0360489	0.0699189	0.143455	0.0264873	0.172076	0.269366	0.0204678	0.285232	0.411068	0.0109062	0.563633	0.667857	-0.00956161	0.612204	0.903149	S	48	48	173	32.6203	33.2837	33.0952	32.2336	33.3763	33.6312	34.275	31.6035	33.0737	35.3418	34.2555	32.4196	32.105	34.0408	34.9067	32.973
394	9606	ARHGAP5	Rho GTPase activating protein 5	0.285076	0.0561051	0.497921	0.223563	0.125277	0.22505	0.249847	0.0896542	0.16154	-0.0615129	0.661408	0.757516	-0.0352295	0.801514	0.8624	0.0262834	0.851157	0.969368	S	1	1	1	0.00319259	0.00190832	0.00241261	0.00178086	0.00267057	0.00239362	0.00332065	0.00298929	0.0032511	0.00224475	0.00254079	0.00288116	0.00415405	0.00257777	0.00230457	0.00228839
395	9606	ARHGAP6	Rho GTPase activating protein 6	-0.0368253	0.720892	0.953509	0.116472	0.267591	0.39679	-0.0594619	0.565381	0.664776	0.153297	0.150466	0.25643	-0.0226366	0.825939	0.880802	-0.175934	0.102495	0.578775	S	2	2	2	0.0700321	0.0667054	0.0687536	0.0651174	0.069643	0.066291	0.0613579	0.0677688	0.0714493	0.0736616	0.0566422	0.116522	0.0688339	0.0580953	0.0673498	0.0663225
396	9606	ARHGDIA	Rho GDP dissociation inhibitor (GDI) alpha	-0.0207501	0.496189	0.890281	0.0256865	0.401533	0.535634	0.0579216	0.0705653	0.133438	0.0464367	0.139446	0.242272	0.0786718	0.0184271	0.045346	0.0322351	0.295718	0.772375	S	13	13	234	761.836	823.046	870.268	861.438	751.445	847.968	855.817	808.045	774.666	880.677	914.077	814.316	733.417	907.701	952.771	894.131
397	9606	ARHGDIB	Rho GDP dissociation inhibitor (GDI) beta	-0.0509891	0.0844196	0.560531	0.0887383	0.00578082	0.0202937	0.0723666	0.0192229	0.0471699	0.139727	0.000140903	0.0010713	0.123356	0.000451053	0.00248265	-0.0163717	0.561731	0.88466	S	19	19	470	4916.17	5429.16	5297.46	5239.85	4925.05	5409.33	4933.97	4773.01	5333.83	5862.03	5690.79	5423.8	4917.4	5795.54	5709.62	5710.94
400	9606	ARL1	ADP-ribosylation factor-like 1	0.0329295	0.344673	0.835893	0.0686876	0.059924	0.127291	0.047199	0.182304	0.281829	0.035758	0.306122	0.433876	0.0142695	0.678416	0.766812	-0.0214885	0.533892	0.875508	S	4	4	9	2.63484	2.45874	2.91015	2.68548	2.77968	2.39838	3.16772	2.65008	2.82956	2.71509	3.08864	2.66674	2.63729	2.69011	3.26298	2.58505
402	9606	ARL2	ADP-ribosylation factor-like 2	-0.051942	0.118566	0.623597	0.0138795	0.664476	0.766057	0.144114	0.000353498	0.00190008	0.0658215	0.0532697	0.115702	0.196056	1.58e-05	0.000172055	0.130235	0.000856927	0.0785909	S	6	6	10	1.02127	1.05036	1.14193	0.987954	0.930236	0.936593	1.16992	1.01906	1.01448	1.01452	1.19949	1.02481	1.07577	1.09945	1.3431	1.18972
403	9606	ARL3	ADP-ribosylation factor-like 3	0.0169412	0.547588	0.908354	0.0515804	0.0806796	0.160202	0.109492	0.00122165	0.00513948	0.0346392	0.227629	0.347001	0.0925507	0.00429779	0.0146938	0.0579115	0.0527674	0.463101	S	7	7	17	3.78682	4.01298	4.17461	4.2409	4.21966	4.11872	4.00508	4.11991	4.15112	4.31372	4.35492	4.08144	4.29632	4.51595	4.42061	4.41011
405	9606	ARNT	aryl hydrocarbon receptor nuclear translocator	-0.0212963	0.850882	0.978522	0.167868	0.152456	0.26147	-0.0673839	0.554108	0.655724	0.189164	0.110018	0.201902	-0.0460876	0.684792	0.772283	-0.235252	0.0518303	0.460622	S	1	0	1	0.00512924	0.00539832	0.00627205	0.00535711	0.00389734	0.00596408	0.00605529	0.00587007	0.00638259	0.00646154	0.00530309	0.00693152	0.00500295	0.00546372	0.00429672	0.00624637
408	9606	ARRB1	arrestin, beta 1	-0.0148985	0.611289	0.925779	0.151169	9.57e-05	0.000734777	0.125164	0.000562652	0.00275395	0.166068	3.63e-05	0.000368193	0.140062	0.000201656	0.00132695	-0.0260056	0.379252	0.818644	S	19	18	60	9.16588	9.85435	10.4864	11.4342	9.90931	9.71317	10.4595	10.1814	10.5322	11.0924	11.4867	12.8014	10.7549	10.886	11.4719	11.7283
409	9606	ARRB2	arrestin, beta 2	-0.031447	0.249123	0.767726	0.06591	0.0239093	0.0615517	0.0661058	0.0235594	0.0556341	0.097357	0.00209469	0.00913173	0.0975528	0.00206295	0.00823051	0.000195769	0.994142	0.999255	S	23	22	95	65.9557	66.8951	71.7117	70.3276	66.7944	67.6519	67.8187	66.1108	69.9575	76.4842	75.5943	67.8273	67.7788	73.7682	74.925	73.0734
410	9606	ARSA	arylsulfatase A	0.0294358	0.671506	0.939353	0.0749643	0.288047	0.419741	0.0467077	0.502982	0.611496	0.0455285	0.513663	0.63243	0.0172718	0.803098	0.863725	-0.0282567	0.683866	0.927626	S	8	7	14	2.37536	1.59017	1.86968	2.90981	2.22761	1.68591	2.21501	2.72393	2.60965	1.78046	2.35825	2.34676	2.36649	1.85534	2.10834	2.55561
411	9606	ARSB	arylsulfatase B	0.0246935	0.362725	0.841283	-0.144175	6.39e-05	0.000535773	-0.0667705	0.0227428	0.0540889	-0.168869	1.17e-05	0.000152592	-0.091464	0.00338921	0.0121301	0.0774049	0.0101025	0.240656	S	20	19	36	5.95109	6.4211	6.29726	6.89572	6.27887	6.51885	6.45555	6.68794	5.59759	6.082	5.64754	5.42328	5.64825	6.394	6.16392	5.95427
412	9606	STS	steroid sulfatase (microsomal), isozyme S	0.222908	0.00413635	0.19087	0.11009	0.11582	0.211124	0.158273	0.0298616	0.0667972	-0.112817	0.107773	0.198527	-0.0646343	0.342608	0.46123	0.0481831	0.476275	0.852091	S	1	1	1	0.0483944	0.0599281	0.0653053	0.0470223	0.0587963	0.0591199	0.0787365	0.0663908	0.0576029	0.0591974	0.0671269	0.0552552	0.0552352	0.0677192	0.0637427	0.0618161
414	9606	ARSD	arylsulfatase D	-0.00082931	0.984914	0.996747	-0.0288526	0.513744	0.637036	-0.00433746	0.921236	0.945066	-0.0280232	0.525748	0.641614	-0.00350815	0.936256	0.95674	0.0245151	0.578229	0.889219	S	4	4	4	0.145715	0.136502	0.174924	0.14441	0.155735	0.143417	0.163299	0.134823	0.151259	0.145126	0.162865	0.124404	0.155493	0.145852	0.169669	0.123691
420	9606	ART4	ADP-ribosyltransferase 4 (Dombrock blood group)	0.102142	0.303464	0.812893	-0.290049	0.0085293	0.0273751	-0.045543	0.64153	0.730319	-0.392191	0.000967436	0.0049846	-0.147685	0.144239	0.233668	0.244506	0.0221902	0.342757	S	1	1	2	0.00604547	0.00309794	0.00315165	0.00229707	0.00699827	0.00314596	0.00266259	0.00331397	0.00495081	0.00238051	0.00231741	0.00207362	0.00600509	0.00302251	0.0024426	0.00274884
427	9606	ASAH1	N-acylsphingosine amidohydrolase (acid ceramidase) 1	-0.014811	0.638071	0.932132	-0.0584968	0.0774002	0.155118	-0.0361695	0.259316	0.370156	-0.0436858	0.177204	0.2886	-0.0213585	0.499295	0.611064	0.0223273	0.480352	0.853668	S	20	20	108	37.3443	40.8976	45.5359	42.4844	39.2288	39.1902	45.301	40.5226	37.029	41.1128	43.1032	37.2584	35.4411	42.0222	43.1836	41.0268
435	9606	ASL	argininosuccinate lyase	-0.00141419	0.94198	0.991748	0.00996605	0.60959	0.72022	0.0341339	0.0943065	0.168107	0.0113802	0.560342	0.672209	0.0355481	0.0825947	0.151499	0.0241679	0.22527	0.718011	S	18	18	52	13.7481	14.7117	14.8295	14.3168	13.9319	14.5642	14.791	14.2064	13.6751	15.5577	15.0474	13.9885	13.6497	15.4923	15.5836	14.5725
439	9606	GET3	arsA arsenite transporter, ATP-binding, homolog 1 (bacterial)	-0.0232599	0.530057	0.901759	0.0269142	0.4685	0.599683	0.0686931	0.0770987	0.142883	0.0501741	0.185861	0.298722	0.091953	0.0226202	0.0535197	0.0417789	0.266345	0.754634	S	12	12	36	17.7221	17.5869	18.782	18.5936	18.0812	18.5162	18.471	16.397	17.9968	21.0667	17.8129	17.992	18.8025	19.8231	19.1407	18.9267
440	9606	ASNS	asparagine synthetase (glutamine-hydrolyzing)	-0.0232158	0.729519	0.955455	-0.00788227	0.906378	0.938616	-0.0681711	0.317326	0.432294	0.0153335	0.819153	0.873568	-0.0449553	0.505528	0.617148	-0.0602888	0.374751	0.816982	S	6	6	7	0.461091	0.394266	0.39008	0.47353	0.385312	0.438308	0.373154	0.478675	0.458405	0.44259	0.394479	0.404828	0.347212	0.434457	0.40226	0.42053
444	9606	ASPH	aspartate beta-hydroxylase	0.028467	0.489791	0.889118	0.0494807	0.237422	0.364657	0.0330585	0.423836	0.537163	0.0210137	0.608853	0.713489	0.00459152	0.910593	0.940592	-0.0164222	0.688714	0.929732	S	7	7	10	0.375311	0.396727	0.333376	0.337443	0.393098	0.400565	0.339796	0.339398	0.408246	0.383852	0.319386	0.40682	0.390181	0.39529	0.34101	0.354181
462	9606	SERPINC1	serpin peptidase inhibitor, clade C (antithrombin), member 1	0.0659573	0.563263	0.913212	-1.74576	1.12e-10	6.66e-09	-1.90037	3.35e-11	2.41e-09	-1.81172	6.61e-11	3.94e-09	-1.96633	2.06e-11	1.52e-09	-0.154611	0.186166	0.691844	S	2	0	3	0.0812798	0.1503	0.0799021	0.090697	0.0791658	0.15217	0.089555	0.100544	0.0268847	0.0344183	0.0143794	0.0318297	0.0240702	0.0282551	0.0171881	0.0230807
463	9606	ZFHX3	zinc finger homeobox 3	0.106307	0.164603	0.685408	0.195596	0.0168651	0.0469793	0.259618	0.00281008	0.0102575	0.0892893	0.238627	0.359435	0.153311	0.0523607	0.105599	0.064022	0.392729	0.825951	S	1	1	1	0.0080697	0.00785155	0.0082565	0.00844952	0.0111927	0.00886655	0.00820086	0.00781498	0.00994912	0.00974849	0.00911433	0.00915869	0.0105267	0.00991604	0.0104927	0.00904247
466	9606	ATF1	activating transcription factor 1	0.0735171	0.299087	0.807598	0.0929599	0.193902	0.31433	0.12699	0.0829361	0.152111	0.0194428	0.779928	0.845248	0.0534728	0.446163	0.560623	0.03403	0.625762	0.908432	S	3	1	12	2.56351	2.65832	1.95242	3.06509	2.76132	2.38011	2.13251	3.52309	2.66835	3.30792	2.14795	2.91438	2.53801	2.94305	2.33372	3.46584
471	9606	ATIC	5-aminoimidazole-4-carboxamide ribonucleotide formyltransferase/IMP cyclohydrolase	0.00331716	0.872444	0.981024	0.102554	0.000145193	0.00102826	0.0791075	0.00144277	0.00591704	0.0992363	0.000199254	0.00141386	0.0757903	0.00201351	0.00809042	-0.023446	0.266431	0.754634	S	32	32	109	19.9607	18.2484	19.6054	19.1247	20.2846	18.4007	19.7113	18.795	22.4788	20.494	20.3936	20.0672	20.5689	20.3311	20.5324	20.282
472	9606	ATM	ATM serine/threonine kinase	0.0114395	0.559263	0.912636	0.104278	6.85e-05	0.000565794	0.12863	7.02e-06	7.6e-05	0.0928387	0.000215011	0.0015021	0.117191	1.99e-05	0.000208994	0.0243521	0.222987	0.717623	S	41	41	53	0.81895	0.896332	0.906203	0.837793	0.826279	0.887958	0.922361	0.851803	0.904168	0.963294	0.99284	0.886745	0.917113	0.987004	0.987847	0.923016
473	9606	RERE	arginine-glutamic acid dipeptide (RE) repeats	-0.294537	0.005336	0.206054	-0.260315	0.0115325	0.0347633	-0.136906	0.151021	0.242885	0.0342217	0.710524	0.795774	0.157631	0.101939	0.178289	0.123409	0.192681	0.695635	S	4	4	4	0.130436	0.152934	0.132358	0.137619	0.130055	0.0935496	0.106555	0.110478	0.102879	0.1278	0.127736	0.098068	0.110034	0.141059	0.13032	0.118833
475	9606	ATOX1	antioxidant 1 copper chaperone	-0.0306706	0.229051	0.754399	0.0015373	0.950711	0.966653	0.0393883	0.128173	0.213244	0.0322079	0.207673	0.324648	0.0700589	0.0118382	0.0322051	0.037851	0.142589	0.634966	S	4	4	15	57.3733	55.3443	55.7191	61.7485	58.9727	52.4896	54.7942	58.274	56.6194	57.3536	56.0386	60.8259	57.2911	59.5593	59.3241	61.4963
476	9606	ATP1A1	ATPase, Na+/K+ transporting, alpha 1 polypeptide	-0.0520431	0.0828457	0.554387	0.0394249	0.179541	0.295954	0.0487761	0.102008	0.178241	0.091468	0.00521698	0.0188464	0.100819	0.00263179	0.00996358	0.00935123	0.743021	0.941545	S	34	22	85	10.8976	8.90419	8.82467	10.2614	9.69891	8.92783	8.43505	10.2194	10.299	9.7583	9.2208	10.6849	10.134	9.707	9.52778	10.8591
483	9606	ATP1B3	ATPase, Na+/K+ transporting, beta 3 polypeptide	0.0212766	0.534669	0.904471	0.0168425	0.622219	0.730552	0.05106	0.14807	0.239451	-0.00443415	0.896391	0.92775	0.0297834	0.387733	0.506462	0.0342175	0.322975	0.786324	S	7	7	18	6.67934	7.04918	6.84475	9.00337	6.81088	7.43888	6.8744	8.91648	6.53342	7.85045	7.12957	8.52578	6.53624	7.86183	7.7395	8.75746
488	9606	ATP2A2	ATPase, Ca++ transporting, cardiac muscle, slow twitch 2	-0.0164406	0.775906	0.961592	0.103202	0.0889107	0.172212	0.0238817	0.67971	0.76045	0.119642	0.0521824	0.114083	0.0403223	0.488085	0.600852	-0.07932	0.182372	0.689722	S	29	16	115	7.80754	7.07866	7.62422	7.1131	7.29266	7.40555	7.0521	7.75553	7.46069	7.50775	8.00724	9.83889	7.51626	7.78963	8.02015	6.67703
489	9606	ATP2A3	ATPase, Ca++ transporting, ubiquitous	-0.00477385	0.815033	0.971429	0.104646	0.000104853	0.000791468	0.066995	0.0044785	0.0148347	0.109419	6.68e-05	0.000596541	0.0717688	0.00274947	0.0102396	-0.0376506	0.0800394	0.532628	S	42	31	265	42.3432	48.6156	45.8834	45.4816	42.5467	48.1117	45.4854	45.4821	43.9831	52.0035	48.9945	53.6071	43.4281	51.8575	48.6225	48.1021
490	9606	ATP2B1	ATPase, Ca++ transporting, plasma membrane 1	0.0240429	0.487153	0.889099	0.149388	0.000493327	0.00285453	0.231069	5.62e-06	6.28e-05	0.125346	0.00208685	0.0091084	0.207026	1.93e-05	0.000203747	0.0816808	0.0287005	0.366523	S	14	6	30	0.357234	0.295482	0.252805	0.307842	0.357109	0.307163	0.249294	0.322347	0.384828	0.325914	0.294336	0.350183	0.424635	0.375461	0.300671	0.349036
491	9606	ATP2B2	ATPase, Ca++ transporting, plasma membrane 2	0.049221	0.509845	0.897433	0.02131	0.774051	0.848711	0.0220471	0.766481	0.828472	-0.027911	0.707193	0.793254	-0.0271739	0.714548	0.795786	0.000737112	0.992066	0.999255	S	5	1	15	0.0270604	0.0233802	0.020348	0.0242369	0.0246869	0.0244279	0.0209407	0.0296964	0.0294172	0.0226871	0.0200871	0.0250638	0.0270151	0.025093	0.0222306	0.0211196
493	9606	ATP2B4	ATPase, Ca++ transporting, plasma membrane 4	0.0610699	0.0277607	0.395243	0.0385217	0.145065	0.251736	0.0953286	0.00173485	0.00692146	-0.0225482	0.382417	0.509403	0.0342587	0.191724	0.293059	0.0568069	0.038634	0.415019	S	31	21	66	4.20709	3.64743	3.86765	3.92462	4.4867	3.8304	3.94205	4.13152	4.29928	4.05994	3.95048	3.84059	4.44619	4.08229	4.24685	4.06256
498	9606	ATP5F1A	ATP synthase, H+ transporting, mitochondrial F1 complex, alpha subunit 1, cardiac muscle	0.03529	0.18	0.697931	0.215806	3.57e-07	7.02e-06	0.20443	7.01e-07	1.17e-05	0.180516	3.15e-06	5.11e-05	0.16914	6.72e-06	8.64e-05	-0.0113759	0.656765	0.919086	S	31	31	229	165.013	162.115	149.562	166.454	159.884	167.198	164.317	170.935	180.213	190.201	191.005	198.264	174.94	189.223	196.044	194.474
501	9606	ALDH7A1	aldehyde dehydrogenase 7 family, member A1	0.180508	0.0503752	0.47587	0.0662545	0.446939	0.577424	0.169538	0.0641533	0.123671	-0.114253	0.198051	0.313038	-0.0109701	0.898821	0.932369	0.103283	0.242229	0.734519	S	1	1	1	0.0125206	0.011094	0.0181059	0.0133718	0.0167335	0.0119668	0.0197555	0.0147177	0.0152763	0.0135262	0.0157251	0.0132252	0.0158478	0.0160721	0.0171799	0.0136214
506	9606	ATP5F1B	ATP synthase, H+ transporting, mitochondrial F1 complex, beta polypeptide	0.0610477	0.00984339	0.271507	0.205748	5.4e-08	1.39e-06	0.198488	8.63e-08	1.97e-06	0.1447	4.31e-06	6.61e-05	0.137441	7.8e-06	9.7e-05	-0.00725933	0.730135	0.940475	S	23	23	255	86.4195	81.5148	76.9181	89.2932	89.8754	87.6937	82.4795	89.9605	96.9924	98.617	92.6216	102.514	95.6523	96.0255	96.8971	100.334
509	9606	ATP5F1C	ATP synthase, H+ transporting, mitochondrial F1 complex, gamma polypeptide 1	0.0143667	0.526082	0.900784	0.211473	9.3e-08	2.18e-06	0.187233	4.39e-07	7.86e-06	0.197106	2.3e-07	5.4e-06	0.172866	1.18e-06	2.13e-05	-0.0242405	0.290712	0.769508	S	15	15	75	32.371	32.5629	31.3265	31.8654	30.5335	33.6285	32.6577	32.854	36.4229	37.9272	36.9338	39.4208	34.8821	37.3631	38.0295	37.6746
513	9606	ATP5F1D	ATP synthase, H+ transporting, mitochondrial F1 complex, delta subunit	0.00287072	0.9577	0.993076	0.111837	0.0529856	0.115358	0.128079	0.0294971	0.0662241	0.108966	0.0586174	0.124156	0.125209	0.0327659	0.0722367	0.0162425	0.764442	0.946543	S	3	3	7	13.0773	12.7207	11.8099	12.7537	12.047	12.1042	12.7359	13.7348	13.7259	13.2952	13.8531	14.0422	11.7	13.9352	16.1376	14.4881
514	9606	ATP5F1E	ATP synthase, H+ transporting, mitochondrial F1 complex, epsilon subunit	0.0219978	0.473338	0.88451	0.310944	3.07e-08	8.83e-07	0.290475	7.51e-08	1.75e-06	0.288946	8.04e-08	2.17e-06	0.268478	2.07e-07	4.74e-06	-0.0204682	0.504144	0.865039	S	3	3	6	24.5091	22.7692	23.5587	23.5226	24.1669	24.069	24.8587	22.7469	28.1342	30.1656	29.5513	32.0581	30.1526	29.1869	28.2276	30.2337
515	9606	ATP5PB	ATP synthase, H+ transporting, mitochondrial Fo complex, subunit B1	0.0556524	0.015433	0.311099	0.203544	5.16e-08	1.34e-06	0.181055	2.34e-07	4.62e-06	0.147891	2.82e-06	4.65e-05	0.125403	1.85e-05	0.000197469	-0.0224883	0.286871	0.769148	S	11	11	45	22.7104	22.0349	22.3619	23.4369	24.6453	23.4846	22.8275	23.5911	27.7246	25.1638	25.7349	27.2548	27.324	25.178	26.1195	25.4601
516	9606	ATP5MC1	ATP synthase, H+ transporting, mitochondrial Fo complex, subunit C1 (subunit 9)	0.578568	0.0051296	0.206054	0.175018	0.337568	0.473541	0.311161	0.0985886	0.173911	-0.40355	0.037377	0.0878991	-0.267407	0.150935	0.241751	0.136144	0.452896	0.842408	S	1	0	4	1.30054	0.6017	0.668082	0.780567	1.21001	1.15408	1.50448	1.18554	0.841389	0.924982	0.892169	1.04321	0.894184	0.934827	0.834924	1.55856
517	9606	ATP5MC2	ATP synthase, H+ transporting, mitochondrial Fo complex, subunit C2 (subunit 9)	0.578568	0.00513025	0.206054	0.175018	0.337577	0.473541	0.311161	0.0985943	0.173911	-0.40355	0.0373801	0.0878991	-0.267407	0.150942	0.241751	0.136144	0.452904	0.842408	S	1	0	4	1.28714	0.595497	0.661195	0.77252	1.19753	1.14218	1.48897	1.17332	0.832715	0.915446	0.882971	1.03246	0.884965	0.92519	0.826317	1.54249
518	9606	ATP5MC3	ATP synthase, H+ transporting, mitochondrial Fo complex, subunit C3 (subunit 9)	0.578568	0.00511944	0.206054	0.175018	0.337429	0.473541	0.311161	0.0984977	0.173888	-0.40355	0.0373283	0.0878991	-0.267407	0.150822	0.241717	0.136144	0.452765	0.842408	S	1	0	4	1.54139	0.713126	0.791801	0.925116	1.43408	1.36779	1.78309	1.40509	0.997202	1.09628	1.05739	1.2364	1.05977	1.10794	0.98954	1.84718
521	9606	ATP5ME	ATP synthase, H+ transporting, mitochondrial Fo complex, subunit E	0.0711813	0.0134624	0.30245	0.194454	1.51e-06	2.4e-05	0.131644	0.000112986	0.000752932	0.123273	0.00021351	0.0014976	0.0604624	0.0311047	0.069282	-0.0628102	0.025958	0.359759	S	6	5	21	57.2047	60.9214	55.4622	55.513	58.7672	64.4735	59.5724	59.1318	63.6662	65.7721	66.668	70.7803	59.8231	66.2331	64.9774	62.6861
522	9606	ATP5PF	ATP synthase, H+ transporting, mitochondrial Fo complex, subunit F6	0.0887244	0.00172812	0.118163	0.256114	1.47e-08	4.71e-07	0.241099	3.29e-08	8.9e-07	0.167389	3.22e-06	5.18e-05	0.152374	9.54e-06	0.000114166	-0.0150153	0.529193	0.872485	S	7	7	28	28.4578	28.054	26.8828	28.8191	29.9706	30.5516	29.4583	30.0916	32.8827	34.6791	33.4865	35.3656	34.3963	32.6756	34.6974	33.179
523	9606	ATP6V1A	ATPase, H+ transporting, lysosomal 70kDa, V1 subunit A	-0.0480221	0.049015	0.474832	0.0638302	0.0122487	0.0363546	0.0569902	0.0225623	0.0537641	0.111852	0.000162793	0.00120526	0.105012	0.000295451	0.00177683	-0.00684	0.764443	0.946543	S	30	29	180	90.4349	92.2406	87.0645	91.8988	84.3696	91.5946	83.6326	89.4407	90.25	100.073	92.7457	97.1647	86.6959	98.3314	95.1991	98.6864
526	9606	ATP6V1B2	ATPase, H+ transporting, lysosomal 56/58kDa, V1 subunit B2	-0.0486429	0.0503522	0.47587	0.0495358	0.0467621	0.104602	0.0627047	0.0151126	0.0389739	0.0981786	0.000641461	0.00353864	0.111348	0.000204932	0.00133771	0.0131689	0.57306	0.888197	S	30	17	160	80.0246	86.2603	77.4256	82.1081	78.1107	81.5779	77.1731	77.393	82.8227	90.8038	84.883	80.5701	80.917	88.1263	88.4059	85.3613
528	9606	ATP6V1C1	ATPase, H+ transporting, lysosomal 42kDa, V1 subunit C1	0.00673926	0.669568	0.939353	0.0835032	7.54e-05	0.000607688	0.119721	1.33e-06	2e-05	0.0767639	0.000173251	0.00125374	0.112982	2.67e-06	4.03e-05	0.0362176	0.033614	0.394601	S	23	23	85	19.6138	20.9705	21.3947	20.9689	20.4176	21.1504	21.1695	20.6995	21.6373	22.7807	22.4405	21.6302	22.0347	23.5802	23.3213	22.0428
529	9606	ATP6V1E1	ATPase, H+ transporting, lysosomal 31kDa, V1 subunit E1	-0.0212795	0.363824	0.841283	0.115216	0.000139231	0.000992746	0.133249	3.15e-05	0.000267221	0.136495	2.43e-05	0.000273268	0.154528	6.07e-06	8.01e-05	0.0180328	0.439764	0.840041	S	14	9	85	51.3947	52.3706	53.6486	55.5027	52.6605	53.58	51.5218	52.2258	57.5212	62.6965	56.8095	56.3947	57.4056	62.0208	57.9592	58.7685
535	9606	ATP6V0A1	ATPase, H+ transporting, lysosomal V0 subunit a1	-0.0642595	0.315249	0.819354	-0.24112	0.00143102	0.00664518	-0.179432	0.0109858	0.030336	-0.17686	0.0119506	0.0358177	-0.115173	0.0823013	0.151075	0.0616874	0.334366	0.789236	S	18	16	44	19.075	18.2993	21.8683	18.9585	15.6738	21.2876	17.747	20.1754	15.1873	15.5368	16.4881	17.7437	15.7986	16.6501	19.0854	16.7878
537	9606	ATP6AP1	ATPase, H+ transporting, lysosomal accessory protein 1	-0.0829279	0.0770586	0.541809	0.133873	0.0078769	0.0256857	0.18544	0.000708794	0.00332295	0.216801	0.000171293	0.0012431	0.268368	1.9e-05	0.000200912	0.0515669	0.256152	0.749478	S	9	9	20	7.46682	8.38565	8.02444	7.84707	8.09349	6.81403	7.28716	7.5942	9.21477	9.2193	8.7653	8.03366	9.69063	8.83831	8.86439	9.09807
538	9606	ATP7A	ATPase, Cu++ transporting, alpha polypeptide	-0.0397509	0.551597	0.909658	0.0647544	0.336867	0.472851	0.114292	0.100372	0.176102	0.104505	0.130209	0.23002	0.154042	0.0322651	0.0713038	0.0495371	0.459615	0.842669	S	5	5	5	0.0927305	0.0669627	0.0701835	0.0820113	0.0846498	0.0655738	0.070738	0.0815066	0.0899957	0.0842871	0.0805061	0.0756901	0.0860799	0.0880991	0.0862683	0.082145
539	9606	ATP5PO	ATP synthase, H+ transporting, mitochondrial F1 complex, O subunit	0.0373699	0.248249	0.767726	0.196036	1.44e-05	0.000159214	0.150678	0.00021618	0.00126182	0.158666	0.000131445	0.00101946	0.113309	0.00241475	0.00932964	-0.0453579	0.16544	0.669914	S	9	9	46	33.4492	34.6821	31.8084	35.1378	33.8962	36.5286	33.7132	34.6767	36.0295	39.1426	38.4158	44.1958	34.7394	38.9052	39.4685	38.8574
546	9606	ATRX	alpha thalassemia/mental retardation syndrome X-linked	0.0173078	0.585435	0.920208	0.106042	0.00384657	0.0147529	0.0852394	0.0150491	0.0388513	0.0887341	0.0119943	0.0359193	0.0679316	0.0449506	0.0935296	-0.0208025	0.51303	0.869031	S	12	12	13	0.232692	0.240018	0.260523	0.2387	0.217187	0.254054	0.268108	0.241394	0.26934	0.26426	0.271511	0.251415	0.249738	0.261622	0.273018	0.251265
549	9606	AUH	AU RNA binding protein/enoyl-CoA hydratase	0.02903	0.690737	0.943138	0.0691658	0.34916	0.485555	0.154836	0.0470927	0.0963254	0.0401358	0.583206	0.691798	0.125806	0.0991922	0.174471	0.08567	0.249885	0.742265	S	3	3	3	1.60199	1.71918	1.4761	1.54239	1.6458	1.40686	1.83535	1.56735	1.64388	2.01546	1.72504	1.38971	1.68614	1.80079	1.92009	1.71576
550	9606	AUP1	ancient ubiquitous protein 1	-0.0375293	0.464546	0.88451	-0.0575228	0.268017	0.397101	-0.0627471	0.228754	0.336095	-0.0199935	0.694904	0.78294	-0.0252178	0.621358	0.718957	-0.00522431	0.918171	0.981452	S	8	8	11	1.94172	1.86862	1.96882	1.68206	2.05991	1.94408	1.60609	1.63279	1.7465	2.0209	1.74864	1.60565	1.87408	1.82439	1.89409	1.54362
563	9606	AZGP1	alpha-2-glycoprotein 1, zinc-binding	-0.016222	0.959943	0.993076	-0.43637	0.189723	0.309332	-0.631379	0.0654548	0.125652	-0.420148	0.205771	0.323009	-0.615157	0.0718996	0.135247	-0.195009	0.54846	0.882089	S	1	1	1	0.00961934	0.00991514	0.0127709	0.00963958	0.0131423	0.0161846	0.00742614	0.00789597	0.0226133	0.00527268	0.00419371	0.00709302	0.00544326	0.00517081	0.00717856	0.00811814
566	9606	AZU1	azurocidin 1	-0.00421457	0.94319	0.991748	-0.38929	7.29e-06	8.87e-05	-0.265682	0.000372243	0.00198196	-0.385076	8.26e-06	0.000116053	-0.261467	0.000429875	0.00238397	0.123609	0.0506272	0.457428	S	11	11	459	3696.44	5038.34	5277.9	7057.74	3472.85	5311.17	5140.28	7179.32	2429.35	4188.48	4075.4	4985.23	2928.85	5086.83	3995.11	5039.96
567	9606	B2M	beta-2-microglobulin	0.0695744	0.0549881	0.496246	-0.62097	9.64e-12	8.32e-10	-0.664585	3.63e-12	3.64e-10	-0.690544	2.08e-12	1.98e-10	-0.73416	8.57e-13	1.08e-10	-0.0436155	0.211663	0.702736	S	5	0	17	159.121	149.641	140.89	165.474	151.617	157.52	155.811	183.686	87.0807	95.0372	95.9093	104.642	91.8221	92.1813	90.8553	94.7498
571	9606	BACH1	BTB and CNC homology 1, basic leucine zipper transcription factor 1	-0.0545134	0.0799194	0.545967	0.0789595	0.0158061	0.0445522	0.117017	0.00109064	0.00473493	0.133473	0.000349652	0.0022192	0.17153	2.89e-05	0.000284751	0.0380575	0.209441	0.702736	S	15	15	23	0.778726	0.789993	0.757133	0.837578	0.793829	0.711281	0.749111	0.776271	0.84077	0.829403	0.815858	0.869236	0.827694	0.837631	0.894189	0.902351
572	9606	BAD	BCL2-associated agonist of cell death	0.0629802	0.252466	0.768573	0.0769754	0.166378	0.279981	0.0857718	0.125884	0.210294	0.0139952	0.794996	0.857273	0.0227916	0.672783	0.761878	0.00879639	0.870184	0.973887	S	1	1	1	0.168059	0.166052	0.196279	0.198071	0.197017	0.172959	0.196096	0.199141	0.197387	0.188122	0.202623	0.187569	0.184092	0.20888	0.185631	0.205446
573	9606	BAG1	BCL2-associated athanogene	0.0473476	0.101339	0.59622	0.112951	0.000834744	0.00432573	0.102693	0.00180012	0.00711994	0.0656037	0.0287785	0.0720641	0.0553458	0.0593342	0.116253	-0.0102579	0.710566	0.933345	S	7	7	12	2.42242	2.59307	2.51124	2.46098	2.41765	2.63706	2.71884	2.57331	2.66308	2.76941	2.69681	2.76385	2.72273	2.5858	2.71934	2.80689
575	9606	ADGRB1	adhesion G protein-coupled receptor B1	-0.071589	0.320157	0.823155	-1.27911	1.13e-11	9.43e-10	-1.19942	2.84e-11	2.11e-09	-1.20752	2.58e-11	1.75e-09	-1.12784	6.82e-11	4.51e-09	0.0796819	0.270389	0.757396	S	1	1	1	0.130987	0.137339	0.136537	0.146663	0.12201	0.132635	0.138609	0.128001	0.0416259	0.0654205	0.0573142	0.0454594	0.0530073	0.0648007	0.0596548	0.044394
578	9606	BAK1	BCL2-antagonist/killer 1	0.0508409	0.196268	0.720455	-0.00395024	0.917695	0.945797	0.0581859	0.142506	0.232626	-0.0547911	0.16559	0.273892	0.00734499	0.847697	0.896835	0.0621361	0.119131	0.603635	S	1	1	1	0.188927	0.179695	0.173028	0.188988	0.200383	0.182419	0.179699	0.197714	0.181799	0.188768	0.171962	0.185037	0.199927	0.192819	0.192377	0.179516
581	9606	BAX	BCL2-associated X protein	0.0548123	0.0279942	0.396512	-0.000251554	0.991238	0.994571	0.0434301	0.0730802	0.136993	-0.0550638	0.027388	0.0693394	-0.0113821	0.620743	0.718585	0.0436817	0.0716024	0.51593	S	9	9	41	20.6226	21.8099	21.0041	23.0546	22.9083	22.2486	22.0943	23.1519	22.4445	21.914	20.4246	21.97	22.4408	22.5923	22.0512	22.4808
586	9606	BCAT1	branched chain amino-acid transaminase 1, cytosolic	0.0543478	0.585838	0.920208	-0.015053	0.879478	0.921805	0.0679437	0.496976	0.605404	-0.0694008	0.487941	0.611343	0.013596	0.891059	0.927728	0.0829968	0.408481	0.830287	S	2	2	2	1.31717	2.174	1.63575	1.04528	1.64118	1.75864	1.81613	1.11745	1.3368	2.00957	1.97212	0.898102	1.22555	2.18791	2.27956	1.00414
587	9606	BCAT2	branched chain amino-acid transaminase 2, mitochondrial	0.0335277	0.387116	0.852335	0.106248	0.0128761	0.0378797	0.137236	0.00239759	0.00901646	0.0727205	0.0725006	0.146014	0.103708	0.0147508	0.0378519	0.030988	0.423233	0.838705	S	6	6	8	1.8929	2.00523	1.88413	2.30269	2.13706	2.07066	1.90173	2.19551	2.13596	2.40443	1.99658	2.26456	2.19772	2.21879	2.21856	2.34154
590	9606	BCHE	butyrylcholinesterase	-0.0944377	0.0626338	0.522209	-0.0876476	0.0816261	0.161344	0.0020374	0.965957	0.97674	0.00679002	0.886928	0.921075	0.0964751	0.0577746	0.11395	0.089685	0.0754449	0.522832	S	1	1	2	2.36297	2.43223	2.48475	2.27978	1.97544	2.32072	2.16917	2.44882	2.3162	2.35255	2.23913	2.04241	2.21362	2.56196	2.45486	2.33483
593	9606	BCKDHA	branched chain keto acid dehydrogenase E1, alpha polypeptide	0.129499	0.0675528	0.528919	0.232777	0.00296671	0.0120525	0.285388	0.000583212	0.00283366	0.103278	0.136933	0.239147	0.155889	0.0315234	0.0699598	0.0526109	0.435873	0.840041	S	2	2	2	0.095774	0.0961261	0.119509	0.115836	0.10279	0.134342	0.113483	0.125316	0.118905	0.132009	0.113676	0.149973	0.112231	0.13389	0.134928	0.15276
594	9606	BCKDHB	branched chain keto acid dehydrogenase E1, beta polypeptide	0.191383	0.00179995	0.11995	0.218534	0.00060611	0.00334112	0.197678	0.00139625	0.00576167	0.0271509	0.599029	0.706174	0.00629484	0.902539	0.935037	-0.0208561	0.685714	0.92859	S	2	2	2	0.123213	0.125367	0.142535	0.133808	0.132731	0.153191	0.159491	0.16463	0.131141	0.149617	0.156888	0.195974	0.125418	0.157384	0.152344	0.18921
597	9606	BCL2A1	BCL2-related protein A1	0.0644886	0.151446	0.673632	-0.00609866	0.888228	0.927017	-0.0222473	0.609645	0.702193	-0.0705872	0.118818	0.213931	-0.0867359	0.0601735	0.117495	-0.0161487	0.71034	0.933345	S	2	2	3	0.404086	0.329764	0.343933	0.326318	0.418446	0.355363	0.361127	0.338589	0.42052	0.315088	0.375968	0.28875	0.374148	0.33578	0.355344	0.309574
598	9606	BCL2L1	BCL2-like 1	0.119703	0.422847	0.870002	0.328853	0.0388829	0.0903368	0.356547	0.0268412	0.0614266	0.20915	0.170515	0.279818	0.236843	0.123871	0.207878	0.0276938	0.851362	0.969368	S	1	1	3	0.176389	0.0828196	0.149827	0.15015	0.160014	0.119828	0.166927	0.157138	0.226913	0.16017	0.123817	0.21658	0.197568	0.200069	0.172646	0.162429
613	9606	BCR	breakpoint cluster region	0.0762443	0.010103	0.275515	0.0354187	0.19179	0.312009	0.114276	0.000509223	0.00254161	-0.0408256	0.135984	0.238176	0.0380316	0.162831	0.257528	0.0788572	0.00822986	0.220374	S	15	13	17	0.526061	0.544438	0.565642	0.563623	0.599126	0.559539	0.598237	0.581663	0.54429	0.570383	0.594745	0.549712	0.600624	0.575864	0.621057	0.60582
617	9606	BCS1L	BC1 (ubiquinol-cytochrome c reductase) synthesis-like	0.114486	0.0583552	0.50554	0.0901231	0.127528	0.228212	0.200132	0.00272975	0.0100192	-0.0243625	0.66894	0.762824	0.0856468	0.146061	0.236012	0.110009	0.0677003	0.50377	S	3	3	4	0.147139	0.135699	0.147983	0.140904	0.169534	0.131618	0.164073	0.158415	0.161472	0.166487	0.139858	0.147747	0.174964	0.157262	0.167331	0.165488
622	9606	BDH1	3-hydroxybutyrate dehydrogenase, type 1	0.0848123	0.0060309	0.216905	0.186551	4.14e-06	5.55e-05	0.219381	5.86e-07	9.92e-06	0.101739	0.00163451	0.00753698	0.134569	0.000139294	0.00100098	0.0328306	0.235091	0.725953	S	11	11	19	3.1773	3.51955	3.34093	3.51518	3.23336	3.86608	3.58743	3.77345	3.54815	4.14387	3.87258	4.05716	3.9231	3.92172	3.96811	4.21718
629	9606	CFB	complement factor B	-0.0658275	0.28532	0.795059	-0.733034	3.05e-09	1.2e-07	-0.770128	1.55e-09	6.46e-08	-0.667207	1.1e-08	3.58e-07	-0.704301	5.27e-09	1.98e-07	-0.0370942	0.541758	0.87993	S	3	3	3	0.0850111	0.0819675	0.0827043	0.0894986	0.0839105	0.0781944	0.0786767	0.0814902	0.0490818	0.0574389	0.0462911	0.0414557	0.0494257	0.0466972	0.0489798	0.0432023
634	9606	CEACAM1	carcinoembryonic antigen-related cell adhesion molecule 1 (biliary glycoprotein)	0.029565	0.408677	0.860651	-0.0667216	0.0743458	0.150145	-0.0362202	0.31421	0.428938	-0.0962865	0.0143711	0.0415122	-0.0657852	0.0780795	0.144591	0.0305014	0.394347	0.826519	S	11	8	54	33.6057	33.9321	39.0486	29.2278	35.4675	35.2975	35.5681	32.5061	31.5	32.5371	37.6024	27.4653	32.159	33.5213	35.9608	30.3587
636	9606	BICD1	bicaudal D homolog 1 (Drosophila)	-0.0744935	0.368416	0.842812	-0.0283555	0.728991	0.814716	0.00223531	0.978166	0.984877	0.046138	0.574219	0.684155	0.0767289	0.35462	0.472867	0.0305909	0.708662	0.933345	S	5	1	5	0.0689054	0.125503	0.0744235	0.0796701	0.0683184	0.121907	0.0732483	0.0641613	0.0701917	0.116181	0.0773628	0.0724817	0.0762546	0.1047	0.0691295	0.0979397
637	9606	BID	BH3 interacting domain death agonist	0.0183717	0.686058	0.941945	0.0116024	0.798178	0.867337	0.0583461	0.210285	0.316225	-0.00676924	0.881319	0.917196	0.0399744	0.384012	0.502586	0.0467436	0.310963	0.780942	S	9	0	46	50.6048	62.7088	68.6783	65.8584	56.6632	63.3561	63.6334	66.6774	57.9958	69.0395	62.2817	59.9839	57.5229	66.623	71.2489	63.3439
639	9606	PRDM1	PR domain containing 1, with ZNF domain	0.103132	0.0356646	0.437042	0.134005	0.00899937	0.0284728	0.159338	0.00282144	0.0102882	0.0308728	0.500076	0.621138	0.0562055	0.227601	0.335735	0.0253327	0.579059	0.889219	S	2	2	2	0.0466097	0.0408671	0.0490812	0.0422135	0.0482561	0.0446365	0.0543358	0.0461907	0.0458393	0.0508224	0.0528675	0.0496697	0.0485228	0.0490538	0.0550524	0.0495864
641	9606	BLM	Bloom syndrome, RecQ helicase-like	0.108717	0.205571	0.733952	0.0849496	0.317523	0.452312	0.047547	0.571343	0.67038	-0.0237676	0.776305	0.842831	-0.0611703	0.468035	0.580947	-0.0374026	0.65543	0.919086	S	2	2	2	0.194642	0.199844	0.259366	0.208284	0.239332	0.229542	0.230445	0.239641	0.205305	0.248303	0.254966	0.213894	0.166699	0.272365	0.254795	0.210492
642	9606	BLMH	bleomycin hydrolase	0.00275876	0.88973	0.982708	0.0777738	0.00122443	0.00588321	0.097496	0.000164815	0.00102132	0.0750151	0.00163173	0.00752958	0.0947372	0.000216813	0.00140459	0.0197221	0.329397	0.788677	S	17	17	57	11.865	11.1009	11.3787	12.0044	12.0909	11.1214	11.4693	11.7325	12.0695	12.2341	12.1032	12.8306	12.5189	11.8642	12.6531	12.9009
644	9606	BLVRA	biliverdin reductase A	-0.0196015	0.482609	0.886457	0.0328652	0.246083	0.3738	0.0779982	0.0118272	0.0320563	0.0524667	0.0731594	0.14706	0.0975997	0.00271811	0.0101572	0.045133	0.118161	0.600797	S	13	13	38	27.0535	26.7432	30.7095	30.621	27.9519	24.6568	29.6217	30.9693	29.0181	29.0307	29.6506	30.5652	29.36	28.4047	31.6348	32.5921
645	9606	BLVRB	biliverdin reductase B	0.0306328	0.356994	0.840316	0.0128913	0.694827	0.789767	0.00426895	0.896391	0.927489	-0.0177415	0.590127	0.697224	-0.0263638	0.426203	0.54242	-0.00862232	0.792719	0.955351	S	13	13	100	149.722	67.4474	74.2769	78.5326	157.391	68.4202	76.6279	83.9155	151.763	64.0317	73.7569	83.4011	151.697	66.9789	73.7844	80.261
649	9606	BMP1	bone morphogenetic protein 1	0.220972	0.0157257	0.314386	0.82215	4.31e-08	1.16e-06	0.838222	3.34e-08	8.96e-07	0.601178	2.22e-06	3.79e-05	0.61725	1.62e-06	2.72e-05	0.0160722	0.845628	0.968364	S	1	0	1	0.0312984	0.0211374	0.0261758	0.0306517	0.0419282	0.029457	0.0300668	0.0285041	0.079199	0.037747	0.0435695	0.0517403	0.0778469	0.0418252	0.0427814	0.0506901
660	9606	BMX	BMX non-receptor tyrosine kinase	-0.000201011	0.992473	0.998062	0.00714236	0.737967	0.821801	0.0305982	0.164934	0.260633	0.00734337	0.730903	0.811388	0.0307992	0.162351	0.256939	0.0234558	0.280658	0.76527	S	25	24	56	6.0098	6.49305	7.16456	6.97743	5.97623	6.5218	7.18637	6.96097	6.09913	6.73623	7.34767	6.49708	6.03799	6.68538	7.52402	7.04818
662	9606	BNIP1	BCL2/adenovirus E1B 19kDa interacting protein 1	0.00696589	0.89958	0.984373	0.00443106	0.936011	0.957545	0.0930109	0.107209	0.184963	-0.00253483	0.963365	0.974522	0.086045	0.133777	0.220616	0.0885799	0.123518	0.615013	S	4	4	5	0.470724	0.510938	0.462337	0.47144	0.538968	0.481624	0.468193	0.444542	0.534672	0.566504	0.40471	0.438474	0.564393	0.535237	0.46258	0.501597
663	9606	BNIP2	BCL2/adenovirus E1B 19kDa interacting protein 2	-0.0522835	0.29744	0.807132	0.0863457	0.094909	0.181246	-0.0308182	0.534171	0.639871	0.138629	0.0118916	0.0356845	0.0214652	0.66395	0.755139	-0.117164	0.0287662	0.366523	S	7	7	10	6.7442	6.09504	7.08663	7.67306	5.85296	6.72239	7.15146	6.61384	6.58881	6.80741	8.13438	7.85044	5.65341	6.82618	7.55452	6.78065
667	9606	DST	dystonin	0.0285901	0.565592	0.913212	0.0999957	0.057776	0.123876	-0.0301124	0.545326	0.64805	0.0714057	0.16296	0.270505	-0.0587025	0.246396	0.356288	-0.130108	0.0173765	0.307877	S	8	5	12	0.0594591	0.0703362	0.073291	0.0667956	0.0693329	0.0686448	0.0711191	0.0670094	0.0611592	0.0726331	0.0795158	0.0795002	0.0587315	0.0683279	0.0716383	0.0651041
668	9606	FOXL2	forkhead box L2	-0.0522516	0.524405	0.900271	0.237837	0.00962161	0.0300016	-0.0363096	0.657084	0.742743	0.290089	0.00253729	0.0105961	0.015942	0.84504	0.895057	-0.274147	0.0038135	0.168552	S	1	1	3	0.634904	0.722933	0.73825	0.667401	0.613082	0.725212	0.617557	0.732094	0.713161	0.728032	0.796148	1.28271	0.663689	0.656043	0.626052	0.789691
669	9606	BPGM	2,3-bisphosphoglycerate mutase	0.0553771	0.386373	0.852335	-0.0102497	0.871037	0.915209	0.0844272	0.193868	0.29578	-0.0656267	0.307096	0.434386	0.0290501	0.646476	0.740552	0.0946769	0.147998	0.648276	S	11	11	24	30.2147	11.7667	12.6198	12.4953	31.809	11.9841	13.7478	13.05	26.0423	12.7163	12.7496	11.5917	27.4956	13.6713	13.6162	13.2312
671	9606	BPI	bactericidal/permeability-increasing protein	0.0274444	0.402223	0.858131	-0.238556	1.94e-06	2.98e-05	-0.168648	9.03e-05	0.000623279	-0.266001	5.13e-07	1.09e-05	-0.196092	1.85e-05	0.000197234	0.0699086	0.0442731	0.442043	S	18	18	362	1724.52	1212.97	2041.99	1537.57	1814.45	1258.04	2127.1	1463.31	1496.19	1045.37	1703.47	1173.97	1524.91	1097.55	1846.65	1256.94
672	9606	BRCA1	breast cancer 1, early onset	-0.279278	0.0221016	0.369383	-0.343744	0.00673012	0.0229771	-0.651393	2.67e-05	0.000234925	-0.0644661	0.564439	0.676018	-0.372116	0.00395806	0.0137241	-0.30765	0.0131557	0.271897	S	1	1	1	0.032514	0.0410031	0.0531188	0.0390581	0.034103	0.038232	0.0361094	0.0244437	0.0275654	0.0412061	0.0275272	0.029039	0.0199698	0.0327518	0.0247561	0.0224258
673	9606	BRAF	B-Raf proto-oncogene, serine/threonine kinase	-0.0217676	0.421915	0.869045	-0.0332974	0.225872	0.351329	-0.0646486	0.0269517	0.0616018	-0.0115298	0.668079	0.762079	-0.042881	0.124679	0.208947	-0.0313512	0.252853	0.74356	S	15	10	18	2.32051	2.37793	2.47534	2.45785	2.41368	2.35067	2.37594	2.35826	2.24752	2.33733	2.44825	2.35914	2.16597	2.18608	2.50919	2.30432
676	9606	BRDT	bromodomain, testis-specific	-0.103048	0.0406707	0.449215	0.131287	0.0120849	0.0360436	0.15376	0.00446362	0.0148101	0.234335	0.000133041	0.00102858	0.256808	5.28e-05	0.00045904	0.0224729	0.632204	0.910615	S	2	1	2	0.0652264	0.073509	0.0621666	0.065707	0.0570758	0.0639426	0.0631934	0.0609478	0.0716157	0.080952	0.0680352	0.07397	0.0715928	0.0836601	0.0652221	0.0812025
677	9606	ZFP36L1	ZFP36 ring finger protein-like 1	0.0027992	0.958649	0.993076	-0.0447763	0.412297	0.545245	0.074049	0.18346	0.283021	-0.0475755	0.384388	0.511194	0.0712498	0.199605	0.30277	0.118825	0.0408546	0.426805	S	3	3	7	1.02163	1.11805	1.43783	1.11675	1.07872	1.19457	1.33043	1.0867	1.20092	1.01599	1.39236	0.946818	1.19373	1.16404	1.52004	1.09257
678	9606	ZFP36L2	ZFP36 ring finger protein-like 2	0.103293	0.0589064	0.509549	-0.159574	0.00650943	0.0224013	0.197271	0.00141433	0.00582095	-0.262867	0.000108096	0.000878291	0.0939772	0.0826305	0.151527	0.356845	3.91e-06	0.0015957	S	2	2	2	0.230045	0.183145	0.176566	0.203373	0.210532	0.21666	0.212853	0.211684	0.178137	0.170924	0.178595	0.169628	0.239884	0.21253	0.226068	0.238622
682	9606	BSG	basigin (Ok blood group)	0.115843	0.0052427	0.206054	-0.657244	1.01e-11	8.59e-10	-0.409959	7.49e-09	2.4e-07	-0.773087	9.65e-13	9.97e-11	-0.525802	2.41e-10	1.34e-08	0.247285	4.58e-06	0.0016831	S	6	6	13	7.46986	8.52588	7.44073	9.22678	8.61421	9.343	7.71158	10.0409	4.79237	5.14351	4.78389	4.96274	6.20249	6.09724	5.4658	6.01983
683	9606	BST1	bone marrow stromal cell antigen 1	0.0321671	0.699103	0.944689	-0.101289	0.233788	0.360737	-0.103348	0.22487	0.331899	-0.133456	0.122946	0.219906	-0.135515	0.117715	0.199647	-0.00205853	0.980215	0.996758	S	11	11	66	81.3207	72.9464	97.1066	80.7252	87.2095	73.9275	95.9276	83.2057	63.7965	84.5289	74.9575	79.7813	59.956	84.2912	77.6047	80.7632
686	9606	BTD	biotinidase	-0.0830681	0.306382	0.81658	-0.164434	0.0534688	0.116203	-0.0931417	0.253556	0.364416	-0.081366	0.316054	0.442874	-0.0100736	0.89952	0.932962	0.0712925	0.377806	0.817826	S	1	1	1	0.333722	0.389565	0.370238	0.417279	0.354949	0.398575	0.347658	0.31522	0.273153	0.344894	0.322354	0.402429	0.386402	0.367013	0.322872	0.339232
687	9606	KLF9	Kruppel-like factor 9	-0.0262851	0.544149	0.907163	0.0481524	0.273407	0.403375	0.1116	0.0187691	0.0463355	0.0744374	0.0992351	0.186259	0.137885	0.00533534	0.0174445	0.0634477	0.154881	0.656251	S	1	1	1	0.120852	0.0935038	0.113079	0.0948717	0.103367	0.100116	0.117199	0.0918268	0.118896	0.102535	0.123291	0.0938383	0.121571	0.11183	0.129424	0.0972966
689	9606	BTF3	basic transcription factor 3	-0.113934	0.0108151	0.281384	0.164186	0.000789433	0.00414015	0.223564	4.19e-05	0.000335877	0.27812	3.67e-06	5.77e-05	0.337498	3.48e-07	7.4e-06	0.0593777	0.150313	0.651681	S	6	6	10	2.24419	2.10553	2.06845	1.7779	2.05383	1.80644	1.86471	1.79061	2.38638	2.51317	2.23092	2.17502	2.39296	2.47915	2.36697	2.49806
695	9606	BTK	Bruton agammaglobulinemia tyrosine kinase	0.00171828	0.943559	0.991748	0.0415448	0.102261	0.192037	0.0597824	0.0243112	0.057006	0.0398265	0.115967	0.210295	0.0580641	0.0280082	0.0633857	0.0182376	0.456664	0.842408	S	34	33	65	9.15181	9.60962	9.63168	9.4681	9.7611	9.54273	9.464	9.10234	9.7482	9.6912	9.418	10.4149	9.87242	9.86585	9.93847	9.95003
706	9606	TSPO	translocator protein (18kDa)	0.125867	0.017489	0.326154	0.146774	0.00712789	0.024078	0.0879541	0.0817445	0.150165	0.0209067	0.663681	0.758951	-0.0379133	0.43374	0.549176	-0.0588201	0.2312	0.722595	S	4	4	40	105.494	99.7115	119.545	131.402	110.315	119.019	125.324	148.995	111.286	130.772	124.975	146.099	94.0528	126.513	123.846	149.712
708	9606	C1QBP	complement component 1, q subcomponent binding protein	0.0774237	0.0879721	0.570186	0.177107	0.000816773	0.00425615	0.16273	0.00162528	0.00654482	0.0996833	0.0329085	0.0794765	0.0853066	0.0626783	0.120923	-0.0143766	0.739354	0.941005	S	7	7	16	3.22955	3.08795	3.07758	2.95817	3.18939	3.2851	3.31966	3.32402	3.31263	3.91614	3.52799	3.4503	3.28131	3.4597	4.03549	3.33189
710	9606	SERPING1	serpin peptidase inhibitor, clade G (C1 inhibitor), member 1	-0.050689	0.78928	0.962911	-0.0833345	0.661061	0.763331	-0.539891	0.0110674	0.0304789	-0.0326455	0.863249	0.904679	-0.489202	0.0191249	0.0467887	-0.456557	0.0270493	0.363481	S	1	1	1	0.0147874	0.0199531	0.0281669	0.0297726	0.0273137	0.0252054	0.0169697	0.0193588	0.0204609	0.0151443	0.0273414	0.02312	0.0140454	0.0119673	0.0160361	0.018094
718	9606	C3	complement component 3	-0.00395624	0.925435	0.991153	-0.524644	2.24e-09	9.03e-08	-0.601079	3.39e-10	1.76e-08	-0.520688	2.48e-09	9.75e-08	-0.597123	3.72e-10	1.93e-08	-0.0764352	0.0858683	0.546414	S	27	27	37	1.63954	1.89857	1.7334	1.59099	1.66734	1.77968	1.79496	1.59208	1.20931	1.17826	1.04996	1.15065	1.19687	1.15714	1.00384	0.98236
721	9606	C4B	complement component 4B (Chido blood group)	0.149822	0.0577506	0.503226	0.294769	0.00106672	0.00525975	0.401324	6.11e-05	0.000458285	0.144948	0.065386	0.134758	0.251503	0.0035843	0.0126677	0.106555	0.164506	0.668626	S	3	0	3	0.00222872	0.00229672	0.00249283	0.00269041	0.0029991	0.00243444	0.00265019	0.00282752	0.00318203	0.00305103	0.00283273	0.00312242	0.00316338	0.00355544	0.00311572	0.00337874
722	9606	C4BPA	complement component 4 binding protein, alpha	0.108737	0.297086	0.807132	-0.0414684	0.686169	0.783446	-0.570159	4.54e-05	0.000359808	-0.150205	0.156386	0.263401	-0.678895	6.68e-06	8.61e-05	-0.52869	9.84e-05	0.0185025	S	3	3	3	0.16018	0.0947472	0.0711266	0.105335	0.177044	0.0958139	0.0725973	0.12912	0.136782	0.0706169	0.08577	0.125165	0.112486	0.0611153	0.0426828	0.067517
726	9606	CAPN5	calpain 5																			S	1	1	1	0	0	0	0	0	0	0	0.00500596	0	0	0	0	0.0078083	0	0	0
728	9606	C5AR1	complement component 5a receptor 1	-0.0114956	0.756043	0.957619	-0.805721	7.44e-13	8.27e-11	-0.714477	4.24e-12	3.94e-10	-0.794226	9.17e-13	9.61e-11	-0.702981	5.36e-12	4.89e-10	0.0912445	0.0239868	0.355537	S	5	5	25	76.5774	86.3164	74.2716	80.7745	79.0554	83.5062	70.2353	83.0041	42.3201	43.6618	44.9564	40.7105	42.3128	47.089	47.9411	46.7445
729	9606	C6	complement component 6	0.106123	0.235572	0.759822	0.119065	0.185892	0.303965	0.187274	0.0455727	0.0937653	0.0129428	0.882206	0.917634	0.0811516	0.359649	0.477869	0.0682088	0.439426	0.840041	S	1	1	1	0.0137512	0.012557	0.0158168	0.0154101	0.0171472	0.0181167	0.0137966	0.0143134	0.0172529	0.0151249	0.0147777	0.0159708	0.0168135	0.0150313	0.0176333	0.0167964
738	9606	VPS51	vacuolar protein sorting 51 homolog (S. cerevisiae)	-0.0350695	0.337651	0.8325	-0.0371786	0.310325	0.444177	0.00445794	0.901473	0.931171	-0.00210912	0.953284	0.967258	0.0395274	0.281829	0.395672	0.0416365	0.25795	0.75052	S	12	12	17	0.401245	0.479222	0.464549	0.451848	0.385834	0.474104	0.472653	0.416592	0.404717	0.4599	0.440842	0.440802	0.427981	0.44249	0.467668	0.464237
752	9606	FMNL1	formin-like 1	-0.0186399	0.463265	0.88451	0.0527328	0.0502232	0.110657	0.077895	0.00668294	0.0204473	0.0713727	0.0114206	0.0346539	0.0965349	0.00143255	0.0061973	0.0251622	0.325697	0.786324	S	62	54	295	80.3855	89.2619	86.4205	88.5119	81.7513	88.5485	85.0421	83.9257	84.2617	100.113	89.2788	86.0053	82.2694	97.8619	92.3897	94.0577
754	9606	PTTG1IP	pituitary tumor-transforming 1 interacting protein	0.0085333	0.82538	0.973221	0.0893393	0.0328741	0.0793411	0.0999676	0.0189517	0.046666	0.080806	0.0505475	0.111205	0.0914343	0.0295264	0.0662898	0.0106282	0.78357	0.952177	S	4	4	28	33.866	33.6417	36.5973	38.1585	34.7031	32.9099	37.5095	37.9452	32.9705	37.6552	38.2098	44.909	36.0031	36.3023	41.4795	39.562
759	9606	CA1	carbonic anhydrase I	0.0551213	0.544427	0.907383	0.0246248	0.785504	0.858152	0.117536	0.205845	0.310758	-0.0304965	0.736252	0.815455	0.0624152	0.493262	0.6056	0.0929117	0.312402	0.780966	S	13	0	213	1065.76	173.847	277.007	280.259	1212.13	174.155	290.626	308.16	1124.64	195.362	274.354	293.193	1145.04	228.325	308.052	326.625
760	9606	CA2	carbonic anhydrase II	0.0342023	0.637267	0.932132	0.0467364	0.520735	0.642598	0.0327305	0.651718	0.738064	0.0125341	0.862359	0.904392	-0.00147178	0.98375	0.98945	-0.0140059	0.846407	0.968364	S	14	0	76	181.933	75.5465	54.5979	76.5357	206.52	74.2498	59.5539	83.4828	186.648	75.2113	51.0616	92.1208	187.775	79.7837	55.7293	79.1086
761	9606	CA3	carbonic anhydrase III	0.113395	0.0400581	0.449215	-0.0478197	0.35811	0.494999	0.00359838	0.944065	0.961152	-0.161215	0.00602446	0.0211389	-0.109797	0.0459072	0.0951203	0.0514181	0.324164	0.786324	S	3	3	3	0.775418	0.348274	0.51956	0.499406	0.869681	0.407656	0.590957	0.490479	0.752221	0.375402	0.462102	0.464679	0.733926	0.377941	0.507838	0.50155
762	9606	CA4	carbonic anhydrase IV	0.0154878	0.710258	0.949429	-1.06461	7.19e-14	1.2e-11	-0.973526	2.66e-13	3.98e-11	-1.0801	5.82e-14	9.7e-12	-0.989014	2.11e-13	3.23e-11	0.091087	0.0417361	0.428003	S	11	11	59	41.0851	32.9981	49.9508	45.999	42.7557	34.7315	48.1429	45.7114	18.0157	16.0281	21.5615	19.4371	19.2087	17.1705	25.686	18.7375
778	9606	CACNA1F	calcium channel, voltage-dependent, L type, alpha 1F subunit	0.0188153	0.879138	0.981472	-0.169109	0.184787	0.302739	-0.238116	0.0692042	0.131474	-0.187924	0.143248	0.247296	-0.256931	0.0518937	0.104888	-0.0690071	0.57891	0.889219	S	2	1	4	0.00727409	0.0112887	0.0114659	0.0123031	0.0108567	0.00990953	0.00914003	0.0136029	0.007158	0.0103288	0.0107599	0.00834409	0.00729574	0.00968789	0.00992575	0.00774235
788	9606	SLC25A20	solute carrier family 25 (carnitine/acylcarnitine translocase), member 20	0.124819	2.99e-05	0.010953	0.279044	1.24e-09	5.31e-08	0.298741	4.8e-10	2.41e-08	0.154225	2.73e-06	4.53e-05	0.173921	6.36e-07	1.24e-05	0.0196964	0.367123	0.814572	S	9	9	22	8.12058	7.41564	7.69336	8.3648	9.17959	8.68396	8.08591	8.82453	10.112	9.49612	9.40689	10.0559	10.3633	9.40452	9.54668	10.3586
790	9606	CAD	carbamoyl-phosphate synthetase 2, aspartate transcarbamylase, and dihydroorotase	0.0114576	0.542187	0.906231	0.0498927	0.0159658	0.0449506	0.0727814	0.00125859	0.00526169	0.0384351	0.0538704	0.11673	0.0613238	0.00450589	0.015286	0.0228887	0.231906	0.722656	S	51	48	93	2.67371	2.8203	2.85532	2.72863	2.76687	2.78734	2.88061	2.74043	2.85792	2.9972	2.91148	2.75505	2.87584	2.92041	3.04453	2.86683
800	9606	CALD1	caldesmon 1	-0.0676406	0.682277	0.941047	0.2322	0.172413	0.287761	0.0697227	0.67311	0.756179	0.299841	0.084093	0.164575	0.137363	0.409934	0.527572	-0.162477	0.331928	0.788677	S	23	21	37	6.28672	6.40831	5.51918	6.07065	6.32466	5.96092	4.90305	6.17263	5.87578	5.84697	5.77534	19.502	6.57674	6.29565	6.14151	6.53209
801	9606	CALM1	calmodulin 1 (phosphorylase kinase, delta)	-0.0126668	0.440772	0.874401	0.0831471	0.000109108	0.00081354	0.0695127	0.00057976	0.00282076	0.0958139	2.51e-05	0.000280327	0.0821795	0.000122496	0.00090783	-0.0136344	0.407413	0.829747	S	15	0	298	558.606	632.514	584.982	602.963	565.641	626.49	575.367	586.516	591.135	677.984	631.759	634.588	576.952	670.917	622.506	640.68
805	9606	CALM2	calmodulin 2 (phosphorylase kinase, delta)	-0.0126668	0.440124	0.874401	0.0831471	0.000107551	0.000803564	0.0695127	0.000572494	0.00279281	0.0958139	2.47e-05	0.000276397	0.0821795	0.000120761	0.000897695	-0.0136344	0.40675	0.829747	S	15	0	298	529.205	599.224	554.194	571.228	535.871	593.517	545.085	555.647	560.023	642.3	598.509	601.188	546.586	635.606	589.743	606.96
808	9606	CALM3	calmodulin 3 (phosphorylase kinase, delta)	-0.0126668	0.441804	0.875299	0.0831471	0.000111633	0.000830681	0.0695127	0.000591517	0.00286466	0.0958139	2.57e-05	0.000284324	0.0821795	0.000125309	0.000924942	-0.0136344	0.408469	0.830287	S	15	0	298	609.388	690.016	638.162	657.778	617.063	683.444	627.673	639.836	644.875	739.619	689.192	692.278	629.403	731.91	679.098	698.924
810	9606	CALML3	calmodulin-like 3	0.0224271	0.346304	0.835893	0.0795708	0.00358436	0.0139585	0.0867027	0.00190313	0.00745504	0.0571437	0.0256469	0.0658403	0.0642756	0.0138487	0.0361208	0.00713192	0.761408	0.946527	S	4	1	84	491.13	557.44	503.33	526.4	516.357	552.338	522.848	521.392	515.792	584.59	553.968	555.434	503.723	574.746	584.776	566.912
811	9606	CALR	calreticulin	-0.0130975	0.655573	0.935156	0.0292238	0.32604	0.460473	0.011206	0.702485	0.777748	0.0423213	0.162139	0.27022	0.0243035	0.411708	0.528917	-0.0180178	0.540708	0.878859	S	37	37	267	460.843	445.544	481.266	417.809	460.397	429.88	486.259	412.754	436.425	464.618	507.631	434.185	420.347	452.918	515.705	429.682
813	9606	CALU	calumenin	-0.0867151	0.167032	0.688461	-0.391032	9.34e-06	0.000109905	-0.422429	3.84e-06	4.57e-05	-0.304317	0.000132466	0.0010255	-0.335714	4.91e-05	0.000432183	-0.0313974	0.606669	0.902025	S	11	11	20	6.15687	4.25558	4.53364	4.34181	4.58398	4.25818	4.48597	4.37798	3.55373	3.34418	3.22995	3.92107	4.02592	3.24725	3.27088	3.2995
815	9606	CAMK2A	calcium/calmodulin-dependent protein kinase II alpha	0.00347241	0.964873	0.993552	-0.150343	0.071614	0.146156	-0.0340633	0.666718	0.751069	-0.153815	0.0659542	0.135548	-0.0375357	0.635332	0.730632	0.116279	0.15452	0.656173	S	5	1	16	7.47761	3.08275	2.11511	2.69154	7.5158	3.11445	1.985	2.84525	6.71127	2.71158	1.74318	2.27318	7.19447	3.03497	1.80739	2.83153
817	9606	CAMK2D	calcium/calmodulin-dependent protein kinase II delta	-0.153201	0.0270623	0.390527	0.145021	0.0349249	0.0833856	-0.0390233	0.541924	0.64563	0.298222	0.000250099	0.00169435	0.114177	0.0878447	0.159061	-0.184045	0.0100863	0.240656	S	7	3	15	0.230792	0.157457	0.197877	0.195205	0.168759	0.162355	0.16687	0.189279	0.213439	0.185948	0.211811	0.25867	0.215786	0.164867	0.175894	0.198653
818	9606	CAMK2G	calcium/calmodulin-dependent protein kinase II gamma	0.00198202	0.942894	0.991748	0.0983582	0.00255716	0.0106545	0.144308	8.93e-05	0.000617524	0.0963762	0.00296863	0.0120203	0.142326	0.000102561	0.000783025	0.0459499	0.111991	0.59335	S	24	16	70	14.29	17.9855	17.9497	16.3667	14.1041	17.1289	18.8595	16.5089	15.4498	19.9002	18.9265	17.5466	14.9931	20.6723	19.8789	19.1515
819	9606	CAMLG	calcium modulating ligand	0.0249244	0.868908	0.981024	0.206099	0.185353	0.303419	0.126199	0.40865	0.524861	0.181174	0.241176	0.362295	0.101274	0.505518	0.617148	-0.0798998	0.598326	0.897551	S	1	1	2	0.0399775	0.0284302	0.0304805	0.0291987	0.0235698	0.0377344	0.0419608	0.0268377	0.037159	0.0368949	0.0364078	0.0369522	0.0371837	0.0436234	0.0382242	0.0231126
820	9606	CAMP	cathelicidin antimicrobial peptide	-0.0230275	0.672945	0.939522	-2.49006	1.34e-17	9.81e-15	-2.3181	3.87e-17	2.58e-14	-2.46703	1.53e-17	1.13e-14	-2.29507	4.49e-17	2.99e-14	0.17196	0.00580101	0.193423	S	12	12	292	3992.28	5098.52	4219.33	4157.8	4081.72	5030.04	4090.21	3967.56	521.047	838.079	726.976	563.466	712.27	926.91	776.728	592.269
821	9606	CANX	calnexin	-0.0106594	0.705206	0.948506	0.0491582	0.0956719	0.182181	0.0351814	0.222539	0.329918	0.0598176	0.0470604	0.105077	0.0458408	0.118063	0.200146	-0.0139769	0.620482	0.905711	S	42	42	374	314.839	310.15	338.968	299.687	312.286	318.712	340.808	284.71	309.568	334.669	373.582	302.576	299.646	333.512	375.76	300.416
822	9606	CAPG	capping protein (actin filament), gelsolin-like	0.0185143	0.240917	0.761351	0.126615	5.16e-07	9.59e-06	0.156617	3.35e-08	8.96e-07	0.1081	3.51e-06	5.56e-05	0.138102	1.72e-07	3.98e-06	0.030002	0.0665438	0.502369	S	19	19	276	418.832	470.826	439.058	425.624	427.667	482.621	439.738	429.354	469.419	507.922	482.515	472.276	483.196	515.147	497.4	481.308
823	9606	CAPN1	calpain 1, (mu/I) large subunit	-0.0328365	0.0771699	0.541809	-0.00712031	0.686496	0.783575	-0.00984693	0.577691	0.675139	0.0257162	0.157941	0.265357	0.0229895	0.203823	0.307769	-0.00272662	0.876878	0.974359	S	33	32	266	97.6912	99.3816	101.382	98.2422	95.8575	95.5601	99.7181	95.7129	98.1695	101.397	100.527	94.9658	95.0325	98.0377	104.396	96.6409
824	9606	CAPN2	calpain 2, (m/II) large subunit	-0.0108444	0.564362	0.913212	0.081619	0.000483944	0.00281776	0.0727465	0.00127958	0.00533427	0.0924635	0.000152006	0.00113919	0.0835909	0.000390966	0.00220655	-0.00887254	0.636601	0.91261	S	21	20	38	3.76193	3.38512	3.42389	3.1851	3.75549	3.40237	3.32632	3.16142	4.0464	3.67101	3.54058	3.38964	3.87916	3.65482	3.67113	3.3384
825	9606	CAPN3	calpain 3	0.0164037	0.682294	0.941047	0.124216	0.00647948	0.0223297	0.117168	0.0093393	0.0267875	0.107813	0.0151125	0.0432959	0.100765	0.0216198	0.051686	-0.00704812	0.860066	0.971412	S	7	7	7	0.189721	0.152311	0.179699	0.202215	0.191081	0.154629	0.198626	0.188162	0.210827	0.160225	0.212914	0.214986	0.221382	0.1613	0.195609	0.216948
826	9606	CAPNS1	calpain, small subunit 1	-0.0572231	0.0113361	0.285435	-0.0344348	0.102977	0.193134	-0.0537429	0.0161462	0.0408709	0.0227882	0.268463	0.39292	0.0034802	0.86302	0.907948	-0.019308	0.345635	0.798213	S	12	10	87	131.745	143.203	146.078	139.534	133.701	130.211	139.583	132.507	128.512	137.639	144.856	134.969	125.681	137.351	140.736	134.503
827	9606	CAPN6	calpain 6	-0.0141783	0.912397	0.987701	0.550837	0.000578581	0.00321838	0.623129	0.00018747	0.00113394	0.565015	0.000462625	0.00272852	0.637308	0.000150937	0.00106894	0.0722925	0.576801	0.889219	S	1	1	1	0.0117208	0.0120768	0.0110655	0.0126741	0.0100377	0.0121823	0.0102987	0.0150332	0.0129359	0.0154766	0.0202429	0.026637	0.0206721	0.0188899	0.0186228	0.0182668
829	9606	CAPZA1	capping protein (actin filament) muscle Z-line, alpha 1	-0.0240062	0.453646	0.881513	0.0589327	0.0784757	0.156802	0.0592876	0.0768707	0.142496	0.0829389	0.0179322	0.049462	0.0832938	0.0175292	0.04365	0.000354967	0.991073	0.999255	S	14	11	309	509.548	548.987	546.597	531.328	536.127	520.397	520.831	515.103	542.752	605.987	576.643	518.575	513.069	590.736	591.077	547.06
830	9606	CAPZA2	capping protein (actin filament) muscle Z-line, alpha 2	0.0198784	0.381922	0.849398	0.104759	0.00026125	0.00169478	0.130911	2.78e-05	0.000242338	0.084881	0.00159203	0.00737887	0.111032	0.000150196	0.00106473	0.0261514	0.254434	0.746116	S	16	13	98	105.923	118.106	112.923	111.447	109.272	118.112	119.246	108.502	116.984	129.49	118.103	121.057	115.208	129.318	129.058	122.067
831	9606	CAST	calpastatin	-0.00388742	0.851799	0.978522	0.0766146	0.00195497	0.00852267	0.088865	0.000580694	0.00282343	0.080502	0.00132673	0.00642524	0.0927524	0.000397401	0.00223942	0.0122504	0.558131	0.883982	S	62	62	302	112.876	112.516	112.334	95.2087	111.197	114.412	110.628	95.4112	113.581	120.65	124.258	102.004	114.041	122.135	125.044	103.537
832	9606	CAPZB	capping protein (actin filament) muscle Z-line, beta	-0.0227096	0.311283	0.81658	0.100089	0.000336763	0.00208685	0.10289	0.000261046	0.00148473	0.122799	4.53e-05	0.000432344	0.1256	3.57e-05	0.000334747	0.00280075	0.898884	0.979426	S	22	21	352	776.078	845.636	854.121	800.067	791.416	807.705	826.956	789.742	861.462	941.788	879.508	855.662	819.353	923.545	910.79	891.004
833	9606	CARS1	cysteinyl-tRNA synthetase	-0.0163427	0.500879	0.893931	-0.121334	0.000126467	0.000916887	-0.109861	0.000324829	0.00178122	-0.104991	0.000488618	0.00284298	-0.0935187	0.00129737	0.00572042	0.0114723	0.635234	0.91172	S	33	33	63	9.65143	10.3758	9.99524	10.1308	10.1443	10.3485	9.59885	9.71645	8.94119	8.97686	9.44503	9.22524	8.66509	9.47102	9.3942	9.39823
834	9606	CASP1	caspase 1, apoptosis-related cysteine peptidase	-0.0216738	0.463465	0.88451	0.00284082	0.922747	0.948472	0.0039406	0.89301	0.925164	0.0245146	0.408153	0.535998	0.0256144	0.387951	0.506656	0.00109978	0.970049	0.994307	S	15	12	63	28.3942	28.6295	31.8622	33.4134	27.5844	28.2417	30.3895	34.2909	30.1686	30.4382	30.2236	31.6987	29.0948	29.3665	31.4572	32.6689
836	9606	CASP3	caspase 3, apoptosis-related cysteine peptidase	-0.0140815	0.675315	0.939879	0.0835457	0.0229236	0.0597054	0.10901	0.00480452	0.0156601	0.0976272	0.00972246	0.0305236	0.123092	0.00200298	0.00805695	0.0254643	0.451832	0.842124	S	7	7	32	10.999	13.5905	12.1665	12.2635	12.1857	12.2917	11.6718	12.2351	11.7097	13.7944	12.9591	13.8064	12.4218	13.8976	12.7926	14.1701
837	9606	CASP4	caspase 4, apoptosis-related cysteine peptidase	-0.0376053	0.328926	0.829205	0.00728918	0.847542	0.899785	0.0301562	0.431032	0.543849	0.0448945	0.246991	0.369078	0.0677615	0.0890686	0.160762	0.0228671	0.548649	0.882089	S	13	12	30	7.7103	6.61933	7.78231	7.89682	7.05888	6.63621	7.44673	7.9786	7.93228	7.19182	7.74243	7.30247	7.26328	7.1434	8.35619	7.90684
839	9606	CASP6	caspase 6, apoptosis-related cysteine peptidase	0.0175775	0.710391	0.949429	0.0850926	0.0869035	0.169217	0.0239154	0.614114	0.706341	0.0675151	0.166678	0.275246	0.00633786	0.893271	0.929372	-0.0611772	0.20757	0.70138	S	10	10	13	2.56839	3.17512	3.06028	3.3093	2.62616	2.95271	3.17594	3.53367	2.90576	3.44891	2.80274	3.85181	2.58691	3.17398	3.09976	3.49403
840	9606	CASP7	caspase 7, apoptosis-related cysteine peptidase	-0.00764246	0.85948	0.979042	-0.0884712	0.0546201	0.11811	-0.0338547	0.437429	0.550311	-0.0808288	0.0762011	0.151802	-0.0262122	0.546026	0.653219	0.0546165	0.217596	0.713361	S	5	5	8	0.488239	0.448215	0.464437	0.697144	0.480221	0.451415	0.501727	0.64151	0.466673	0.449977	0.408527	0.612971	0.502729	0.429267	0.436001	0.670614
841	9606	CASP8	caspase 8, apoptosis-related cysteine peptidase	-0.0157035	0.465041	0.88451	-0.045042	0.0482831	0.107303	-0.0266046	0.223418	0.330978	-0.0293386	0.1817	0.293479	-0.0109011	0.610361	0.710152	0.0184374	0.392638	0.825951	S	14	14	28	4.7785	5.02379	5.0763	4.84405	4.79036	4.85725	4.994	4.8571	4.82014	4.85602	4.8318	4.55894	4.5337	5.02815	4.98527	4.77751
842	9606	CASP9	caspase 9, apoptosis-related cysteine peptidase	0.0526529	0.252419	0.768573	-0.0326562	0.471733	0.600264	0.0625381	0.177851	0.276243	-0.0853091	0.0729555	0.146771	0.00988525	0.826169	0.880919	0.0951944	0.0481158	0.446964	S	4	4	4	0.341224	0.405605	0.390429	0.4128	0.384695	0.439999	0.38916	0.39949	0.394588	0.399264	0.360275	0.361336	0.399685	0.413941	0.41806	0.394961
843	9606	CASP10	caspase 10, apoptosis-related cysteine peptidase	-0.0298475	0.351992	0.83912	-0.00527191	0.867534	0.912952	0.0245945	0.440969	0.553911	0.0245756	0.441313	0.567956	0.054442	0.100198	0.175832	0.0298664	0.351696	0.802362	S	13	13	26	2.78758	3.01094	3.00818	2.78301	2.98341	2.75788	2.88162	2.72924	3.11304	2.86993	3.03606	2.57508	3.03559	2.98462	3.06747	2.7415
847	9606	CAT	catalase	-0.00251499	0.89893	0.984373	0.0301301	0.14259	0.247911	0.0528001	0.0160934	0.0407586	0.0326451	0.114334	0.208156	0.0553151	0.0124087	0.0332758	0.0226699	0.262463	0.752128	S	42	0	464	1151.41	1036.06	1156.81	1099.15	1156.25	1033.37	1126.55	1115.15	1153.62	1095.95	1177.2	1125.1	1142.06	1133.83	1209.1	1152.14
860	9606	RUNX2	runt-related transcription factor 2	0.0761723	0.439894	0.874401	0.273226	0.0122876	0.0364406	0.312648	0.0053251	0.0170538	0.197054	0.0580243	0.123344	0.236475	0.0263791	0.060294	0.0394216	0.687143	0.92883	S	2	0	3	0.147996	0.161268	0.182424	0.17023	0.176434	0.174479	0.161549	0.192879	0.191605	0.180216	0.180996	0.2832	0.19403	0.260644	0.192801	0.20257
861	9606	RUNX1	runt-related transcription factor 1	-0.0192605	0.628981	0.929973	0.0128768	0.746135	0.827648	-0.0289568	0.469811	0.581282	0.0321373	0.423402	0.551888	-0.00969636	0.807255	0.866819	-0.0418337	0.300978	0.774781	S	8	8	13	1.41066	1.57219	1.49334	1.54106	1.47701	1.42785	1.6198	1.39566	1.49544	1.49196	1.55537	1.52393	1.34709	1.59407	1.51383	1.43432
864	9606	RUNX3	runt-related transcription factor 3	0.0761723	0.438539	0.874401	0.273226	0.0120755	0.0360304	0.312648	0.00521873	0.0167791	0.197054	0.057355	0.122297	0.236475	0.0259953	0.0596209	0.0394216	0.686251	0.92859	S	2	0	3	0.189347	0.206328	0.233396	0.217794	0.225731	0.22323	0.206687	0.246771	0.245142	0.23057	0.231569	0.36233	0.248245	0.333471	0.246672	0.25917
865	9606	CBFB	core-binding factor, beta subunit	-0.0168269	0.526741	0.900955	0.0670991	0.0207693	0.0554327	0.0387077	0.156782	0.250395	0.083926	0.00559771	0.0199274	0.0555346	0.0493446	0.100819	-0.0283914	0.291463	0.769508	S	16	16	42	47.7091	53.3373	52.1107	55.911	48.4112	53.9718	50.9791	53.222	51.2667	58.9371	55.8101	54.6203	46.8875	57.117	56.1841	55.8728
867	9606	CBL	Cbl proto-oncogene, E3 ubiquitin protein ligase	-0.0171383	0.407629	0.860633	0.023886	0.253548	0.38238	0.0290882	0.168771	0.265667	0.0410243	0.0594704	0.125449	0.0462265	0.0363993	0.0787561	0.00520218	0.799447	0.956588	S	27	25	102	11.6893	12.8843	12.9065	11.9545	11.7903	12.567	12.949	11.5005	12.1032	13.0314	13.8125	11.515	11.7758	12.9286	13.8193	12.1868
868	9606	CBLB	Cbl proto-oncogene B, E3 ubiquitin protein ligase	0.155368	0.0986416	0.59359	-0.0167204	0.852226	0.902933	0.0458684	0.610724	0.703201	-0.172089	0.070093	0.1423	-0.1095	0.233647	0.342853	0.0625889	0.488954	0.857833	S	4	2	13	0.434435	0.659091	0.657418	0.645803	0.588326	0.634666	0.841889	0.62843	0.579188	0.540588	0.76354	0.491775	0.482015	0.588638	0.74896	0.664572
871	9606	SERPINH1	serpin peptidase inhibitor, clade H (heat shock protein 47), member 1, (collagen binding protein 1)	-0.229109	0.434517	0.873648	0.095204	0.743235	0.825535	-0.0861614	0.766804	0.828674	0.324313	0.273523	0.398553	0.142947	0.623628	0.721015	-0.181365	0.53457	0.875546	S	5	5	6	1.18441	0.193481	0.194859	0.248965	0.278709	0.204251	0.203177	0.331653	0.268386	0.273586	0.228233	0.556294	0.291488	0.272616	0.244665	0.288315
873	9606	CBR1	carbonyl reductase 1	5.76e-05	0.997979	0.999069	0.0744157	0.00462881	0.0170747	0.0831853	0.00207439	0.00799359	0.0743581	0.00465329	0.0172083	0.0831277	0.00208534	0.00829726	0.00876961	0.700674	0.932326	S	17	15	40	18.8044	19.5154	16.518	18.8781	19.4623	19.8979	16.4015	18.0139	20.166	21.4649	16.9313	19.6857	19.4751	21.8925	17.6669	19.7388
874	9606	CBR3	carbonyl reductase 3	-0.0132624	0.767993	0.959926	0.16031	0.00247296	0.0103681	0.123209	0.0137389	0.0361039	0.173573	0.00133913	0.00645239	0.136471	0.0074694	0.0225527	-0.0371014	0.41391	0.83229	S	3	1	5	2.39351	2.5576	1.91759	2.11337	2.3016	2.39446	2.01746	2.15759	2.73673	2.70506	2.18636	2.51838	2.49582	2.4285	2.21474	2.7878
883	9606	KYAT1	cysteine conjugate-beta lyase, cytoplasmic	-0.0480357	0.437858	0.874401	0.0063181	0.917893	0.94586	0.0604721	0.331587	0.447017	0.0543538	0.381376	0.508478	0.108508	0.0919636	0.16441	0.054154	0.383083	0.821116	S	1	1	1	0.0590149	0.0536954	0.0527966	0.0550023	0.0471578	0.0564285	0.0583287	0.0489634	0.0585801	0.0603927	0.0533049	0.049708	0.0598388	0.061392	0.0546997	0.0546604
889	9606	KRIT1	KRIT1, ankyrin repeat containing	0.0896978	0.104264	0.599986	0.196211	0.00181115	0.00802926	0.153838	0.00962998	0.0274389	0.106513	0.057894	0.123228	0.0641399	0.235216	0.344399	-0.0423734	0.426692	0.840041	S	4	4	4	0.0872146	0.1009	0.10528	0.0896146	0.109294	0.101923	0.104086	0.0953881	0.102635	0.11206	0.116088	0.114162	0.102204	0.105029	0.125143	0.0995847
902	9606	CCNH	cyclin H	-0.279247	0.0170573	0.323771	-0.166242	0.131098	0.23256	-0.20537	0.0672342	0.128296	0.113005	0.294752	0.421607	0.0738771	0.488716	0.601528	-0.039128	0.712223	0.933518	S	1	1	1	0.0320782	0.0235507	0.020039	0.0192339	0.0194059	0.0157934	0.0178641	0.0206307	0.0214028	0.0236437	0.0184948	0.0180503	0.0204679	0.0209109	0.0162899	0.0210199
904	9606	CCNT1	cyclin T1	-0.0343999	0.425843	0.871559	0.0265012	0.537775	0.658597	0.0645156	0.145586	0.236526	0.0609012	0.167895	0.276323	0.0989156	0.0326705	0.0720479	0.0380144	0.379989	0.818723	S	1	1	1	0.10311	0.105644	0.0986142	0.101013	0.0970439	0.102409	0.0944394	0.106207	0.102871	0.100935	0.104772	0.110243	0.107016	0.100537	0.103087	0.123896
905	9606	CCNT2	cyclin T2	0.0787821	0.428661	0.873008	0.112888	0.261967	0.391058	0.24381	0.023701	0.0558785	0.034106	0.7296	0.810674	0.165028	0.109027	0.187998	0.130922	0.196473	0.695635	S	3	3	3	0.0289787	0.0358861	0.0319579	0.0353906	0.0305972	0.0387283	0.0320342	0.0391589	0.0357836	0.0417663	0.0319582	0.0352453	0.0340825	0.0666824	0.0367042	0.0332574
908	9606	CCT6A	chaperonin containing TCP1, subunit 6A (zeta 1)	-0.0100636	0.646703	0.934282	0.070504	0.0051102	0.0184063	0.0957677	0.000469747	0.00237742	0.0805676	0.00196075	0.00868198	0.105831	0.000186935	0.00125829	0.0252637	0.258651	0.75052	S	25	19	119	66.1212	60.6649	58.9601	62.3138	68.5763	60.2563	57.996	59.5425	68.9844	66.7878	63.528	62.8647	70.2072	66.0885	66.6091	64.3013
914	9606	CD2	CD2 molecule	0.00331555	0.963464	0.993552	-0.224269	0.0066163	0.0226734	-0.143716	0.0617793	0.119977	-0.227584	0.00601548	0.0211358	-0.147032	0.0566431	0.112322	0.0805526	0.275589	0.760148	S	5	5	5	0.628267	0.531786	0.464466	0.666187	0.687338	0.534192	0.493756	0.56615	0.503345	0.40561	0.469684	0.524996	0.546173	0.49124	0.509481	0.463824
916	9606	CD3E	CD3e molecule, epsilon (CD3-TCR complex)	0.0201696	0.739473	0.95723	-0.686607	7.67e-09	2.71e-07	-0.618819	3.08e-08	8.38e-07	-0.706776	5.18e-09	1.84e-07	-0.638989	2.01e-08	6.37e-07	0.0677871	0.272763	0.758468	S	4	4	7	6.84522	6.42767	8.0591	5.86485	5.81631	6.46298	9.25551	6.20557	3.32796	3.98504	4.86068	3.90596	3.03495	4.24692	5.35824	4.37768
917	9606	CD3G	CD3g molecule, gamma (CD3-TCR complex)	0.0267888	0.599702	0.923663	-0.0447271	0.384833	0.520788	-0.0725722	0.166992	0.263205	-0.0715159	0.172864	0.28304	-0.099361	0.0653394	0.12507	-0.0278451	0.585537	0.893618	S	2	2	2	0.555692	0.510963	0.433926	0.56751	0.543052	0.479585	0.488311	0.606158	0.565727	0.464969	0.425209	0.542314	0.529918	0.445234	0.485966	0.486451
919	9606	CD247	CD247 molecule	-0.0796994	0.307621	0.81658	-0.0869747	0.267141	0.396435	0.00851447	0.911657	0.938783	-0.00727525	0.924469	0.948647	0.0882139	0.260666	0.3723	0.0954892	0.225052	0.718011	S	1	1	1	0.156133	0.162051	0.147901	0.190878	0.178485	0.140782	0.150482	0.141172	0.157607	0.12764	0.166947	0.156483	0.172837	0.156344	0.169819	0.15274
921	9606	CD5	CD5 molecule	-0.0220757	0.828532	0.973451	-0.105629	0.308335	0.442364	-0.0591223	0.563808	0.663671	-0.0835535	0.417283	0.545449	-0.0370465	0.716655	0.796606	0.046507	0.649093	0.916927	S	1	1	1	0.0226097	0.0232994	0.0329679	0.0276157	0.0253492	0.0276439	0.0267107	0.0240363	0.0267288	0.0236696	0.0240664	0.0231939	0.0320286	0.022388	0.0265248	0.0218987
928	9606	CD9	CD9 molecule	-0.0535445	0.850861	0.978522	0.0330149	0.907673	0.939294	-0.258088	0.371116	0.486836	0.0865593	0.761391	0.831546	-0.204544	0.4762	0.588427	-0.291103	0.314839	0.782764	S	5	5	9	15.3104	18.3989	11.3039	11.8286	15.1922	18.3992	9.59123	12.5311	10.1208	13.0733	9.39118	57.721	12.75	12.3172	11.1807	10.1569
929	9606	CD14	CD14 molecule	0.016108	0.702872	0.947102	-1.07237	7.79e-14	1.27e-11	-1.07021	8.02e-14	1.46e-11	-1.08848	6.26e-14	1.02e-11	-1.08632	6.45e-14	1.29e-11	0.00215672	0.959168	0.991364	S	7	7	13	2.2334	2.02268	2.78383	2.14923	2.38771	1.82149	2.86952	2.27918	1.08991	0.905052	1.11692	0.931286	1.06081	0.897903	1.15527	0.939719
932	9606	MS4A3	membrane-spanning 4-domains, subfamily A, member 3 (hematopoietic cell-specific)	0.00312042	0.977493	0.996584	0.25307	0.0344528	0.082608	0.0838745	0.45266	0.565017	0.24995	0.0364183	0.086343	0.0807541	0.46934	0.582172	-0.169196	0.140733	0.632557	S	1	1	2	0.581695	0.740601	0.932521	0.628385	0.692301	0.724355	0.682468	0.710607	0.738206	0.92294	0.868932	0.882534	0.583415	0.773492	1.19099	0.621762
945	9606	CD33	CD33 molecule	0.0946455	0.317857	0.821536	-0.461866	0.000147114	0.00103886	-0.557642	2.1e-05	0.000192021	-0.556512	2.15e-05	0.000248645	-0.652288	3.56e-06	5.18e-05	-0.0957758	0.312306	0.780966	S	4	4	7	2.14466	0.662606	2.38848	1.26441	2.13644	0.791357	2.39376	1.39044	1.28099	0.659378	1.47727	0.796415	1.10389	0.565571	1.4658	0.812885
948	9606	CD36	CD36 molecule (thrombospondin receptor)	-0.0348742	0.856218	0.978522	0.178641	0.360022	0.49708	-0.104844	0.587629	0.683368	0.213515	0.276827	0.401957	-0.0699694	0.716671	0.796606	-0.283484	0.154811	0.656251	S	6	6	13	4.13458	3.98658	2.92579	3.00686	3.92226	3.87655	2.78876	3.20411	3.47835	3.4794	2.88369	10.7601	3.44156	3.38733	3.2352	2.86322
950	9606	SCARB2	scavenger receptor class B, member 2	-0.052492	0.189556	0.71305	-0.0124256	0.749425	0.830218	0.0525425	0.189155	0.290159	0.0400664	0.310799	0.437955	0.105034	0.0149124	0.0382027	0.0649681	0.109618	0.586693	S	5	5	11	0.703031	0.745482	0.642464	0.636554	0.708516	0.634569	0.651878	0.611665	0.708309	0.763563	0.608083	0.631812	0.776057	0.738728	0.688154	0.633795
951	9606	CD37	CD37 molecule	0.0743711	0.197276	0.722434	-0.372842	6.46e-06	8.01e-05	-0.53356	7.84e-08	1.81e-06	-0.447214	7.38e-07	1.49e-05	-0.607931	1.4e-08	4.54e-07	-0.160717	0.0106671	0.248458	S	3	3	3	2.17284	2.3174	2.46572	2.47319	2.14577	2.38528	2.77824	2.73812	1.79126	1.97535	1.72997	1.56638	1.50863	1.66663	1.70812	1.38335
952	9606	CD38	CD38 molecule	0.382289	6.67e-05	0.0169986	-0.643641	1.54e-07	3.43e-06	-0.501155	3.36e-06	4.12e-05	-1.02593	2.83e-10	1.38e-08	-0.883444	2.26e-09	9.57e-08	0.142486	0.0600284	0.486661	S	1	1	4	3.3356	5.74315	6.5339	6.61086	4.83272	7.53178	8.48216	8.5175	2.3702	3.77164	3.24444	3.94137	2.67208	4.79241	3.38491	4.01367
953	9606	ENTPD1	ectonucleoside triphosphate diphosphohydrolase 1	-0.0180822	0.654436	0.934903	-0.394923	5.31e-08	1.37e-06	-0.387715	6.75e-08	1.61e-06	-0.376841	9.78e-08	2.56e-06	-0.369632	1.26e-07	3.06e-06	0.00720816	0.857977	0.971412	S	9	9	14	1.81687	2.03188	2.06775	2.20878	1.81071	2.17056	2.04286	1.96907	1.34921	1.67659	1.49248	1.48764	1.32411	1.59229	1.69788	1.42418
960	9606	CD44	CD44 molecule (Indian blood group)	0.154491	0.000644242	0.0744071	-0.294771	6.56e-07	1.18e-05	-0.144573	0.00112414	0.00483829	-0.449262	2.6e-09	1.01e-07	-0.299065	5.48e-07	1.1e-05	0.150197	0.000819249	0.0778828	S	12	12	55	16.4733	17.7397	16.0965	20.134	19.475	20.3973	18.2085	20.6509	13.898	14.9191	13.7509	13.1962	15.6529	15.6655	15.4772	15.7505
961	9606	CD47	CD47 molecule	-0.0733371	0.0696878	0.529373	-0.285978	1.59e-06	2.52e-05	-0.353876	1.11e-07	2.4e-06	-0.212641	4.54e-05	0.0004326	-0.280539	2.01e-06	3.25e-05	-0.0678984	0.0906074	0.556307	S	5	5	22	38.0912	37.951	35.8905	35.6844	36.4067	37.0842	33.8859	32.3647	29.0689	30.4371	30.6566	28.3829	27.9812	28.6071	31.8139	24.1219
962	9606	CD48	CD48 molecule	0.0729604	0.298608	0.807132	-1.63647	2.15e-13	2.97e-11	-1.5186	6.38e-13	8.31e-11	-1.70943	1.13e-13	1.67e-11	-1.59156	3.22e-13	4.73e-11	0.117868	0.102449	0.578775	S	8	8	12	4.66437	5.03207	5.71277	5.71649	4.78926	5.42039	6.3063	5.84902	1.51336	1.53564	1.65944	1.34879	1.92655	1.56554	1.57964	1.55455
963	9606	CD53	CD53 molecule	-0.0517098	0.253987	0.769278	-0.78262	1.57e-11	1.24e-09	-0.865921	3.67e-12	3.64e-10	-0.73091	4.18e-11	2.62e-09	-0.814211	8.91e-12	7.47e-10	-0.0833007	0.0753471	0.522832	S	4	4	8	22.7931	27.9303	25.4677	26.2669	21.6516	26.2045	25.3586	25.1831	10.6829	14.2849	16.6176	15.1595	9.92522	14.116	16.0419	13.267
965	9606	CD58	CD58 molecule	0.097541	0.0252906	0.384974	-0.994143	1.07e-13	1.68e-11	-0.871613	7.32e-13	9.1e-11	-1.09168	2.72e-14	4.99e-12	-0.969154	1.56e-13	2.54e-11	0.122531	0.00702434	0.205389	S	3	3	9	5.53619	5.17658	6.03354	4.93071	6.32682	5.67602	5.83259	5.48608	2.58015	2.47633	2.60787	2.47086	3.00293	2.89025	2.88416	2.39128
966	9606	CD59	CD59 molecule, complement regulatory protein	0.0497013	0.235073	0.759571	-1.22421	7.09e-15	1.93e-12	-0.855307	1.35e-12	1.5e-10	-1.27391	3.94e-15	9.97e-13	-0.905008	5.93e-13	7.9e-11	0.368906	1.55e-07	0.000142337	S	4	4	26	185.031	178.219	171.544	142.011	187.764	186.373	176.555	151.262	68.7784	79.0335	65.7696	53.5827	91.7178	91.4345	98.0892	71.7528
967	9606	CD63	CD63 molecule	-0.00254401	0.96123	0.993076	0.680144	1.19e-09	5.23e-08	0.748954	3.1e-10	1.62e-08	0.682688	1.13e-09	4.83e-08	0.751498	2.96e-10	1.58e-08	0.0688097	0.201203	0.696989	S	4	4	58	71.4346	79.1117	77.1208	97.2605	71.8358	79.8201	76.542	95.9656	116.8	151.403	144.42	134.007	113.47	155.914	162.014	147.098
972	9606	CD74	CD74 molecule, major histocompatibility complex, class II invariant chain	-0.000860872	0.983952	0.996747	-0.0642374	0.147823	0.255917	-0.0178357	0.677772	0.759672	-0.0633765	0.152953	0.259533	-0.0169748	0.692429	0.778837	0.0464017	0.287686	0.769148	S	5	5	10	3.54213	3.48976	2.65865	4.5437	3.57382	3.40248	2.69425	4.55685	3.35044	3.26588	2.8458	3.84699	3.37799	3.24798	2.97217	4.35924
976	9606	ADGRE5	adhesion G protein-coupled receptor E5	0.0261527	0.584565	0.919944	-0.37913	7.53e-07	1.32e-05	-0.316311	6.53e-06	7.12e-05	-0.405283	3.28e-07	7.4e-06	-0.342464	2.58e-06	3.93e-05	0.0628189	0.199536	0.696989	S	18	16	47	7.27634	7.8661	7.19067	8.06996	8.48198	7.79871	7.18671	7.62754	5.44978	6.62256	5.28422	5.42662	5.79514	6.24651	6.21189	5.58073
978	9606	CDA	cytidine deaminase	0.0215482	0.414094	0.862492	0.0163662	0.533089	0.654387	0.0393857	0.145546	0.236526	-0.00518203	0.842618	0.890065	0.0178375	0.497461	0.609327	0.0230196	0.383704	0.821533	S	8	8	169	532.995	707.823	778.005	605.666	539.645	728.752	785.968	615.496	540.282	730.855	791.964	594.805	526.19	719.631	822.934	659.168
984	9606	CDK11B	cyclin-dependent kinase 11B	0.0145271	0.626212	0.929973	-0.0550089	0.0792871	0.158165	-0.0419412	0.17166	0.268885	-0.069536	0.0310337	0.0759704	-0.0564683	0.0723926	0.135843	0.0130677	0.661042	0.919375	S	20	2	28	1.74941	1.69974	1.67191	1.72108	1.70389	1.63001	1.80749	1.80178	1.64259	1.6591	1.66777	1.58432	1.64031	1.60732	1.77298	1.61079
987	9606	LRBA	LPS-responsive vesicle trafficking, beach and anchor containing	0.00515829	0.912068	0.987701	0.144858	0.00657148	0.0225467	0.134965	0.0101903	0.028701	0.139699	0.00826363	0.0271398	0.129807	0.0127911	0.0341019	-0.00989253	0.832369	0.96495	S	45	41	62	1.00595	1.06021	1.01684	1.04514	1.05832	1.04349	1.0096	1.03351	1.08023	1.12786	1.06944	1.40908	1.2266	1.14484	1.08538	1.11154
988	9606	CDC5L	cell division cycle 5-like	0.0206648	0.322343	0.825078	0.104447	0.000114526	0.000847055	0.082358	0.00099292	0.0043833	0.0837826	0.000860842	0.00449537	0.0616932	0.00803425	0.0237404	-0.0220894	0.291239	0.769508	S	26	26	44	4.61074	4.7681	4.82239	4.94859	4.7909	4.82856	4.77323	5.02477	4.87334	5.38992	5.37087	5.15349	4.88205	5.15896	5.29796	5.08008
989	9606	SEPTIN7	septin 7	-0.00256926	0.912165	0.987701	0.0553596	0.0288732	0.0713036	0.0534831	0.0338698	0.0738272	0.0579289	0.0231556	0.0605894	0.0560524	0.0272117	0.0618884	-0.0018765	0.935782	0.985966	S	24	21	126	64.7727	67.3225	65.106	66.6128	65.7278	65.8324	65.2867	66.146	65.4855	71.2296	66.7929	72.2885	63.8855	71.7632	70.4216	69.529
996	9606	CDC27	cell division cycle 27	-0.00494324	0.939011	0.991748	0.10249	0.127588	0.228265	0.230726	0.00247081	0.00922092	0.107433	0.111554	0.204056	0.23567	0.00210716	0.0083569	0.128236	0.0618428	0.490931	S	7	7	8	0.125152	0.1121	0.15321	0.134395	0.151507	0.113789	0.129209	0.131281	0.140363	0.137104	0.142194	0.148154	0.164987	0.155324	0.149205	0.15793
997	9606	CDC34	cell division cycle 34	0.0151443	0.676527	0.940259	0.036255	0.324566	0.459275	-0.0351547	0.338994	0.454746	0.0211107	0.561949	0.673696	-0.0502991	0.178059	0.276725	-0.0714097	0.0632488	0.493904	S	4	3	8	1.13298	1.16582	1.01962	1.066	0.997997	1.19189	1.10211	1.11926	1.15437	1.1922	1.11804	1.04284	1.07475	1.12161	1.03687	1.0301
998	9606	CDC42	cell division cycle 42	0.0299501	0.238527	0.761351	0.143534	3.04e-05	0.000288982	0.135854	5.43e-05	0.000416452	0.113584	0.000312928	0.00203182	0.105904	0.000585384	0.00304391	-0.00767951	0.757263	0.945386	S	11	10	121	493.792	522.023	517.804	563.163	516.581	567.986	532.642	530.357	545.669	605.439	597.637	592.631	536.801	604.551	603.422	585.29
1007	9606	CDH9	cadherin 9, type 2 (T1-cadherin)	-0.0735824	0.624864	0.929973	-0.510923	0.00346559	0.0135828	-0.760673	0.000117184	0.000775277	-0.437341	0.00961419	0.0303601	-0.687091	0.000309336	0.00183702	-0.24975	0.110877	0.591641	S	1	1	1	0.116592	0.163303	0.130137	0.147061	0.106001	0.162182	0.118118	0.144699	0.0491522	0.0928474	0.131885	0.115957	0.0599426	0.085327	0.102998	0.0644397
1017	9606	CDK2	cyclin-dependent kinase 2	0.00330525	0.953689	0.9928	-0.0437524	0.446562	0.577222	0.0349257	0.542004	0.64563	-0.0470576	0.413698	0.542114	0.0316205	0.580463	0.683495	0.0786781	0.180222	0.68869	S	5	4	13	1.45042	1.0725	1.18642	1.14632	1.24364	1.08681	1.20024	1.2904	1.20211	1.23998	1.05024	1.17241	1.29072	1.20787	1.21185	1.23103
1018	9606	CDK3	cyclin-dependent kinase 3	0.00310248	0.944769	0.99198	-0.0366302	0.41861	0.551014	0.0204033	0.64981	0.736545	-0.0397327	0.38123	0.508476	0.0173008	0.699963	0.785145	0.0570336	0.214921	0.708707	S	2	1	11	27.5803	33.2111	30.4587	31.5175	33.0787	30.6713	30.4284	30.0966	27.7449	32.008	31.1081	28.9088	27.6849	32.6835	34.1977	30.3657
1020	9606	CDK5	cyclin-dependent kinase 5	0.0421782	0.190644	0.71305	-0.0316421	0.320102	0.454999	0.0358145	0.262648	0.373967	-0.0738203	0.0299113	0.0741728	-0.00636368	0.838933	0.890131	0.0674566	0.0445839	0.443843	S	12	11	29	17.3831	16.6359	18.8363	19.2371	17.9432	17.636	19.7006	18.9765	16.9381	18.0249	17.8375	17.2725	16.8819	18.0624	19.3116	19.9287
1022	9606	CDK7	cyclin-dependent kinase 7	0.102993	0.268626	0.782756	0.112013	0.230665	0.357346	0.256005	0.0120515	0.0325679	0.00901931	0.921193	0.946742	0.153011	0.10851	0.187194	0.143992	0.129112	0.622402	S	1	1	1	0.019538	0.0180884	0.0160234	0.0198203	0.0213649	0.0182608	0.0210744	0.0189253	0.0259477	0.0184217	0.0176846	0.0198441	0.0359141	0.0200772	0.0199853	0.0192748
1025	9606	CDK9	cyclin-dependent kinase 9	0.0274824	0.476193	0.88451	-0.0795714	0.0515388	0.11281	0.0451186	0.248887	0.359341	-0.107054	0.0122753	0.0365816	0.0176362	0.64585	0.740176	0.12469	0.00472103	0.185971	S	5	4	12	0.838954	0.881968	0.7889	0.857486	0.787533	0.89811	0.85442	0.918741	0.787505	0.832928	0.756559	0.793641	0.801817	0.852774	0.893263	0.971816
1027	9606	CDKN1B	cyclin-dependent kinase inhibitor 1B (p27, Kip1)	-0.00715571	0.787812	0.962879	0.238434	1.67e-07	3.67e-06	0.266357	3.96e-08	1.03e-06	0.24559	1.14e-07	2.96e-06	0.273512	2.79e-08	8.45e-07	0.0279229	0.301886	0.774781	S	10	10	15	4.40218	4.13431	3.92209	4.22422	4.50066	4.42427	3.70998	3.9926	5.2075	5.10448	4.7039	4.98839	5.22416	5.42476	4.64246	5.1739
1030	9606	CDKN2B	cyclin-dependent kinase inhibitor 2B (p15, inhibits CDK4)	-0.0742904	0.106703	0.60497	-0.00393955	0.928681	0.953236	-0.0215477	0.625818	0.716705	0.0703508	0.124942	0.222608	0.0527427	0.241855	0.351176	-0.0176081	0.689886	0.929775	S	2	1	2	42.8219	49.2881	50.3252	48.5952	39.373	43.4696	51.8886	45.7116	46.3781	48.8392	49.7136	45.4982	41.4787	46.4327	48.1628	52.4791
1032	9606	CDKN2D	cyclin-dependent kinase inhibitor 2D (p19, inhibits CDK4)	-0.0312366	0.680013	0.940618	0.0248129	0.742926	0.825386	0.0323999	0.668861	0.752905	0.0560495	0.462122	0.587319	0.0636365	0.405017	0.52254	0.007587	0.919984	0.981452	S	3	3	4	0.357235	0.455764	0.508099	0.347698	0.434696	0.401557	0.460218	0.332662	0.393694	0.455905	0.448406	0.399279	0.351977	0.425159	0.497693	0.443821
1036	9606	CDO1	cysteine dioxygenase type 1	-0.0500438	0.282505	0.791423	0.107773	0.0298136	0.0732804	0.209236	0.000309694	0.0017123	0.157817	0.00313315	0.0125961	0.25928	3.7e-05	0.00034413	0.101463	0.0391501	0.417328	S	1	1	2	14.2364	9.88933	10.5131	9.81143	14.6795	9.08405	9.17374	10.2912	18.0479	10.7108	10.4256	10.3235	18.9466	11	11.4478	11.7856
1050	9606	CEBPA	CCAAT/enhancer binding protein (C/EBP), alpha	0.0979218	0.0548024	0.495179	0.204901	0.00056462	0.00316358	0.217941	0.000325123	0.0017815	0.106979	0.0379911	0.0888843	0.120019	0.0220873	0.052547	0.0130395	0.78526	0.952177	S	8	6	9	3.38452	3.1029	3.71809	3.12312	3.89428	3.53769	3.6739	3.28092	4.0722	3.39265	4.46493	3.68297	4.57062	3.89045	3.99795	3.40279
1051	9606	CEBPB	CCAAT/enhancer binding protein (C/EBP), beta	-0.0101666	0.780005	0.961592	0.0828137	0.0351246	0.0837534	0.0352569	0.339688	0.455463	0.0929803	0.0200949	0.0538678	0.0454235	0.223257	0.330716	-0.0475568	0.203335	0.698194	S	9	7	16	6.68873	7.71142	7.93206	7.00333	7.72882	7.03803	7.78095	6.84018	8.04148	7.57941	8.23722	7.54267	8.2487	7.33655	7.74149	7.14768
1052	9606	CEBPD	CCAAT/enhancer binding protein (C/EBP), delta	-0.162283	0.141328	0.665978	1.06078	4.22e-08	1.14e-06	1.07115	3.71e-08	9.72e-07	1.22306	6.28e-09	2.18e-07	1.23344	5.6e-09	2.1e-07	0.0103756	0.922226	0.981452	S	5	3	5	0.147357	0.225423	0.249593	0.296241	0.187427	0.215381	0.210749	0.18134	0.444904	0.58023	0.546067	0.451415	0.416584	0.596803	0.498158	0.528532
1053	9606	CEBPE	CCAAT/enhancer binding protein (C/EBP), epsilon	-0.0226679	0.55981	0.912707	0.131672	0.00348062	0.0136271	0.153127	0.00109902	0.00476566	0.15434	0.00103014	0.00525237	0.175795	0.000332431	0.00193422	0.021455	0.580774	0.889219	S	12	10	16	3.85366	4.4749	4.64853	4.30666	3.81947	4.41949	4.65268	4.11116	4.79688	5.27267	4.80149	4.34973	4.51758	4.79392	5.28295	4.81266
1058	9606	CENPA	centromere protein A	0.0836965	0.0716193	0.535466	-0.0923923	0.0492167	0.108799	-0.079546	0.0852751	0.15529	-0.176089	0.000992526	0.00508531	-0.163242	0.00181844	0.00745359	0.0128463	0.770105	0.948922	S	1	1	1	4.82985	5.64933	5.70074	5.41271	5.17234	6.33176	6.16638	5.41711	4.46592	5.12908	5.69638	4.9403	4.81986	5.8021	4.70224	4.97335
1059	9606	CENPB	centromere protein B, 80kDa	-0.00190896	0.947613	0.99268	0.104438	0.00235383	0.00991963	0.105175	0.00223279	0.0084996	0.106347	0.00205314	0.00900413	0.107084	0.00194767	0.00786757	0.000737174	0.979756	0.996758	S	11	11	13	1.50404	1.44615	1.48825	1.53526	1.52425	1.49148	1.51832	1.42209	1.60584	1.71549	1.59746	1.55507	1.61771	1.60706	1.56155	1.69289
1060	9606	CENPC	centromere protein C	0.0397746	0.139835	0.664057	0.0598436	0.0331766	0.0799398	0.0666545	0.0196189	0.0478854	0.0200689	0.443709	0.570082	0.0268798	0.308715	0.424881	0.00681089	0.793109	0.955351	S	10	10	15	0.612245	0.684573	0.622233	0.639985	0.65854	0.691359	0.648175	0.641877	0.645964	0.706252	0.670744	0.656951	0.6168	0.728339	0.675394	0.673291
1062	9606	CENPE	centromere protein E, 312kDa	0.124164	0.19136	0.71305	0.656837	2.93e-06	4.17e-05	0.730492	8.12e-07	1.32e-05	0.532673	3.11e-05	0.000329706	0.606328	7.43e-06	9.43e-05	0.0736551	0.429633	0.840041	S	2	2	5	1.69442	2.37852	2.16611	2.36748	2.31144	3.2768	1.91577	2.05033	2.68193	4.50789	3.40688	3.70689	2.97997	4.49278	3.99997	3.57594
1063	9606	CENPF	centromere protein F, 350/400kDa	0.073047	0.202839	0.730958	0.185952	0.00405025	0.0153972	0.333585	2.12e-05	0.000193646	0.112905	0.0573903	0.122298	0.260538	0.00025984	0.00161017	0.147633	0.0167633	0.302936	S	2	2	2	0.132377	0.132299	0.104834	0.126574	0.134033	0.142911	0.108442	0.139773	0.135711	0.139756	0.137034	0.162539	0.144046	0.170787	0.15756	0.170997
1066	9606	CES1	carboxylesterase 1	0.0120371	0.753133	0.957619	0.0300481	0.436406	0.568319	0.0364789	0.347067	0.462819	0.018011	0.638629	0.737777	0.0244418	0.525243	0.635192	0.00643082	0.866401	0.972431	S	18	5	34	4.6099	3.77125	5.26868	1.83047	4.60449	3.90489	5.30216	1.94503	4.8476	3.96186	5.23395	1.87145	4.70834	4.10331	5.61043	1.93656
1069	9606	CETN2	centrin, EF-hand protein, 2	-0.0293594	0.386057	0.852335	-0.021927	0.515022	0.638081	0.0514552	0.138522	0.227215	0.0074324	0.824232	0.876578	0.0808146	0.026673	0.0608489	0.0733822	0.04136	0.426805	S	4	3	5	3.56249	3.28567	3.32244	3.35053	3.34097	2.97661	3.39694	3.48876	3.37764	3.26057	3.4822	3.20067	3.51995	3.50154	3.70019	3.36668
1072	9606	CFL1	cofilin 1 (non-muscle)	-0.0419452	0.196141	0.720455	0.0859758	0.0142327	0.0409482	0.0696445	0.040201	0.0848058	0.127921	0.000902184	0.00469123	0.11159	0.00263888	0.00996924	-0.0163314	0.606051	0.901763	S	20	16	527	5092.91	5608.41	5379.59	5367.78	4953.26	5462.03	5235.96	5122.14	5161.23	6290.74	5723.38	5816.31	4825.22	6084.49	5923.67	5957.42
1073	9606	CFL2	cofilin 2 (muscle)	-0.0841755	0.258457	0.773883	-0.00917754	0.89979	0.933903	0.0808757	0.276802	0.389359	0.074998	0.311871	0.4389	0.165051	0.0360291	0.0781394	0.0900533	0.228105	0.721071	S	6	2	162	0.721369	0.421332	0.38942	0.449862	0.507112	0.459237	0.411992	0.404283	0.564725	0.476298	0.406343	0.448804	0.555842	0.483524	0.483382	0.488854
1075	9606	CTSC	cathepsin C	0.0841892	0.000617947	0.0744071	-0.221703	9.39e-09	3.19e-07	-0.19761	4.35e-08	1.1e-06	-0.305892	1.09e-10	6.29e-09	-0.281799	3.45e-10	1.81e-08	0.0240929	0.236015	0.727143	S	16	16	71	87.8206	100.145	94.3091	96.7801	92.3533	108.302	101.244	102.485	76.9297	84.0963	80.961	77.8268	75.2068	86.6231	79.9331	84.5064
1084	9606	CEACAM3	carcinoembryonic antigen-related cell adhesion molecule 3	-0.0114655	0.864972	0.981024	0.0677124	0.323173	0.457922	-0.0224407	0.739619	0.806927	0.0791779	0.250814	0.373421	-0.0109752	0.870689	0.913259	-0.0901531	0.193892	0.695635	S	4	4	7	0.716309	0.80892	0.665057	0.75768	0.739006	0.853528	0.610388	0.73164	0.885594	0.757002	0.785985	0.711571	0.719315	0.718808	0.755853	0.716866
1088	9606	CEACAM8	carcinoembryonic antigen-related cell adhesion molecule 8	0.0474473	0.542503	0.906231	0.245271	0.0057213	0.0201329	0.344132	0.000409322	0.00212842	0.197824	0.0201924	0.0540897	0.296685	0.00143672	0.00621168	0.0988606	0.213744	0.706414	S	7	6	58	89.7725	88.9762	108.455	92.5785	98.7664	100.57	96.8186	96.2166	119.922	135.802	111.885	94.3717	105.543	124.253	145.663	120.208
1089	9606	CEACAM4	carcinoembryonic antigen-related cell adhesion molecule 4	0.0898132	0.346129	0.835893	-0.487142	9.41e-05	0.000724228	-0.482413	0.000103698	0.000706436	-0.576955	1.58e-05	0.000194381	-0.572227	1.73e-05	0.000185731	0.00472824	0.959834	0.991594	S	1	1	1	0.295447	0.389232	0.238329	0.324426	0.277199	0.394242	0.321623	0.322813	0.185872	0.198068	0.250618	0.205791	0.199632	0.223634	0.211218	0.210524
1102	9606	RCBTB2	regulator of chromosome condensation (RCC1) and BTB (POZ) domain containing protein 2	0.199321	0.095833	0.589018	0.0706921	0.537952	0.65868	0.108773	0.347485	0.463292	-0.128629	0.269384	0.393954	-0.0905483	0.432057	0.547615	0.0380809	0.738892	0.941005	S	2	2	2	0.0853792	0.0883547	0.104234	0.0984516	0.105199	0.115111	0.143765	0.0855708	0.122866	0.091656	0.105357	0.0865216	0.138177	0.0886803	0.0995141	0.0945208
1104	9606	RCC1	regulator of chromosome condensation 1	0.00539378	0.841445	0.976018	-0.0288594	0.29334	0.425511	-0.0326386	0.237062	0.345515	-0.0342532	0.215738	0.333236	-0.0380323	0.171785	0.268854	-0.00377919	0.888492	0.976653	S	11	11	22	3.22872	2.91804	3.0703	3.0327	3.14541	3.22997	2.98972	2.97223	3.11838	3.03817	2.92438	2.93052	2.92816	3.0584	3.04697	2.91431
1105	9606	CHD1	chromodomain helicase DNA binding protein 1	0.0159186	0.759548	0.957856	0.0268622	0.606574	0.717349	0.107944	0.0517425	0.103725	0.0109437	0.833201	0.882772	0.0920251	0.0917155	0.16415	0.0810814	0.133243	0.627583	S	12	9	15	0.262602	0.250561	0.241418	0.270553	0.236547	0.247528	0.261885	0.282723	0.306291	0.238074	0.260353	0.255928	0.315181	0.26055	0.268835	0.276317
1106	9606	CHD2	chromodomain helicase DNA binding protein 2	0.0231318	0.403802	0.858376	0.0977461	0.00247675	0.010378	0.116211	0.000615255	0.00296397	0.0746144	0.0142894	0.0413495	0.0930792	0.00353268	0.0125335	0.0184648	0.503309	0.864101	S	13	10	17	0.265688	0.256509	0.230695	0.258316	0.269683	0.248882	0.247338	0.262249	0.279007	0.277521	0.260704	0.272171	0.284293	0.284526	0.265003	0.271697
1107	9606	CHD3	chromodomain helicase DNA binding protein 3	-0.0488982	0.103871	0.599749	0.0735999	0.019869	0.0537135	0.0521642	0.0845502	0.154315	0.122498	0.000588562	0.00330144	0.101062	0.00275075	0.0102396	-0.0214357	0.459537	0.842669	S	7	3	10	0.385615	0.44475	0.435984	0.410697	0.370199	0.413261	0.425466	0.404454	0.406892	0.494082	0.435892	0.444213	0.384309	0.476016	0.445823	0.444096
1108	9606	CHD4	chromodomain helicase DNA binding protein 4	-0.0421767	0.0519346	0.483402	-0.0333729	0.115499	0.210696	-0.0102497	0.615292	0.707474	0.0088038	0.665645	0.76013	0.031927	0.130806	0.217214	0.0231232	0.265091	0.753999	S	44	35	66	2.01727	1.97326	1.92009	2.05585	1.94339	1.93905	1.88888	1.9308	1.93677	1.9798	1.9115	1.91781	1.92267	1.9647	1.9871	2.02509
1112	9606	FOXN3	forkhead box N3	-0.10048	0.158184	0.677129	-0.355588	9.76e-05	0.00074661	-0.41389	1.99e-05	0.00018342	-0.255108	0.00185645	0.00832058	-0.31341	0.000327174	0.00191121	-0.0583021	0.402328	0.828844	S	1	0	1	0.0146883	0.0141968	0.0159787	0.0130046	0.011674	0.0147554	0.0154988	0.0119333	0.0105224	0.012335	0.0105309	0.0105137	0.00958012	0.0113645	0.0100296	0.0109245
1116	9606	CHI3L1	chitinase 3-like 1 (cartilage glycoprotein-39)	-0.0238919	0.655769	0.935156	-1.76635	1.66e-15	5.54e-13	-1.74261	2.03e-15	7.08e-13	-1.74246	2.03e-15	5.52e-13	-1.71872	2.49e-15	9.12e-13	0.0237377	0.657835	0.919086	S	19	19	82	58.7228	67.0421	74.791	47.6408	65.3741	65.6786	68.2203	44.6967	14.5649	18.8337	16.6316	14.0839	16.6435	17.5574	17.0584	13.9144
1118	9606	CHIT1	chitinase 1 (chitotriosidase)	0.0202794	0.955782	0.993058	-1.19325	0.00470214	0.0173104	-1.18448	0.00494284	0.0160184	-1.21353	0.0041892	0.0158352	-1.20476	0.00440374	0.0150001	0.00876752	0.980874	0.996774	S	18	18	87	111.604	85.5639	111.062	10.3467	109.453	85.354	104.938	11.5847	23.963	24.3378	25.595	14.638	26.8374	23.7431	23.9962	14.7291
1120	9606	CHKB	choline kinase beta	0.0501764	0.117353	0.621438	0.059932	0.0658042	0.137122	0.052678	0.101543	0.177598	0.0097556	0.751086	0.825194	0.00250161	0.935066	0.955779	-0.007254	0.813395	0.961507	S	10	10	15	2.84332	2.67795	3.03514	3.04458	3.06931	2.92255	2.93801	3.15136	3.06213	3.14447	3.03848	2.97309	2.97913	3.00445	3.11095	3.0175
1121	9606	CHM	choroideremia (Rab escort protein 1)	0.0913862	0.0612878	0.516861	0.0836235	0.0839455	0.164593	0.125174	0.0142878	0.0372767	-0.00776263	0.865843	0.906452	0.0337879	0.466007	0.579212	0.0415506	0.372193	0.816796	S	3	1	3	0.252719	0.263262	0.316968	0.236163	0.256717	0.2683	0.340015	0.286736	0.263717	0.294092	0.302545	0.280286	0.276589	0.297861	0.312571	0.28892
1130	9606	LYST	lysosomal trafficking regulator	0.00467988	0.832963	0.974252	0.0397837	0.0881208	0.170862	0.0703776	0.00565531	0.017939	0.0351038	0.128329	0.227483	0.0656977	0.00876377	0.0253848	0.0305939	0.181026	0.689253	S	47	47	77	0.899534	0.866123	0.986091	0.999532	0.93746	0.880651	0.964707	0.983096	0.956862	0.930366	0.992486	0.990783	0.954158	0.950676	1.02159	1.03374
1131	9606	CHRM3	cholinergic receptor, muscarinic 3	0.0354075	0.662022	0.936971	0.146837	0.0842655	0.165132	0.210269	0.0182885	0.0451947	0.11143	0.18091	0.292942	0.174861	0.0437502	0.0915123	0.0634318	0.436848	0.840041	S	1	1	1	0.212852	0.190939	0.241753	0.223129	0.235676	0.196945	0.214474	0.250038	0.26174	0.275752	0.232293	0.211606	0.257644	0.228121	0.248711	0.288471
1145	9606	CHRNE	cholinergic receptor, nicotinic, epsilon (muscle)	-0.0395396	0.394381	0.852439	0.0175697	0.702266	0.795882	-0.0268836	0.559922	0.660651	0.0571093	0.224658	0.343829	0.012656	0.782787	0.849099	-0.0444533	0.339848	0.795364	S	1	1	2	0.4042	0.435089	0.45559	0.631119	0.405678	0.418551	0.407436	0.666482	0.393055	0.446585	0.442564	0.734501	0.386457	0.433589	0.4531	0.607033
1147	9606	CHUK	conserved helix-loop-helix ubiquitous kinase	-0.0457636	0.111536	0.610788	-0.0569001	0.0528413	0.11518	-0.0664309	0.0268248	0.0614266	-0.0111366	0.686514	0.776469	-0.0206673	0.456904	0.570655	-0.00953073	0.729604	0.940475	S	16	14	26	2.49423	2.55347	2.82155	2.64322	2.47815	2.36834	2.63398	2.68056	2.41386	2.54655	2.63846	2.45551	2.41121	2.53563	2.60093	2.43077
1149	9606	CIDEA	cell death-inducing DFFA-like effector a	0.143407	0.159722	0.67817	0.492564	0.000136354	0.000975078	0.592133	2.02e-05	0.000185845	0.349157	0.00262311	0.0108672	0.448726	0.000329515	0.00192099	0.0995694	0.32059	0.786324	S	1	1	1	0.148413	0.163688	0.175112	0.151493	0.175407	0.147925	0.20598	0.181565	0.180424	0.276004	0.319124	0.187368	0.203375	0.24825	0.291174	0.264896
1153	9606	CIRBP	cold inducible RNA binding protein	0.0491747	0.266776	0.78106	-0.0126804	0.770203	0.846202	-0.0702598	0.120153	0.202844	-0.061855	0.167419	0.275786	-0.119434	0.0134411	0.0352863	-0.0575794	0.196862	0.695894	S	6	6	9	1.72589	2.24512	2.18024	2.18593	1.99914	2.17385	2.10767	2.35112	1.76775	2.20688	2.19547	2.09298	1.69728	2.17724	1.79832	2.19769
1155	9606	TBCB	tubulin folding cofactor B	-0.0314791	0.52093	0.900019	-0.149464	0.00702737	0.0238199	-0.15842	0.00479368	0.0156317	-0.117985	0.0263562	0.0674127	-0.126941	0.0181938	0.0449455	-0.00895645	0.854146	0.970705	S	17	17	53	53.0881	69.6038	53.2667	58.3853	63.3032	62.5713	45.8898	59.2517	51.0364	58.1412	47.0307	52.8243	48.372	58.8177	47.7569	52.4194
1173	9606	AP2M1	adaptor-related protein complex 2, mu 1 subunit	-0.0441609	0.0589624	0.509549	-0.00237975	0.913751	0.943587	0.0336055	0.140719	0.230305	0.0417812	0.0722668	0.145625	0.0777664	0.0026384	0.00996924	0.0359852	0.116574	0.598113	S	21	21	49	22.5726	23.3658	21.8429	22.2523	21.6001	22.5494	21.9638	21.1847	21.5584	23.4593	23.5411	21.7689	21.8996	23.991	24.4241	22.5445
1174	9606	AP1S1	adaptor-related protein complex 1, sigma 1 subunit	-0.023743	0.608184	0.92535	0.137525	0.00840911	0.0270248	0.170252	0.00192027	0.00750615	0.161268	0.00288042	0.011754	0.193995	0.000663721	0.00336307	0.032727	0.481543	0.854434	S	1	1	2	0.135978	0.143786	0.148368	0.132567	0.140149	0.133508	0.140424	0.137312	0.160728	0.15091	0.169645	0.14278	0.16817	0.157211	0.150627	0.164383
1175	9606	AP2S1	adaptor-related protein complex 2, sigma 1 subunit	-0.0474608	0.163493	0.682746	0.165664	0.000127932	0.00092568	0.206686	1.25e-05	0.000122266	0.213124	8.85e-06	0.000122232	0.254147	1.11e-06	2.03e-05	0.0410227	0.224636	0.718011	S	5	5	17	16.9772	17.8542	16.6446	16.8061	16.3813	16.0763	17.5201	15.8061	20.9793	20.5381	18.4766	17.836	20.4095	20.1696	20.1897	19.0813
1176	9606	AP3S1	adaptor-related protein complex 3, sigma 1 subunit	-0.0165666	0.661516	0.936878	0.102493	0.0145213	0.0416184	0.140555	0.00178922	0.00709211	0.11906	0.00586081	0.0207133	0.157121	0.000722811	0.00359543	0.0380617	0.321104	0.786324	S	8	8	18	19.5302	22.6985	23.167	24.4291	18.9121	22.7405	23.7641	23.3908	21.7513	24.2758	25.9648	25.1461	23.6559	26.8813	26.6473	23.3996
1178	9606	CLC	Charcot-Leyden crystal galectin	0.0539417	0.508196	0.896339	-0.0657517	0.421619	0.553979	0.0109729	0.892162	0.924416	-0.119693	0.153356	0.260151	-0.0429688	0.597153	0.698515	0.0767246	0.350279	0.80125	S	7	6	180	2507.6	3692.67	1388.13	1387.4	2603.53	3307.77	1523.77	1655.83	2390.72	3289.75	1512.85	1184.66	2196.25	3377.94	1716.97	1471.87
1186	9606	CLCN7	chloride channel, voltage-sensitive 7	-0.0320545	0.7157	0.951975	-0.0869794	0.329848	0.464599	0.171559	0.0655998	0.125858	-0.0549248	0.53437	0.648904	0.203614	0.0324254	0.0715934	0.258538	0.00910945	0.227333	S	6	6	6	1.21817	1.36034	1.34986	1.44424	1.07251	1.3971	1.30227	1.47205	1.04391	1.29246	1.40349	1.34096	1.49761	1.28422	2.20069	1.43223
1188	9606	CLCNKB	chloride channel, voltage-sensitive Kb	0.0156957	0.773178	0.961242	-0.094108	0.0988872	0.187138	-0.0617431	0.266396	0.378056	-0.109804	0.057973	0.123344	-0.0774388	0.168248	0.264276	0.0323649	0.554125	0.882226	S	1	1	1	0.140841	0.156571	0.167638	0.173609	0.155438	0.160296	0.161257	0.172565	0.122823	0.149595	0.165806	0.155787	0.114281	0.170457	0.164873	0.15863
1191	9606	CLU	clusterin	0.00722674	0.957262	0.993076	-0.871523	8.99e-06	0.000106535	-1.06729	8.16e-07	1.32e-05	-0.87875	8.18e-06	0.000115471	-1.07452	7.51e-07	1.45e-05	-0.195767	0.160629	0.665533	S	6	6	10	0.683858	0.829971	0.811574	0.68686	0.720791	0.84569	0.770491	0.68699	0.34129	0.323316	0.335957	0.58051	0.382261	0.343098	0.312838	0.298379
1192	9606	CLIC1	chloride intracellular channel 1	-0.0244475	0.468862	0.88451	0.0415121	0.226275	0.351808	0.070532	0.0488578	0.09917	0.0659596	0.0633851	0.131521	0.0949795	0.0113052	0.0310329	0.0290198	0.391614	0.825951	S	19	19	211	459.315	499.343	514.452	483.197	474.608	464.945	476.116	498.286	472.753	533.478	506.699	507.82	453.256	536.793	537.077	545.788
1193	9606	CLIC2	chloride intracellular channel 2	-0.0575328	0.37849	0.848451	-0.422834	7.59e-06	9.12e-05	-0.375113	2.86e-05	0.000246019	-0.365301	3.79e-05	0.000377144	-0.31758	0.000156767	0.00110544	0.0477205	0.463259	0.844548	S	2	2	2	0.262984	0.244334	0.218917	0.205145	0.227564	0.213701	0.244838	0.204283	0.178089	0.169867	0.153668	0.169724	0.189915	0.157289	0.156534	0.191092
1198	9606	CLK3	CDC-like kinase 3	0.026253	0.654948	0.935156	0.202169	0.00316099	0.0126872	0.230311	0.00116499	0.00496372	0.175916	0.00803552	0.026569	0.204058	0.00295554	0.010837	0.0281414	0.632081	0.910615	S	2	2	2	0.018577	0.0154213	0.0204213	0.0163728	0.0182226	0.0179022	0.0188154	0.0173614	0.0214882	0.0212004	0.0211893	0.0188803	0.0228519	0.0201409	0.0206526	0.0208747
1200	9606	TPP1	tripeptidyl peptidase I	-0.0371089	0.294734	0.804923	-0.201976	2.9e-05	0.000278725	-0.270443	1e-06	1.59e-05	-0.164867	0.000224882	0.00155657	-0.233335	5.81e-06	7.72e-05	-0.0684678	0.0635916	0.494896	S	6	6	19	30.7277	37.8606	37.9988	33.4065	31.9741	37.1842	33.4974	33.5071	27.4001	33.9279	31.6709	27.0411	25.1047	31.1527	32.0138	25.7121
1203	9606	CLN5	ceroid-lipofuscinosis, neuronal 5	-0.0293774	0.493723	0.890281	-0.156926	0.0019496	0.00851443	-0.233643	5.32e-05	0.000410253	-0.127549	0.00819227	0.0269416	-0.204266	0.000202445	0.00132857	-0.0767166	0.0869277	0.546629	S	2	2	2	0.380216	0.492683	0.413515	0.516323	0.361166	0.461344	0.427831	0.507435	0.325695	0.399903	0.408468	0.458427	0.283509	0.428882	0.381328	0.412652
1207	9606	CLNS1A	chloride channel, nucleotide-sensitive, 1A	-0.0310577	0.564317	0.913212	0.12093	0.0365949	0.0863612	0.169678	0.00573475	0.0181634	0.151988	0.0113634	0.0345231	0.200735	0.00171554	0.0071476	0.0487478	0.369504	0.815844	S	1	1	2	0.530761	0.481438	0.504805	0.530148	0.577409	0.447033	0.505181	0.477317	0.629409	0.563237	0.572774	0.490279	0.673627	0.573063	0.520615	0.580683
1209	9606	CLPTM1	cleft lip and palate associated transmembrane protein 1	-0.0243906	0.44338	0.876604	-0.0145786	0.644711	0.749643	0.0203549	0.521121	0.627415	0.00981202	0.755821	0.828051	0.0447455	0.169247	0.265618	0.0349335	0.277224	0.762653	S	7	7	11	0.261225	0.229879	0.236073	0.225805	0.241187	0.237667	0.228408	0.224806	0.240853	0.23671	0.235806	0.224997	0.241374	0.238733	0.241234	0.242565
1211	9606	CLTA	clathrin, light chain A	-0.0264061	0.262854	0.775552	-0.0520342	0.0367845	0.0867248	-0.0461607	0.060096	0.11758	-0.0256281	0.276592	0.401853	-0.0197546	0.397825	0.515523	0.00587349	0.79932	0.956588	S	10	10	43	85.8951	94.1108	92.8075	87.3412	85.9083	89.1782	91.623	86.6298	80.9234	91.8461	91.3963	81.7845	78.0155	91.9794	93.9997	82.9374
1212	9606	CLTB	clathrin, light chain B	0.00589899	0.819079	0.971429	0.0604152	0.0308063	0.0751915	0.0507153	0.063839	0.123162	0.0545162	0.048202	0.107234	0.0448163	0.0973499	0.171861	-0.00969988	0.707265	0.932974	S	11	10	34	53.4492	55.2517	53.3787	56.2552	54.1439	55.9622	52.6422	56.4549	56.5199	58.8417	56.407	56.9859	51.4756	58.1318	59.2115	58.5873
1213	9606	CLTC	clathrin, heavy chain (Hc)	-0.0143916	0.508066	0.896339	0.0357005	0.113301	0.207615	0.0444166	0.0538315	0.107152	0.0500921	0.032276	0.0783877	0.0588082	0.0143037	0.0369919	0.00871615	0.687128	0.92883	S	84	69	436	93.7287	98.0837	100.019	95.7565	93.4554	97.431	97.6742	94.7194	92.7524	105.48	101.519	99.7108	91.3283	104.752	105.853	100.634
1215	9606	CMA1	chymase 1, mast cell	-0.0226796	0.743715	0.957619	-0.491632	3.03e-06	4.29e-05	-0.433897	1.27e-05	0.000124296	-0.468952	5.26e-06	7.89e-05	-0.411217	2.3e-05	0.000235076	0.0577353	0.409882	0.830287	S	1	1	8	28.6516	26.3414	33.5539	38.9991	33.2465	31.0822	28.9484	30.3928	20.6788	22.3487	21.7794	21.5169	21.3309	21.4415	23.2668	24.4669
1241	9606	LTB4R	leukotriene B4 receptor	-0.024327	0.452071	0.881513	-0.841457	4.93e-14	8.61e-12	-0.849819	4.27e-14	9.21e-12	-0.81713	7.58e-14	1.18e-11	-0.825492	6.53e-14	1.29e-11	-0.00836172	0.794329	0.955601	S	7	7	25	18.0578	18.1642	17.6033	17.6951	17.0727	18.5993	17.0526	17.5025	8.67319	9.88879	9.91975	9.20063	8.14665	9.53067	10.5037	9.28613
1244	9606	ABCC2	ATP-binding cassette, sub-family C (CFTR/MRP), member 2	0.00192256	0.977681	0.996584	-0.0188333	0.784313	0.857613	0.085432	0.225537	0.33275	-0.0207559	0.762987	0.83252	0.0835094	0.235641	0.344564	0.104265	0.143775	0.637647	S	1	1	1	0.114944	0.133708	0.140769	0.136404	0.136599	0.115201	0.153272	0.121416	0.134955	0.112948	0.151626	0.11887	0.143558	0.116148	0.152963	0.151638
1258	9606	CNGB1	cyclic nucleotide gated channel beta 1	0.159084	0.210976	0.73974	0.452494	0.00207368	0.00891828	0.664995	6.61e-05	0.000487551	0.29341	0.0292638	0.0729253	0.505911	0.000849425	0.00409745	0.212501	0.101354	0.575777	S	1	1	1	0.0556544	0.0576611	0.046431	0.0546868	0.0481842	0.0642631	0.0726789	0.0583858	0.0953266	0.0919091	0.0621128	0.0611717	0.0770095	0.102004	0.0934489	0.0834881
1265	9606	CNN2	calponin 2	-0.0577741	0.00957935	0.266891	0.0983281	0.000144163	0.00102294	0.0756801	0.00145986	0.00597047	0.156102	8.49e-07	1.68e-05	0.133454	5.52e-06	7.4e-05	-0.022648	0.262687	0.752128	S	20	18	436	347.615	459.845	434.783	403.609	343.622	429.347	421.256	377.125	378.504	493.711	469.381	431.794	364.088	477.217	477.049	426.673
1267	9606	CNP	2',3'-cyclic nucleotide 3' phosphodiesterase	-0.0243289	0.19165	0.71305	0.0837678	0.000282065	0.00180428	0.0948678	8.45e-05	0.000592456	0.108097	2.15e-05	0.000248645	0.119197	7.21e-06	9.22e-05	0.0111	0.542062	0.87993	S	19	18	47	16.5434	16.0887	16.5733	16.6475	16.6849	15.0905	16.9139	15.9097	17.8885	16.8113	17.7883	17.6764	17.7355	16.8633	18.0523	18.1377
1277	9606	COL1A1	collagen, type I, alpha 1	0.0595059	0.84129	0.976018	0.343432	0.25799	0.386775	0.297311	0.324847	0.439661	0.283926	0.346411	0.472859	0.237805	0.428259	0.54398	-0.0461206	0.876629	0.974359	S	2	2	2	0.0228279	0.0246509	0.0309377	0.0248776	0.0299379	0.0218158	0.0263433	0.0311154	0.0231626	0.0226108	0.0284167	0.116928	0.0315448	0.0197382	0.0628703	0.026864
1284	9606	COL4A2	collagen, type IV, alpha 2	0.0529976	0.585689	0.920208	-0.32122	0.00416651	0.0156929	-0.0170417	0.860229	0.902029	-0.374218	0.00133347	0.00644512	-0.0700393	0.472962	0.585675	0.304179	0.00601251	0.195032	S	1	1	1	0.0503696	0.0644837	0.0837115	0.0831107	0.0518568	0.0714823	0.0825884	0.0854494	0.0421735	0.0680694	0.0480266	0.0577492	0.0510384	0.0834291	0.0591964	0.0788872
1292	9606	COL6A2	collagen, type VI, alpha 2	0.0424134	0.128155	0.640511	0.0721732	0.0151964	0.0431987	0.0791236	0.00891047	0.0258301	0.0297598	0.276221	0.401472	0.0367102	0.183662	0.283435	0.00695048	0.795424	0.955601	S	2	2	2	0.232344	0.232212	0.256404	0.235592	0.232325	0.239918	0.271226	0.245514	0.246807	0.245	0.268493	0.250388	0.235552	0.251293	0.273921	0.256541
1293	9606	COL6A3	collagen, type VI, alpha 3	-0.243019	0.0409067	0.449215	-0.91355	4.72e-07	8.88e-06	-0.793254	2.64e-06	3.42e-05	-0.670532	1.81e-05	0.000217852	-0.550236	0.000140657	0.0010088	0.120296	0.285541	0.768496	S	1	1	2	0.0996162	0.123152	0.0781303	0.0818777	0.0628017	0.0932152	0.0801762	0.0797944	0.0483345	0.0684966	0.0364578	0.0399552	0.0419993	0.067421	0.0409809	0.0593718
1298	9606	COL9A2	collagen, type IX, alpha 2	-0.106889	0.129765	0.64324	-0.0604176	0.379167	0.515175	-0.184802	0.0142714	0.0372631	0.0464719	0.496448	0.61862	-0.0779123	0.260823	0.372391	-0.124384	0.0818119	0.5369	S	1	1	1	0.152477	0.188042	0.147337	0.163016	0.134369	0.163955	0.147049	0.151841	0.16635	0.145033	0.15904	0.148244	0.130516	0.170969	0.132425	0.133204
1299	9606	COL9A3	collagen, type IX, alpha 3	0.0658451	0.565806	0.913212	0.314516	0.0133545	0.0389747	0.313817	0.0135233	0.0356523	0.24867	0.042481	0.0971884	0.247972	0.0429896	0.0901701	-0.000698418	0.995112	0.999255	S	1	1	2	0.0464583	0.0623481	0.049146	0.0581983	0.0664303	0.0547668	0.0413238	0.0687658	0.0693468	0.0635392	0.0726216	0.0706267	0.0869021	0.0709002	0.0487492	0.0736757
1300	9606	COL10A1	collagen, type X, alpha 1	-0.192696	0.0874898	0.568311	0.0156028	0.884278	0.924867	-0.137529	0.211613	0.317766	0.208298	0.0668352	0.13686	0.0551668	0.608313	0.708223	-0.153132	0.166866	0.670214	S	1	1	1	0.0351036	0.0322401	0.0338555	0.0304949	0.0330768	0.025449	0.0289108	0.0267905	0.0266676	0.0331861	0.0377048	0.036022	0.0253982	0.0248066	0.0326361	0.0367528
1312	9606	COMT	catechol-O-methyltransferase	0.036824	0.286187	0.795361	0.132286	0.0012306	0.00589962	0.128011	0.0015983	0.00645035	0.0954624	0.0117763	0.0354545	0.0911873	0.015255	0.0389309	-0.00427508	0.899539	0.979426	S	10	10	29	25.0327	26.0503	30.004	27.1882	28.5372	26.9454	30.743	25.5765	30.0585	30.3673	31.8773	27.7576	28.7357	27.9506	34.1827	28.7237
1314	9606	COPA	coatomer protein complex, subunit alpha	-0.0157172	0.463665	0.88451	-0.0185282	0.389325	0.524536	-0.0184512	0.391249	0.507531	-0.00281095	0.894793	0.927274	-0.00273397	0.897657	0.931689	7.7e-05	0.997109	0.999687	S	67	67	188	22.8709	24.6737	26.713	25.6436	22.8377	24.2273	26.3814	25.2248	22.6547	25.9114	25.8544	24.2714	21.9728	25.3635	26.3825	24.9639
1315	9606	COPB1	coatomer protein complex, subunit beta 1	-0.0413991	0.086383	0.567405	0.0341459	0.150875	0.259609	0.0751788	0.00455379	0.0149759	0.075545	0.00440481	0.0164804	0.116578	0.000115455	0.000863501	0.0410329	0.088935	0.551485	S	40	40	134	16.8692	17.6104	18.7072	17.8613	17.4462	16.8891	17.8378	16.5504	17.506	18.6084	19.3726	17.3666	18.4036	18.242	19.6434	18.8971
1317	9606	SLC31A1	solute carrier family 31 (copper transporter), member 1	0.0920469	0.399445	0.856025	0.472358	0.000469961	0.00275188	0.613002	3.7e-05	0.000305303	0.380311	0.00272629	0.0112186	0.520955	0.000190623	0.00127843	0.140644	0.204962	0.698824	S	2	2	2	0.126353	0.144986	0.156325	0.179447	0.163926	0.20478	0.151379	0.144516	0.242627	0.250305	0.222777	0.174127	0.271798	0.276764	0.250834	0.190959
1326	9606	MAP3K8	mitogen-activated protein kinase kinase kinase 8	-0.0182982	0.62453	0.929973	0.0385902	0.308645	0.442608	0.0576153	0.136511	0.22462	0.0568884	0.141166	0.244335	0.0759135	0.0558408	0.111001	0.0190251	0.610952	0.903149	S	5	5	5	0.411782	0.408359	0.400348	0.433381	0.421708	0.396593	0.415954	0.397245	0.414221	0.431488	0.451622	0.411255	0.43745	0.460422	0.421851	0.414171
1327	9606	COX4I1	cytochrome c oxidase subunit IV isoform 1	0.106074	0.00819183	0.247525	0.257245	2.31e-06	3.46e-05	0.265575	1.57e-06	2.28e-05	0.15117	0.000585628	0.00328749	0.159501	0.000363527	0.00208744	0.00833034	0.814186	0.961507	S	7	7	40	97.4533	81.2746	84.315	87.1633	100.823	96.7217	88.0258	93.9289	105.006	101.79	108.658	111.205	109.805	105.334	109.893	103.829
1329	9606	COX5B	cytochrome c oxidase subunit Vb	0.0311879	0.150669	0.673632	0.194379	1.09e-07	2.52e-06	0.191897	1.28e-07	2.7e-06	0.163191	9.84e-07	1.89e-05	0.160709	1.19e-06	2.14e-05	-0.00248235	0.905638	0.980115	S	7	7	35	44.0449	45.2717	43.7721	45.9321	47.0715	45.3808	45.5845	45.3234	50.4045	51.0343	53.2444	53.0874	51.1487	50.3644	54.5711	51.4822
1337	9606	COX6A1	cytochrome c oxidase subunit VIa polypeptide 1	0.0308746	0.520578	0.900019	0.0752608	0.129663	0.231019	-0.00759592	0.873576	0.911855	0.0443862	0.359249	0.486581	-0.0384705	0.4252	0.541601	-0.0828567	0.0978523	0.570909	S	1	1	4	11.0584	11.3837	13.4643	12.5254	11.7787	12.4177	13.0249	12.2443	13.0233	12.6401	12.8712	12.7037	11.3952	11.6611	14.3199	10.7379
1340	9606	COX6B1	cytochrome c oxidase subunit VIb polypeptide 1 (ubiquitous)	-0.00800012	0.723606	0.953509	0.0287531	0.214885	0.339072	0.0210091	0.358997	0.474844	0.0367532	0.118633	0.213754	0.0290093	0.211035	0.316445	-0.00774394	0.732076	0.940475	S	8	8	40	60.504	60.0286	64.6589	63.626	61.3181	59.1399	63.5798	63.0196	60.8893	62.5802	66.6244	64.4801	59.4455	63.2455	69.625	61.9911
1345	9606	COX6C	cytochrome c oxidase subunit VIc	0.113939	0.00671705	0.227217	0.368408	4.15e-08	1.13e-06	0.351457	7.69e-08	1.79e-06	0.254469	4.21e-06	6.5e-05	0.237517	9.29e-06	0.000111401	-0.0169516	0.64677	0.916161	S	5	5	12	62.256	55.2609	52.4561	59.2246	63.2828	64.0021	62.3157	60.7386	72.6682	76.0981	76.556	78.4716	74.1448	72.1765	80.8397	73.2989
1347	9606	COX7A2	cytochrome c oxidase subunit VIIa polypeptide 2 (liver)	0.101993	0.00781456	0.245023	0.0409837	0.236505	0.363782	0.0104403	0.757733	0.822045	-0.0610098	0.0863332	0.167706	-0.0915532	0.0147682	0.0378729	-0.0305434	0.372625	0.816796	S	2	2	14	24.8677	25.1964	30.0842	28.2461	28.3041	29.7277	31.0373	28.4558	26.166	25.8449	32.4025	27.6812	26.8198	25.0622	28.9286	28.2979
1349	9606	COX7B	cytochrome c oxidase subunit VIIb	0.151834	0.00101771	0.0933365	0.306531	6.38e-07	1.15e-05	0.275766	2.31e-06	3.08e-05	0.154697	0.000871415	0.00453767	0.123932	0.00468403	0.0157573	-0.0307643	0.42287	0.838705	S	1	1	2	4.34422	4.2084	4.69453	4.70405	4.67924	5.14438	5.09629	5.20637	5.20308	5.03378	6.18031	6.39416	5.23156	5.14798	6.14985	5.65757
1350	9606	COX7C	cytochrome c oxidase subunit VIIc	0.144758	0.00307163	0.165397	0.247193	2.38e-05	0.000237448	0.176369	0.000641832	0.00306188	0.102435	0.0248016	0.0641415	0.0316114	0.453364	0.567053	-0.0708239	0.10515	0.579194	S	2	2	6	38.4753	33.4291	34.7425	34.784	43.5731	34.877	41.3542	38.3371	41.5121	39.3137	44.4275	46.4529	39.7671	37.8705	40.7585	44.2175
1351	9606	COX8A	cytochrome c oxidase subunit VIIIA (ubiquitous)	0.0266673	0.613893	0.92738	-0.0335156	0.52706	0.648931	0.0442841	0.405679	0.52237	-0.0601829	0.2631	0.387001	0.0176169	0.73829	0.814316	0.0777998	0.153589	0.656173	S	1	1	1	5.04513	5.65521	5.60598	6.15673	6.02109	5.06527	6.00196	5.94359	5.70548	5.49201	5.04962	5.73001	6.00092	5.99362	5.64172	5.70569
1355	9606	COX15	cytochrome c oxidase assembly homolog 15 (yeast)	0.100903	0.144699	0.667288	0.112397	0.107123	0.198776	0.0120843	0.856247	0.89928	0.0114931	0.863202	0.904679	-0.0888192	0.195638	0.297799	-0.100312	0.146903	0.645018	S	1	1	2	0.049594	0.0509011	0.0424699	0.0551714	0.0473193	0.0522932	0.05351	0.0623129	0.0517392	0.0546208	0.0492053	0.0600522	0.0530203	0.0492296	0.0493591	0.0463339
1356	9606	CP	ceruloplasmin (ferroxidase)	0.0593735	0.249392	0.767726	-0.343253	4.9e-06	6.35e-05	-0.288652	3.38e-05	0.000281821	-0.402627	7.24e-07	1.46e-05	-0.348026	4.18e-06	5.95e-05	0.0546011	0.287835	0.769148	S	6	6	6	0.104336	0.109549	0.0982547	0.102776	0.102979	0.111283	0.106736	0.112352	0.0796049	0.0766667	0.0780253	0.0848843	0.0928412	0.0718552	0.0811955	0.0863631
1362	9606	CPD	carboxypeptidase D	0.122024	0.0361971	0.439699	0.150179	0.0126465	0.0373089	0.312657	2.97e-05	0.000254632	0.0281553	0.603259	0.709096	0.190633	0.00266477	0.0100152	0.162478	0.00789893	0.216633	S	4	4	5	0.131279	0.122612	0.12727	0.133622	0.135107	0.137039	0.148697	0.142775	0.154082	0.145713	0.15318	0.128609	0.182901	0.169871	0.161513	0.145059
1368	9606	CPM	carboxypeptidase M	0.0610331	0.562183	0.913212	-0.327642	0.00620421	0.0215576	-0.0528004	0.615566	0.707568	-0.388675	0.00184341	0.00827222	-0.113833	0.286366	0.400661	0.274841	0.0175337	0.307877	S	1	1	1	0.0322125	0.053786	0.0430448	0.0444163	0.0338938	0.0575923	0.0479992	0.0429824	0.0292576	0.0332698	0.0340528	0.0363089	0.0455376	0.0416807	0.0356356	0.0416479
1371	9606	CPOX	coproporphyrinogen oxidase	-0.0433358	0.434454	0.873648	0.0122265	0.823801	0.884953	0.0510666	0.35896	0.474844	0.0555623	0.319483	0.446335	0.0944024	0.100667	0.176444	0.0388401	0.482715	0.854653	S	9	9	15	0.890023	0.806393	0.858532	0.813339	0.787425	0.818036	0.82917	0.821861	0.860512	0.91745	0.910777	0.729084	0.784703	0.907905	0.995047	0.831923
1373	9606	CPS1	carbamoyl-phosphate synthase 1, mitochondrial	0.102296	0.16742	0.688461	0.00219799	0.97554	0.983718	-0.0677592	0.351761	0.467972	-0.100098	0.176157	0.287214	-0.170055	0.0291654	0.0656601	-0.0699572	0.336823	0.79182	S	4	1	4	0.0977654	0.0879036	0.102976	0.0995711	0.0882108	0.106845	0.125414	0.102709	0.106724	0.0947349	0.0967865	0.0908916	0.0887597	0.0868523	0.109019	0.0861927
1374	9606	CPT1A	carnitine palmitoyltransferase 1A (liver)	0.0558021	0.0243006	0.379794	-0.00134204	0.952756	0.96777	0.0106579	0.639243	0.728394	-0.0571442	0.0215704	0.0571138	-0.0451442	0.0609165	0.118427	0.0119999	0.598018	0.897551	S	18	18	32	2.99139	3.37768	3.40362	3.38406	3.40707	3.44708	3.53588	3.38378	3.11519	3.44736	3.39886	3.19686	3.17538	3.43384	3.45939	3.21511
1376	9606	CPT2	carnitine palmitoyltransferase 2	0.0985695	0.475867	0.88451	-0.37031	0.0149905	0.0427459	-0.459657	0.00388775	0.0133541	-0.46888	0.00337907	0.013322	-0.558227	0.000874473	0.00418254	-0.0893472	0.517465	0.871189	S	14	14	26	22.4183	30.6595	20.7512	29.5869	18.8048	27.5122	28.5216	38.5398	16.7972	17.0779	21.6306	21.2507	12.7188	22.8852	21.8537	15.0838
1378	9606	CR1	complement component (3b/4b) receptor 1 (Knops blood group)	0.0579794	0.0895928	0.575103	-1.08587	1.41e-15	4.93e-13	-0.97293	7.14e-15	1.88e-12	-1.14385	6.54e-16	2.4e-13	-1.03091	3.04e-15	1.01e-12	0.112944	0.00300576	0.146865	S	31	29	82	5.84173	6.10746	7.11688	6.79265	6.18447	6.24128	7.55808	7.05656	2.55403	2.93398	3.08077	2.71663	3.00335	3.00048	3.34238	2.94137
1384	9606	CRAT	carnitine O-acetyltransferase	0.0115461	0.752989	0.957619	0.15552	0.000613772	0.00337322	0.145098	0.00110066	0.00476994	0.143974	0.00117259	0.00580909	0.133551	0.00211515	0.00838362	-0.0104228	0.776277	0.951478	S	5	5	6	0.228893	0.199492	0.225608	0.214862	0.229321	0.203647	0.214063	0.228727	0.245556	0.232406	0.249612	0.249055	0.267964	0.228736	0.246998	0.228502
1385	9606	CREB1	cAMP responsive element binding protein 1	0.0155747	0.67906	0.940583	0.0315108	0.406735	0.540588	0.0323051	0.395292	0.511148	0.0159362	0.672084	0.765457	0.0167304	0.656863	0.749169	0.000794288	0.983116	0.997112	S	5	3	25	14.5432	13.5328	14.2109	14.2099	14.1275	14.8885	15.0595	13.2971	15.8708	13.1489	14.9323	14.0031	15.2913	14.8031	14.341	13.7323
1386	9606	ATF2	activating transcription factor 2	0.0330466	0.407598	0.860633	0.127666	0.00495773	0.0180074	0.330142	4.06e-07	7.31e-06	0.0946191	0.0276342	0.0698423	0.297095	1.49e-06	2.59e-05	0.202476	0.000104562	0.0189647	S	1	1	1	0.0460377	0.0486102	0.0406049	0.0455525	0.050264	0.0477047	0.0418156	0.0459373	0.0502663	0.0527738	0.0463262	0.0497655	0.0625171	0.057422	0.054159	0.058738
1387	9606	CREBBP	CREB binding protein	-0.0504002	0.0676198	0.528919	-0.0407674	0.131927	0.233577	-0.0302816	0.254988	0.365548	0.00963283	0.71179	0.796978	0.0201186	0.443882	0.558622	0.0104858	0.68769	0.929205	S	33	22	50	1.12427	1.13158	1.24153	1.23095	1.1213	1.10985	1.15463	1.15199	1.12045	1.16117	1.15582	1.12689	1.07568	1.15138	1.18969	1.20085
1388	9606	ATF6B	activating transcription factor 6 beta	0.0708757	0.468255	0.88451	-0.204665	0.0484037	0.107422	-0.476191	0.000159652	0.000993523	-0.275541	0.0111695	0.034075	-0.547067	3.92e-05	0.000360488	-0.271526	0.0121638	0.263261	S	1	0	1	0.00789753	0.00637141	0.00544389	0.00549729	0.00847556	0.00779649	0.00552828	0.00520586	0.00524118	0.00535807	0.00497731	0.00542041	0.0038428	0.00489031	0.00388083	0.00454245
1396	9606	CRIP1	cysteine-rich protein 1 (intestinal)	0.052379	0.391136	0.852335	-0.00986812	0.870085	0.914586	-0.0900507	0.149791	0.241595	-0.0622471	0.310603	0.437911	-0.14243	0.0297841	0.0667662	-0.0801826	0.196492	0.695635	S	3	3	7	55.8809	45.1056	35.387	48.2713	55.1366	46.9961	35.9728	53.7852	53.6976	43.8485	38.945	44.8739	42.2587	48.6268	34.5187	43.6623
1398	9606	CRK	v-crk avian sarcoma virus CT10 oncogene homolog	0.0298029	0.373699	0.84468	-0.00331006	0.920232	0.947266	0.109587	0.00420844	0.0141704	-0.033113	0.324481	0.451149	0.0797841	0.0268273	0.061128	0.112897	0.0034157	0.155977	S	7	7	7	0.970934	1.01645	0.9379	0.987695	0.950121	1.05159	1.06927	0.948662	0.887912	1.04207	0.969224	1.0028	1.03478	1.0857	1.09642	1.04368
1399	9606	CRKL	v-crk avian sarcoma virus CT10 oncogene homolog-like	0.0256904	0.298465	0.807132	0.0969462	0.00102182	0.00507935	0.0995898	0.000816601	0.00374697	0.0712558	0.00922409	0.0293483	0.0738994	0.00735994	0.022266	0.00264364	0.913212	0.981294	S	14	14	59	21.5756	21.3369	21.341	20.5067	23.1965	21.7102	21.1949	20.6602	23.4317	23.0688	22.1712	22.6258	25.727	23.1255	22.0462	21.2191
1407	9606	CRY1	cryptochrome circadian clock 1	0.0934951	0.0635633	0.52283	-0.140269	0.00888527	0.0282703	-0.111995	0.0298584	0.0667972	-0.233764	0.000156773	0.00116657	-0.20549	0.000516392	0.00275747	0.0282744	0.553632	0.882089	S	2	1	2	1.41437	1.70506	1.75828	1.72549	1.53099	1.97229	1.74288	1.86008	1.17081	1.71037	1.53712	1.5442	1.41525	1.62391	1.61375	1.39576
1409	9606	CRYAA	crystallin, alpha A	0.143738	0.226893	0.753335	0.163136	0.173187	0.288527	0.247627	0.046431	0.0953174	0.0193982	0.86723	0.907231	0.103889	0.376818	0.495824	0.0844908	0.470297	0.848126	S	1	0	1	0.0362814	0.0471068	0.0652928	0.0644452	0.0347796	0.056755	0.0685248	0.0780786	0.0600953	0.0525928	0.0683406	0.0608612	0.059844	0.0655032	0.0627548	0.0684105
1429	9606	CRYZ	crystallin, zeta (quinone reductase)	0.010063	0.718108	0.952912	0.0479294	0.100203	0.188984	0.0849149	0.00727306	0.0218698	0.0378664	0.18656	0.299517	0.0748518	0.0153279	0.0390896	0.0369854	0.196424	0.695635	S	14	14	25	7.46267	8.05825	10.0903	7.20052	7.85632	8.22974	10.0143	7.00759	8.39691	8.49454	10.3216	6.97994	8.07692	8.90066	10.8758	7.33472
1431	9606	CS	citrate synthase	0.0818089	0.00125115	0.0989004	0.22498	1.63e-08	5.11e-07	0.227171	1.43e-08	4.27e-07	0.143171	4.82e-06	7.27e-05	0.145362	4.03e-06	5.78e-05	0.00219056	0.916856	0.981452	S	17	17	82	56.3273	61.5047	62.3613	62.927	61.6788	65.0092	66.8077	65.0317	66.2502	74.6817	75.1814	72.5521	63.7685	74.1935	78.2431	73.6164
1432	9606	MAPK14	mitogen-activated protein kinase 14	0.016517	0.542009	0.906231	0.00141658	0.958026	0.970727	0.0472752	0.0943676	0.168175	-0.0151004	0.576803	0.686791	0.0307582	0.263414	0.375421	0.0458586	0.103734	0.579194	S	19	19	98	75.107	88.3161	99.0369	82.6919	77.7067	92.6542	93.7048	85.3061	73.6045	97.5372	95.4753	81.1722	78.526	97.7824	98.3851	84.284
1434	9606	CSE1L	CSE1 chromosome segregation 1-like (yeast)	0.011098	0.640681	0.932674	0.0326907	0.180954	0.297748	0.0321414	0.187959	0.288687	0.0215927	0.368701	0.495904	0.0210434	0.380681	0.499474	-0.00054931	0.9815	0.996774	S	33	33	92	13.1292	13.2456	14.2605	13.3767	13.8617	12.9482	13.8462	13.7481	13.8226	14.053	14.5351	13.0682	13.6677	13.8293	14.5778	13.3233
1435	9606	CSF1	colony stimulating factor 1 (macrophage)	0.133054	0.368919	0.842812	-0.489049	0.00392979	0.0150171	-0.619065	0.000622532	0.00299001	-0.622102	0.000596668	0.0033367	-0.752119	0.000101379	0.000778053	-0.130016	0.379656	0.818723	S	1	1	1	0.00405569	0.00295824	0.00419358	0.00270368	0.0044275	0.00311483	0.00383771	0.00368394	0.00418759	0.00187	0.00177813	0.00205198	0.00251693	0.00190463	0.00169505	0.00238198
1438	9606	CSF2RA	colony stimulating factor 2 receptor, alpha, low-affinity (granulocyte-macrophage)	0.103306	0.104615	0.600789	-0.694764	6.93e-09	2.52e-07	-0.613888	3.63e-08	9.65e-07	-0.79807	1.03e-09	4.52e-08	-0.717194	4.5e-09	1.74e-07	0.080876	0.196269	0.695635	S	2	2	2	0.293049	0.367221	0.370991	0.333623	0.316287	0.405866	0.377467	0.377331	0.186938	0.219774	0.194988	0.200432	0.219549	0.22185	0.236336	0.175475
1439	9606	CSF2RB	colony stimulating factor 2 receptor, beta, low-affinity (granulocyte-macrophage)	0.012618	0.806748	0.969339	0.06798	0.199776	0.320945	0.0751927	0.158622	0.252782	0.055362	0.291901	0.418379	0.0625747	0.235943	0.344774	0.00721276	0.888716	0.976653	S	5	5	7	0.306083	0.303535	0.302116	0.306668	0.340568	0.307631	0.285843	0.309808	0.403319	0.30218	0.292691	0.320401	0.427118	0.316753	0.297566	0.296005
1441	9606	CSF3R	colony stimulating factor 3 receptor (granulocyte)	0.145891	0.0159202	0.31487	-0.198405	0.00216721	0.00925003	-0.126515	0.0324986	0.0714755	-0.344296	1.18e-05	0.00015379	-0.272406	0.000138445	0.000996829	0.07189	0.200523	0.696989	S	5	5	5	0.315986	0.350617	0.32283	0.365373	0.367437	0.424828	0.359087	0.352643	0.308138	0.316673	0.286699	0.24409	0.332387	0.319151	0.298806	0.268485
1445	9606	CSK	c-src tyrosine kinase	-0.0117463	0.572673	0.914559	0.0758323	0.00204776	0.00883268	0.086113	0.000734431	0.00341262	0.0875786	0.000635462	0.00351348	0.0978593	0.000233448	0.0014881	0.0102806	0.621053	0.905761	S	29	28	127	35.7728	39.1716	36.3333	38.5413	37.0845	38.4035	36.3432	36.3967	38.9123	41.7066	38.4247	39.505	37.5484	41.3031	39.8997	41.2732
1452	9606	CSNK1A1	casein kinase 1, alpha 1	0.0359889	0.302987	0.81221	0.130302	0.00154218	0.00706374	0.118522	0.00314975	0.0113006	0.0943134	0.0136085	0.0397792	0.0825327	0.027273	0.0619797	-0.0117807	0.731803	0.940475	S	6	5	7	2.9207	2.69668	2.77131	2.61791	2.80232	2.64395	2.80151	3.13479	3.1147	3.01888	2.96067	3.08096	2.98288	2.95634	3.07823	3.04431
1453	9606	CSNK1D	casein kinase 1, delta	-0.0127476	0.809855	0.970424	0.246701	0.000265425	0.00172034	0.177591	0.00387666	0.013334	0.259448	0.000164627	0.00120872	0.190338	0.00234731	0.00910747	-0.0691102	0.20417	0.698194	S	5	2	5	0.323564	0.287128	0.27955	0.260687	0.299366	0.250413	0.333333	0.258703	0.374843	0.32124	0.364405	0.325569	0.338782	0.336487	0.331689	0.308653
1455	9606	CSNK1G2	casein kinase 1, gamma 2	0.0159846	0.592052	0.921661	-0.127787	0.000544209	0.0030738	-0.0564084	0.0724784	0.136127	-0.143772	0.000184701	0.00132858	-0.072393	0.025533	0.0589026	0.0713791	0.0273367	0.364671	S	9	2	14	1.03678	1.14181	1.04562	1.04586	1.06654	1.0599	1.06987	1.11952	0.877592	0.999108	0.973297	1.01404	0.981103	1.04321	0.987398	1.07362
1457	9606	CSNK2A1	casein kinase 2, alpha 1 polypeptide	-0.0212719	0.345383	0.835893	0.0239394	0.290193	0.422114	0.0570792	0.0195642	0.0477996	0.0452113	0.0560921	0.120376	0.0783511	0.00269792	0.0101096	0.0331398	0.149882	0.651189	S	12	2	24	13.9723	13.1333	13.4417	13.1321	13.6521	12.6865	12.9861	13.5181	13.664	13.6677	13.6943	13.7105	13.7656	13.5247	14.5535	14.4003
1459	9606	CSNK2A2	casein kinase 2, alpha prime polypeptide	0.00742368	0.819635	0.971429	-0.0457987	0.172808	0.288257	0.0266854	0.417304	0.5322	-0.0532224	0.116975	0.2116	0.0192618	0.556114	0.662049	0.0724842	0.0387395	0.415543	S	14	14	21	12.0295	10.8948	11.257	11.3714	12.699	10.1118	11.5193	11.54	11.8467	11.0744	10.4943	10.5981	12.3188	11.1977	11.9545	11.0887
1460	9606	CSNK2B	casein kinase 2, beta polypeptide	-0.0212502	0.486762	0.889099	0.155358	0.000106045	0.000796371	0.213478	3.32e-06	4.09e-05	0.176608	2.81e-05	0.000304919	0.234728	1.06e-06	1.97e-05	0.0581201	0.0701319	0.512136	S	7	7	23	17.6503	16.7689	17.1464	17.0158	17.673	16.799	16.7327	16.2702	18.9298	20.05	19.4349	18.8372	19.0126	19.8714	22.4492	19.8128
1463	9606	NCAN	neurocan	0.102213	0.147436	0.67103	0.121396	0.089706	0.173386	0.252909	0.00182374	0.00719012	0.019183	0.778253	0.84373	0.150696	0.0397485	0.084679	0.131512	0.0681791	0.505825	S	1	1	1	0.17996	0.247228	0.240156	0.271586	0.202961	0.220412	0.308201	0.290265	0.233892	0.225879	0.305951	0.2706	0.256881	0.276746	0.311201	0.293081
1465	9606	CSRP1	cysteine and glycine-rich protein 1	-0.0303508	0.553788	0.910419	0.10787	0.0480751	0.106984	0.0413756	0.421933	0.53537	0.13822	0.0146659	0.0422639	0.0717264	0.172868	0.270261	-0.066494	0.204406	0.698194	S	12	12	54	46.0434	48.0217	43.9687	39.4299	44.2704	47.4342	42.6246	39.5549	43.6458	50.2553	46.9006	56.2398	43.4219	48.192	48.6033	43.8129
1468	9606	SLC25A10	solute carrier family 25 (mitochondrial carrier; dicarboxylate transporter), member 10	0.0593094	0.120437	0.626209	0.174206	0.00021928	0.00146526	0.198341	6.09e-05	0.000457621	0.114896	0.00610235	0.0213306	0.139031	0.00154836	0.00658951	0.0241352	0.512972	0.869031	S	3	3	9	1.32646	1.35201	1.3002	1.51177	1.37628	1.4801	1.2134	1.69421	1.50739	1.5502	1.45265	1.76103	1.41983	1.60377	1.53457	1.86046
1471	9606	CST3	cystatin C	-0.0178255	0.687689	0.941945	-0.30345	4.51e-06	5.97e-05	-0.230982	8.8e-05	0.000611457	-0.285624	9.05e-06	0.000124324	-0.213156	0.000193395	0.00128995	0.0724679	0.116431	0.597799	S	2	2	3	3.81709	5.2986	4.90789	4.08344	3.76083	5.5686	4.39913	4.17153	3.23393	3.946	3.49389	3.56105	3.53795	3.88876	3.74753	3.77142
1475	9606	CSTA	cystatin A (stefin A)	-0.115002	0.0743866	0.538368	-0.113427	0.0780298	0.156148	-0.100204	0.115439	0.196217	0.00157512	0.979388	0.986243	0.0147976	0.808406	0.86778	0.0132225	0.82843	0.964234	S	10	10	108	423.35	362.273	493.809	474.099	440.972	354.131	366.337	424.564	399.851	385.614	428.137	372.955	386.696	360.852	422.011	443.441
1476	9606	CSTB	cystatin B (stefin B)	-0.0933754	0.00797575	0.246263	-0.0266931	0.395664	0.530419	-0.0150383	0.629391	0.720187	0.0666823	0.0452504	0.102029	0.0783371	0.0215218	0.0515356	0.0116548	0.707955	0.933165	S	8	8	86	268.355	370.907	347.621	312.275	257.573	357.933	301.146	289.84	258.608	400.752	335.623	289.82	263.017	386.622	327.896	309.993
1477	9606	CSTF1	cleavage stimulation factor, 3' pre-RNA, subunit 1, 50kDa	-0.00518832	0.83058	0.973557	0.0324156	0.19387	0.31433	0.0835226	0.00320255	0.0114564	0.0376039	0.135459	0.237426	0.0887109	0.00205071	0.00819057	0.051107	0.0488087	0.451329	S	8	8	15	1.87356	1.85647	1.98034	1.88386	1.83361	1.87854	1.91679	1.94175	1.99648	1.9801	1.94987	1.86892	1.96438	2.04137	2.04656	2.04644
1478	9606	CSTF2	cleavage stimulation factor, 3' pre-RNA, subunit 2, 64kDa	-0.0269587	0.416793	0.865067	-0.00421119	0.897947	0.932631	-0.0127042	0.699469	0.77543	0.0227475	0.491847	0.614965	0.0142545	0.665118	0.75575	-0.00849306	0.796067	0.955658	S	14	7	30	3.25449	3.25514	3.19339	3.69883	3.15771	3.18739	3.3031	3.4697	3.33168	3.20003	3.53434	3.26184	3.12248	3.20523	3.50431	3.44568
1479	9606	CSTF3	cleavage stimulation factor, 3' pre-RNA, subunit 3, 77kDa	0.0832323	0.0132361	0.30116	0.102175	0.00359422	0.013975	0.102154	0.00359951	0.0125581	0.018943	0.532235	0.647061	0.0189217	0.53269	0.641554	-2.13e-05	0.999436	0.999709	S	16	16	23	2.98616	3.24127	3.15118	3.34618	3.20296	3.22297	3.4854	3.63923	3.52373	3.51278	3.32954	3.43094	3.34904	3.48115	3.40734	3.52256
1486	9606	CTBS	chitobiase, di-N-acetyl-	0.030748	0.493445	0.890281	-0.225092	0.000122216	0.000892358	-0.208455	0.000255352	0.00146027	-0.25584	3.29e-05	0.000341936	-0.239203	6.63e-05	0.000553747	0.0166362	0.709411	0.933345	S	12	12	39	24.7372	23.9949	25.0656	13.0713	25.4955	25.2995	25.0862	13.2203	19.9562	21.7477	20.4732	10.8479	18.6885	20.8052	21.9887	11.7523
1487	9606	CTBP1	C-terminal binding protein 1	0.0180887	0.560964	0.912784	-0.00204851	0.9472	0.964313	0.00414297	0.893481	0.925391	-0.0201372	0.518044	0.635137	-0.0139457	0.653216	0.74636	0.00619148	0.841456	0.966721	S	10	6	20	13.4234	15.7083	15.18	16.4521	14.4208	15.434	15.1178	16.5851	14.0371	16.3823	15.2261	14.5413	13.4958	15.7238	15.6138	15.9133
1488	9606	CTBP2	C-terminal binding protein 2	-0.0175607	0.624161	0.929973	0.0279028	0.439103	0.571032	0.0617984	0.0987461	0.174117	0.0454635	0.214895	0.332449	0.0793591	0.0391159	0.0834824	0.0338956	0.349585	0.800783	S	13	9	18	7.90493	7.74918	7.14027	7.3328	8.08382	7.85498	6.74116	7.03897	7.70507	8.6353	7.48556	7.09021	7.96744	7.93988	7.94432	7.78167
1491	9606	CTH	cystathionine gamma-lyase	0.0413662	0.37048	0.842812	0.191057	0.000682652	0.00366127	0.24831	5.7e-05	0.000432395	0.149691	0.00447979	0.0167439	0.206944	0.000336487	0.00195072	0.0572527	0.220742	0.715307	S	1	1	1	0.0495087	0.0514889	0.0604764	0.0604629	0.0511208	0.0599659	0.0608772	0.0573531	0.0612217	0.0649732	0.0658306	0.0648146	0.0677939	0.0645254	0.068839	0.067431
1495	9606	CTNNA1	catenin (cadherin-associated protein), alpha 1, 102kDa	-0.0527645	0.582352	0.919062	0.0558374	0.560822	0.677167	-0.0265543	0.781132	0.840346	0.108602	0.265416	0.389484	0.0262102	0.783889	0.849667	-0.0823917	0.393951	0.826305	S	1	1	1	0.00978845	0.00759398	0.00994349	0.0107065	0.0113368	0.0066254	0.00801026	0.0109735	0.012144	0.00912162	0.00872602	0.0099346	0.0107843	0.00703815	0.00789728	0.0119385
1503	9606	CTPS1	CTP synthase 1	-0.0344876	0.214721	0.742066	0.0408632	0.14561	0.252503	0.0192372	0.480989	0.591026	0.0753508	0.0126737	0.0375553	0.0537248	0.0618504	0.11967	-0.021626	0.429256	0.840041	S	16	15	31	6.75199	6.46313	6.83378	6.92886	6.78241	5.90904	7.02847	6.5107	7.0029	6.74504	7.40421	6.67068	6.7391	6.46179	7.07228	7.10186
1508	9606	CTSB	cathepsin B	0.0118733	0.5837	0.919944	0.0533602	0.0237269	0.0612293	0.097311	0.000356203	0.00191015	0.0414869	0.0692709	0.1411	0.0854377	0.00109587	0.0050096	0.0439508	0.055835	0.474416	S	6	6	19	8.49645	11.7912	10.8298	9.39041	8.72548	11.6286	11.2221	9.30686	9.00808	12.2686	11.5319	9.46492	9.48803	12.273	11.8149	10.0831
1509	9606	CTSD	cathepsin D	-0.0567435	0.053603	0.491464	-0.122701	0.00040137	0.00241778	-0.0869919	0.00583889	0.018402	-0.0659573	0.0278776	0.0703122	-0.0302484	0.281691	0.395554	0.0357088	0.207194	0.70138	S	17	0	88	35.8554	44.7431	34.7259	45.7786	35.6443	42.0276	32.5527	43.8724	32.643	40.7728	31.3138	41.8407	32.872	39.803	34.6212	42.9706
1511	9606	CTSG	cathepsin G	-0.00427561	0.909457	0.987701	-0.443778	4.45e-09	1.7e-07	-0.44564	4.2e-09	1.52e-07	-0.439503	5.07e-09	1.82e-07	-0.441365	4.79e-09	1.84e-07	-0.00186216	0.96049	0.991925	S	30	0	933	8110.8	9410.76	10759.6	10516.5	9125.18	9778.78	9494.9	10113.2	6256.05	6848.1	7355.12	7095.63	6060.73	6898.89	7654.31	6927.1
1512	9606	CTSH	cathepsin H	0.0463742	0.246754	0.767726	-0.107977	0.013307	0.0388512	-0.117769	0.00794118	0.0234559	-0.154351	0.00113708	0.0056696	-0.164143	0.000679815	0.00342334	-0.00979182	0.802553	0.95687	S	6	6	22	12.2827	14.3432	9.71757	9.37064	12.6367	15.4186	10.2327	9.18857	10.3461	14.1128	9.4585	8.09487	10.0769	14.0098	9.61253	7.9337
1513	9606	CTSK	cathepsin K	0.0793183	0.156481	0.674471	0.12224	0.0363105	0.0859883	0.140798	0.0182803	0.0451937	0.0429222	0.43209	0.560609	0.0614793	0.265627	0.377914	0.0185571	0.731899	0.940475	S	1	0	1	0.106903	0.172713	0.124276	0.081039	0.117395	0.174056	0.1342	0.0874477	0.110942	0.169495	0.148303	0.102249	0.121152	0.176985	0.140506	0.0984146
1514	9606	CTSL	cathepsin L	0.0793183	0.151786	0.673632	0.12224	0.0343795	0.082486	0.140798	0.0171294	0.0427623	0.0429222	0.426575	0.554729	0.0614793	0.260042	0.371844	0.0185571	0.728748	0.940408	S	1	0	1	0.137447	0.222059	0.159784	0.104193	0.150937	0.223786	0.172542	0.112433	0.14264	0.217923	0.190675	0.131463	0.155767	0.227552	0.180651	0.126533
1515	9606	CTSV	cathepsin V	0.0793183	0.161474	0.678941	0.12224	0.0384192	0.0895264	0.140798	0.0195518	0.0477996	0.0429222	0.437855	0.565081	0.0614793	0.271511	0.384645	0.0185571	0.735172	0.940601	S	1	0	1	0.0843972	0.136352	0.0981128	0.0639782	0.0926805	0.137413	0.105947	0.0690376	0.087586	0.133812	0.117081	0.0807231	0.0956461	0.139725	0.110926	0.0776957
1520	9606	CTSS	cathepsin S	0.0100512	0.789492	0.963009	0.313534	4.27e-07	8.14e-06	0.379086	3.71e-08	9.72e-07	0.303483	6.41e-07	1.31e-05	0.369034	5.28e-08	1.43e-06	0.0655511	0.0966575	0.569483	S	12	12	44	27.9457	40.4144	34.6055	42.0345	30.2346	41.4016	33.7635	40.2063	35.7601	59.6017	41.7728	48.7839	36.2116	60.991	44.2646	53.8788
1521	9606	CTSW	cathepsin W	0.216112	0.106635	0.60497	-0.0113618	0.929277	0.953447	-0.715712	4.37e-05	0.000348448	-0.227474	0.0908977	0.174585	-0.931824	2.25e-06	3.56e-05	-0.70435	5.16e-05	0.0111436	S	1	1	1	0.00533253	0.00503806	0.0039242	0.00492063	0.00592107	0.00561731	0.00691809	0.00441181	0.00366594	0.00517892	0.00481838	0.00529463	0.00236013	0.00299939	0.00294031	0.00277988
1522	9606	CTSZ	cathepsin Z	-0.0127389	0.650392	0.934903	-0.201827	2.54e-06	3.72e-05	-0.157594	4.09e-05	0.00033104	-0.189089	5.46e-06	8.12e-05	-0.144855	9.72e-05	0.000751016	0.0442339	0.1292	0.622416	S	8	8	42	58.1383	65.0418	61.4805	60.6343	56.7292	63.9917	61.0311	61.1401	47.2602	58.2292	54.9428	49.9011	45.6708	58.9041	56.4159	56.5158
1523	9606	CUX1	cut-like homeobox 1	-0.0931953	0.0425184	0.452769	-0.0360478	0.404623	0.538494	0.1048	0.024867	0.0578837	0.0571475	0.194089	0.308383	0.197996	0.000280971	0.00171362	0.140848	0.00439141	0.183067	S	17	17	31	29.7298	36.9607	37.4732	38.5254	26.1715	34.1627	38.3167	34.8185	27.9957	33.7225	44.0584	34.4346	32.4173	37.872	44.1044	40.6257
1528	9606	CYB5A	cytochrome b5 type A (microsomal)	0.0251019	0.80166	0.967716	0.215448	0.0443893	0.100365	-0.0192221	0.847393	0.89214	0.190346	0.0716044	0.144688	-0.044324	0.658093	0.750173	-0.23467	0.0304248	0.37835	S	1	0	1	1.04688	0.646758	0.804156	0.830454	1.03989	0.776794	0.834927	0.729727	1.05252	0.725046	1.51445	0.862158	1.07414	0.716939	0.722613	0.746098
1535	9606	CYBA	cytochrome b-245, alpha polypeptide	0.0489468	0.173263	0.692484	-0.451109	1.23e-09	5.31e-08	-0.396689	7.17e-09	2.33e-07	-0.500056	2.93e-10	1.43e-08	-0.445635	1.46e-09	6.48e-08	0.0544204	0.132755	0.627583	S	11	11	75	225.083	261.32	266.395	240.032	230.108	271.695	301.421	229.767	150.493	192.652	208.831	155.454	154.229	189.526	225.101	168.474
1536	9606	CYBB	cytochrome b-245, beta polypeptide	-0.0215447	0.483982	0.887205	-0.0235235	0.445476	0.576041	-0.0413208	0.188913	0.289848	-0.0019788	0.948314	0.96386	-0.019776	0.520031	0.630552	-0.0177972	0.562113	0.88466	S	19	18	276	365.18	424.5	417.584	408.33	373.989	434.695	410.245	364.409	356.902	443.395	422.816	358.646	347.51	412.807	426.486	374.821
1537	9606	CYC1	cytochrome c-1	0.0904125	0.0081327	0.247525	0.258429	3.02e-07	6.06e-06	0.277574	1.21e-07	2.57e-06	0.168016	4.52e-05	0.000432344	0.187162	1.41e-05	0.00015805	0.0191459	0.528201	0.872315	S	10	10	38	18.8899	18.139	18.2829	20.3411	20.4275	21.7657	18.8541	20.1048	22.0404	23.2983	22.8388	23.9575	22.8949	23.3997	23.1911	23.9424
1540	9606	CYLD	cylindromatosis (turban tumor syndrome)	0.00205421	0.930084	0.991585	0.000325619	0.988902	0.993234	0.0226612	0.340608	0.456279	-0.0017286	0.941142	0.959103	0.020607	0.38491	0.503222	0.0223356	0.347381	0.799226	S	19	19	30	1.87216	2.06819	1.94283	2.13999	1.97663	2.04987	1.8786	2.14832	1.96513	2.11333	1.92058	2.02152	2.00645	2.11794	1.94515	2.09452
1593	9606	CYP27A1	cytochrome P450, family 27, subfamily A, polypeptide 1	-0.0199151	0.826298	0.973372	0.177398	0.06527	0.136202	0.0986415	0.286122	0.399102	0.197313	0.0428922	0.0979762	0.118557	0.203601	0.30756	-0.0787565	0.391108	0.825951	S	3	3	3	0.0429643	0.0236695	0.0179073	0.0433908	0.0449059	0.0206131	0.0166015	0.0486878	0.0446716	0.0221391	0.0248307	0.0614964	0.0468123	0.0216652	0.0207826	0.0531862
1603	9606	DAD1	defender against cell death 1	-0.00669449	0.890315	0.982708	-0.055496	0.263113	0.39221	0.00231803	0.961904	0.973312	-0.0488015	0.322769	0.44928	0.00901251	0.852753	0.900367	0.057814	0.244531	0.736203	S	2	2	5	4.18273	3.0566	3.72012	3.79415	4.03141	3.28154	3.65094	3.65695	3.51447	3.33336	3.63148	3.50991	3.4078	3.48352	4.00398	3.66059
1604	9606	CD55	CD55 molecule, decay accelerating factor for complement (Cromer blood group)	-0.016597	0.666478	0.938931	-1.10052	1.36e-14	3.22e-12	-0.974398	8.13e-14	1.46e-11	-1.08393	1.7e-14	3.57e-12	-0.957801	1.05e-13	1.92e-11	0.126126	0.00448251	0.1839	S	12	12	32	12.11	9.99045	12.0802	11.112	12.2772	9.69999	11.8945	10.9064	5.12802	4.74058	5.06485	4.58505	6.07293	5.18823	5.73977	4.57592
1606	9606	DGKA	diacylglycerol kinase, alpha 80kDa	0.00762483	0.645025	0.933957	-0.0280833	0.103904	0.194178	-0.0727329	0.000439402	0.00225132	-0.0357081	0.0437942	0.0996336	-0.0803577	0.000174344	0.00119272	-0.0446496	0.0148235	0.293946	S	26	26	89	9.86837	9.98098	10.8049	9.82289	10.0576	10.067	10.9273	9.71004	9.55639	10.0134	10.4607	9.57653	8.8764	9.62236	10.311	9.42573
1607	9606	DGKB	diacylglycerol kinase, beta 90kDa	-0.0224584	0.621016	0.928212	-0.224438	0.000146399	0.00103481	-0.259567	3.32e-05	0.00027897	-0.201979	0.000393395	0.00240128	-0.237109	8.5e-05	0.000677494	-0.0351294	0.442046	0.840041	S	1	1	1	0.691051	0.673689	0.716867	0.667108	0.607684	0.659812	0.766592	0.672589	0.566327	0.569458	0.578308	0.600674	0.505093	0.573023	0.650823	0.532748
1608	9606	DGKG	diacylglycerol kinase, gamma 90kDa	0.00693191	0.84634	0.977044	-0.0330912	0.36151	0.498384	-0.0637314	0.0899707	0.161991	-0.0400231	0.272831	0.397806	-0.0706633	0.0628206	0.121134	-0.0306402	0.397217	0.826519	S	8	8	9	0.32822	0.289778	0.290801	0.305201	0.316185	0.294194	0.303557	0.306223	0.308002	0.288934	0.268595	0.317102	0.299631	0.271667	0.297145	0.289319
1609	9606	DGKQ	diacylglycerol kinase, theta 110kDa	0.126273	0.314696	0.819354	0.41963	0.00353187	0.0137984	0.428534	0.00303891	0.0109835	0.293357	0.0288935	0.0722287	0.302261	0.0250177	0.0580502	0.00890396	0.942492	0.988284	S	1	1	1	0.00853767	0.00859274	0.00833906	0.00862061	0.0112364	0.00907581	0.00703631	0.0103993	0.0136871	0.0102294	0.0103377	0.0128794	0.013872	0.010791	0.0149389	0.00914567
1611	9606	DAP	death-associated protein	-0.00652436	0.845496	0.977044	0.133349	0.00104766	0.00519371	0.128759	0.00139096	0.00574311	0.139874	0.000701881	0.00382382	0.135283	0.000930079	0.00438842	-0.00459026	0.890915	0.977305	S	7	7	21	22.3671	22.1668	22.9387	22.0266	22.7927	21.9162	21.7986	22.6609	26.6088	24.8389	24.2032	23.6761	24.1139	26.6638	23.0093	25.395
1612	9606	DAPK1	death-associated protein kinase 1	-0.0585046	0.427072	0.871559	-0.385223	7.79e-05	0.000624967	-0.40767	4.34e-05	0.000346835	-0.326718	0.000378937	0.00234052	-0.349165	0.000204646	0.00133703	-0.0224472	0.758419	0.945865	S	4	3	7	0.151046	0.176482	0.169286	0.165097	0.126055	0.153994	0.180731	0.180455	0.111374	0.119684	0.145364	0.11796	0.127546	0.115127	0.134221	0.106461
1613	9606	DAPK3	death-associated protein kinase 3	0.0210437	0.840848	0.976018	0.106471	0.317649	0.452366	0.113443	0.288085	0.401314	0.0854271	0.419872	0.548442	0.0923989	0.383837	0.502536	0.00697182	0.946925	0.988891	S	2	0	3	0.286993	0.405506	0.339592	0.305802	0.361737	0.362268	0.288549	0.333713	0.339292	0.474819	0.333599	0.309829	0.264039	0.416335	0.453377	0.345127
1615	9606	DARS1	aspartyl-tRNA synthetase	-0.00808767	0.708508	0.949429	0.0563927	0.0179696	0.0495118	0.0653343	0.0076689	0.0228355	0.0644804	0.00832415	0.0272653	0.073422	0.00351648	0.0125002	0.00894157	0.679524	0.926312	S	37	37	99	29.4584	31.9444	31.5053	31.7546	28.6277	30.5687	33.189	31.6542	29.3955	34.235	33.8738	33.0658	29.2313	33.7702	34.795	33.6829
1616	9606	DAXX	death-domain associated protein	0.0512393	0.276606	0.786194	0.0836453	0.0851869	0.166672	0.101147	0.0415739	0.0870016	0.032406	0.486133	0.609493	0.0499081	0.288786	0.403202	0.0175021	0.705148	0.932326	S	2	2	2	0.0618184	0.0578809	0.060086	0.0623853	0.0627282	0.0613964	0.0593828	0.0687856	0.0618927	0.0608737	0.0660743	0.0700563	0.0587515	0.0671039	0.066471	0.0710147
1622	9606	DBI	diazepam binding inhibitor (GABA receptor modulator, acyl-CoA binding protein)	-0.00563857	0.865918	0.981024	0.0284256	0.40019	0.534498	0.0452026	0.188758	0.289732	0.0340642	0.315881	0.442716	0.0508411	0.142321	0.231429	0.0167769	0.616746	0.905711	S	7	7	78	209.718	229.123	225.49	258.419	211.533	226.932	221.622	258.809	220.1	250.136	231.492	237.086	205.816	244.289	238.556	269.044
1627	9606	DBN1	drebrin 1	-0.0595179	0.668337	0.939353	0.177258	0.212761	0.336356	0.0286045	0.836474	0.88509	0.236776	0.102646	0.191485	0.0881225	0.5274	0.637271	-0.148653	0.292316	0.769522	S	10	10	10	0.512651	0.585046	0.434033	0.477382	0.562862	0.49837	0.406923	0.458939	0.455771	0.612305	0.430454	1.12156	0.465509	0.586429	0.481467	0.52604
1629	9606	DBT	dihydrolipoamide branched chain transacylase E2	0.082417	0.0785288	0.54326	0.104983	0.0295529	0.0727861	0.0597895	0.190926	0.292142	0.0225663	0.612682	0.717059	-0.0226275	0.611727	0.71129	-0.0451938	0.316887	0.782886	S	4	4	4	0.363107	0.368337	0.319408	0.360851	0.37192	0.381129	0.370528	0.377912	0.407024	0.367796	0.331921	0.437414	0.398457	0.375223	0.334283	0.369645
1632	9606	ECI1	enoyl-CoA delta isomerase 1	0.185627	2.22e-06	0.0010846	0.293623	6.14e-09	2.25e-07	0.26753	2.15e-08	6.08e-07	0.107996	0.000620766	0.0034426	0.0819036	0.00518247	0.017034	-0.0260925	0.314053	0.782764	S	6	6	13	7.28266	6.73253	7.54475	8.06653	8.17976	8.37949	8.32672	9.24468	9.6163	9.02239	8.87527	9.5708	8.7971	8.93449	9.00938	9.55614
1633	9606	DCK	deoxycytidine kinase	-0.00388583	0.872759	0.981024	-0.142513	2.58e-05	0.000253016	-0.105553	0.000494478	0.00248152	-0.138628	3.46e-05	0.000355412	-0.101667	0.000685428	0.00344555	0.0369607	0.142119	0.634902	S	7	7	17	2.92597	3.18909	3.35788	3.1794	3.01696	3.23688	3.28408	3.07311	2.55053	3.07937	2.93442	2.77757	2.76614	2.97837	2.97911	2.94472
1634	9606	DCN	decorin	0.137997	0.0755115	0.538375	0.459586	1.3e-05	0.000146636	0.168824	0.0337915	0.0737004	0.321589	0.000470087	0.00276364	0.0308267	0.675708	0.764365	-0.290763	0.00110959	0.0935751	S	1	1	2	11.16	13.6366	11.6419	11.8981	10.4087	13.9489	15.0244	14.3786	16.4042	19.5209	18.9847	14.3303	12.589	13.3196	16.046	13.1521
1635	9606	DCTD	dCMP deaminase	0.0859643	0.212044	0.740564	-0.086911	0.207314	0.329801	-0.0355507	0.597718	0.692212	-0.172875	0.0192814	0.0522791	-0.121515	0.0852598	0.155642	0.0513603	0.448179	0.84035	S	2	2	3	0.695524	0.946176	0.999745	0.878744	0.834787	0.972742	0.92009	1.01723	0.736543	0.805261	0.823729	0.919065	0.89358	0.855849	0.844922	0.825831
1639	9606	DCTN1	dynactin 1	-0.0119129	0.422069	0.869045	0.0458724	0.00624954	0.0216594	0.0477981	0.00475626	0.0155303	0.0577854	0.00115589	0.00574578	0.059711	0.000882075	0.00420792	0.00192569	0.895627	0.97876	S	54	54	143	17.7093	18.7414	18.8912	17.9818	17.8869	18.8757	18.1731	17.6803	18.4317	19.7719	19.083	18.6223	18.3663	19.4771	19.5239	18.6712
1642	9606	DDB1	damage-specific DNA binding protein 1, 127kDa	0.00249005	0.89767	0.98432	0.058948	0.00738823	0.0245839	0.0999168	9.91e-05	0.000678995	0.0564579	0.00964274	0.0304107	0.0974267	0.000127268	0.000935636	0.0409688	0.0481261	0.446964	S	42	42	91	9.23253	8.55336	8.67777	8.58789	9.73112	8.38283	8.40465	8.63558	10.01	8.89028	8.88712	8.90118	9.9225	9.19215	9.32965	9.38281
1643	9606	DDB2	damage-specific DNA binding protein 2, 48kDa	0.0187856	0.572768	0.914559	0.12071	0.00212605	0.00909551	0.199075	2.02e-05	0.000185845	0.101924	0.00692274	0.023504	0.18029	5.79e-05	0.000495221	0.0783658	0.029552	0.372105	S	5	5	5	0.543049	0.579991	0.676607	0.588991	0.60424	0.571926	0.62575	0.613551	0.606103	0.639727	0.730393	0.640134	0.656584	0.698411	0.738515	0.680699
1645	9606	AKR1C1	aldo-keto reductase family 1, member C1	0.0327244	0.54758	0.908354	-0.0417913	0.444239	0.574948	0.0162248	0.764505	0.827189	-0.0745157	0.181572	0.29337	-0.0164996	0.76065	0.831603	0.0580161	0.292573	0.76967	S	4	0	10	1.20754	1.85644	0.942303	1.3763	1.29059	1.82646	0.89054	1.4739	1.17104	1.90598	0.784245	1.33095	1.18798	1.89422	0.910965	1.46695
1646	9606	AKR1C2	aldo-keto reductase family 1, member C2	0.0327244	0.545791	0.907885	-0.0417913	0.44222	0.573448	0.0162248	0.763473	0.826317	-0.0745157	0.179718	0.291531	-0.0164996	0.759603	0.830582	0.0580161	0.290474	0.769508	S	4	0	10	1.59568	2.45316	1.24519	1.81869	1.70543	2.41353	1.17678	1.94765	1.54745	2.51861	1.03632	1.75876	1.56983	2.50307	1.20378	1.93847
1650	9606	DDOST	dolichyl-diphosphooligosaccharide--protein glycosyltransferase subunit (non-catalytic)	0.00693076	0.879688	0.981755	0.0395505	0.393482	0.528556	0.0550107	0.240571	0.34945	0.0326198	0.479828	0.603693	0.0480799	0.302389	0.418373	0.0154601	0.736028	0.940601	S	8	8	28	29.4009	25.2968	27.2997	28.2483	30.3161	25.6794	28.1877	26.9741	26.8912	28.1508	29.5959	28.8529	26.6632	28.7996	31.5883	28.1133
1652	9606	DDT	D-dopachrome tautomerase	-0.0254976	0.399313	0.856025	-0.159564	7.04e-05	0.000578012	-0.210501	3.32e-06	4.09e-05	-0.134066	0.000376978	0.00233211	-0.185003	1.46e-05	0.000162176	-0.0509365	0.103617	0.579194	S	10	2	66	102.816	96.9305	113.687	100.401	107.918	97.1233	112.034	89.3551	99.7049	87.2147	96.0339	83.3546	89.9598	84.0719	95.312	82.8654
1653	9606	DDX1	DEAD (Asp-Glu-Ala-Asp) box helicase 1	-0.00641203	0.724651	0.953509	0.046748	0.0194669	0.0528477	0.060242	0.00420376	0.0141612	0.0531601	0.00944808	0.029957	0.066654	0.00201552	0.00809053	0.0134939	0.461744	0.843789	S	32	32	85	12.5548	13.3478	13.418	13.0472	12.6669	13.3923	13.1987	12.8759	13.5113	14.2925	13.5421	13.0226	13.1645	13.9884	14.2362	13.4584
1654	9606	DDX3X	DEAD (Asp-Glu-Ala-Asp) box helicase 3, X-linked	-0.0503014	0.0552558	0.49681	-0.0198539	0.424798	0.557058	-0.0273327	0.276428	0.389012	0.0304475	0.227555	0.34696	0.0229687	0.357575	0.475708	-0.00747881	0.761518	0.946527	S	33	13	82	19.6237	18.225	18.7812	19.043	18.2508	17.2541	19.0684	18.1145	18.4594	18.3243	19.5967	17.954	17.6644	17.8635	19.4771	18.8087
1655	9606	DDX5	DEAD (Asp-Glu-Ala-Asp) box helicase 5	-0.0398083	0.390232	0.852335	0.0551534	0.239167	0.366187	0.09938	0.0431939	0.0895996	0.0949617	0.052037	0.113901	0.139188	0.00743015	0.0224527	0.0442266	0.341205	0.796191	S	33	25	102	18.9589	15.2333	15.208	14.8501	15.2659	15.1374	15.3427	15.9051	17.4633	17.1614	16.3991	15.4797	16.9749	17.2473	17.0846	17.2193
1656	9606	DDX6	DEAD (Asp-Glu-Ala-Asp) box helicase 6	-0.00468518	0.858471	0.978837	0.0874965	0.00407032	0.0154176	0.0828434	0.00588645	0.0185042	0.0921817	0.00280657	0.0114963	0.0875286	0.00405998	0.0140444	-0.00465313	0.859428	0.971412	S	19	19	53	10.6277	10.3102	10.3216	9.92249	10.2891	9.99686	10.5955	10.0857	11.8702	10.808	11.1165	10.3248	10.523	11.13	11.3487	10.7281
1657	9606	DMXL1	Dmx-like 1	-0.000739255	0.98428	0.996747	0.0129136	0.731233	0.816599	0.0426695	0.265648	0.377213	0.0136528	0.716558	0.800454	0.0434088	0.257799	0.369356	0.0297559	0.432626	0.840041	S	15	14	15	0.0943132	0.0986892	0.0973728	0.0988297	0.0978487	0.0978963	0.0961054	0.097467	0.0908646	0.108781	0.100844	0.094917	0.0989683	0.106796	0.0992743	0.0983898
1659	9606	DHX8	DEAH (Asp-Glu-Ala-His) box polypeptide 8	0.078503	0.308106	0.81658	0.322367	0.000595255	0.00328787	0.221704	0.00937209	0.0268501	0.243864	0.00510278	0.0185342	0.143201	0.0734991	0.137602	-0.100663	0.196156	0.695635	S	9	8	11	0.274982	0.287043	0.281974	0.301116	0.262681	0.274468	0.33272	0.346079	0.329129	0.424841	0.403148	0.327351	0.339692	0.321814	0.384747	0.314981
1660	9606	DHX9	DEAH (Asp-Glu-Ala-His) box helicase 9	0.0235792	0.248083	0.767726	0.0580652	0.00976267	0.0303189	0.0580408	0.00978735	0.0278117	0.034486	0.099211	0.186259	0.0344616	0.0994292	0.174758	-2.44e-05	0.999024	0.999706	S	50	50	164	18.584	18.3282	17.744	18.902	19.2708	18.4739	18.0991	18.9735	19.0231	20.0538	18.974	18.9845	18.9183	19.3843	18.684	19.9282
1662	9606	DDX10	DEAD (Asp-Glu-Ala-Asp) box polypeptide 10	-0.0163374	0.8928	0.982708	0.0162291	0.893506	0.929617	0.170677	0.172708	0.270125	0.0325665	0.788406	0.852015	0.187015	0.137539	0.225325	0.154448	0.21467	0.708645	S	1	1	1	8.53089	8.03639	8.68588	6.54782	8.35914	7.37811	7.22093	8.34081	8.72076	9.6881	5.9357	7.82345	8.92121	7.16635	10.0978	10.5617
1665	9606	DHX15	DEAH (Asp-Glu-Ala-His) box helicase 15	-0.0239433	0.316568	0.820439	-0.0261532	0.275519	0.405675	0.0162312	0.493187	0.602162	-0.00220995	0.925075	0.949004	0.0401745	0.102631	0.179159	0.0423845	0.0865809	0.546629	S	29	28	107	17.4849	18.2964	19.4917	19.871	17.4507	18.3257	18.3431	19.5648	18.0553	18.6715	18.4033	18.0713	18.2512	18.4611	19.4507	19.7667
1666	9606	DECR1	2,4-dienoyl CoA reductase 1, mitochondrial	0.0645602	0.00440168	0.194549	0.216465	1.1e-08	3.64e-07	0.208147	1.85e-08	5.39e-07	0.151905	1.05e-06	2.01e-05	0.143586	2.08e-06	3.34e-05	-0.00831876	0.672157	0.923231	S	13	13	36	19.0958	19.3783	18.8526	18.7002	20.449	20.9509	19.5774	18.979	22.7736	23.8873	21.803	21.3087	21.8566	23.1685	22.8025	21.328
1667	9606	DEFA1	defensin, alpha 1	-0.0163307	0.513013	0.898538	-0.323552	1.11e-09	4.99e-08	-0.229742	1.11e-07	2.4e-06	-0.307221	2.28e-09	9.08e-08	-0.213411	2.85e-07	6.21e-06	0.0938097	0.00158413	0.115792	S	8	0	1598	180944	195292	214403	173712	178495	190803	217583	168739	142906	156188	170720	128198	144313	167668	188848	142198
1668	9606	DEFA3	defensin, alpha 3, neutrophil-specific	-0.0161332	0.520974	0.900019	-0.324308	1.19e-09	5.23e-08	-0.230709	1.15e-07	2.47e-06	-0.308175	2.41e-09	9.55e-08	-0.214576	2.91e-07	6.33e-06	0.0935992	0.00170426	0.116534	S	8	2	1668	362006	392260	427889	346216	357155	383306	434331	336328	285680	313195	340628	255632	288492	336129	376756	283457
1669	9606	DEFA4	defensin, alpha 4, corticostatin	0.00889504	0.867294	0.981024	-0.0187937	0.724491	0.811529	-0.034889	0.515078	0.621567	-0.0276887	0.604461	0.710157	-0.043784	0.415899	0.532539	-0.0160954	0.76263	0.946527	S	3	3	16	85.0316	185.823	147.241	78.5356	91.1163	186.127	143.762	73.3116	84.8272	185.006	143.937	66.0891	82.7057	179.929	139.787	70.2926
1675	9606	CFD	complement factor D (adipsin)	-0.123415	0.594455	0.922751	-1.27692	4.86e-05	0.000425789	-1.20155	9.06e-05	0.000624524	-1.15351	0.000135727	0.00104385	-1.07813	0.000258893	0.00160566	0.0753743	0.744315	0.942046	S	10	10	23	12.151	4.59728	28.5906	15.0066	10.7584	3.9795	27.2545	14.3823	4.11286	3.62444	6.16469	4.62511	4.45448	4.02039	5.99757	4.87456
1676	9606	DFFA	DNA fragmentation factor, 45kDa, alpha polypeptide	-0.0209114	0.546067	0.907885	0.165505	0.000198271	0.00134075	0.180586	8.43e-05	0.000591819	0.186416	6.1e-05	0.000552939	0.201497	2.69e-05	0.000269313	0.0150807	0.662365	0.920182	S	5	5	11	2.05271	1.8648	1.86627	1.88301	2.16695	1.69973	1.78588	1.88454	2.3169	2.20317	2.12448	2.05412	2.26441	2.13416	2.30994	2.09584
1678	9606	TIMM8A	translocase of inner mitochondrial membrane 8 homolog A (yeast)	0.00862952	0.8331	0.974252	0.108457	0.0166543	0.0465494	0.0614936	0.147361	0.238674	0.0998273	0.0254987	0.0656005	0.0528641	0.20876	0.313738	-0.0469633	0.261474	0.752128	S	5	5	6	2.98421	3.09802	3.12297	3.28167	3.21869	3.07159	2.98022	3.26188	3.23705	3.64464	3.36877	3.34575	3.17433	3.31463	3.59165	3.08499
1716	9606	DGUOK	deoxyguanosine kinase	0.0685857	0.00816928	0.247525	0.181905	7.75e-07	1.35e-05	0.196153	3.02e-07	5.77e-06	0.11332	0.000149333	0.00112375	0.127568	4.52e-05	0.000403502	0.0142481	0.536248	0.876286	S	5	5	5	2.03426	1.85256	2.05534	2.23015	2.12292	1.91546	2.22644	2.35935	2.33569	2.06242	2.43239	2.5765	2.25547	2.07059	2.51817	2.69526
1717	9606	DHCR7	7-dehydrocholesterol reductase	-0.0681034	0.211125	0.73974	-0.0214125	0.687064	0.783858	-0.0327983	0.538715	0.643152	0.0466909	0.3846	0.511343	0.0353051	0.508567	0.619855	-0.0113857	0.830053	0.964234	S	5	5	11	2.41659	2.48268	3.7197	2.16882	2.26923	2.58678	3.48813	1.88511	2.14985	2.74544	3.63287	2.08498	2.04892	2.8069	3.84399	1.93203
1723	9606	DHODH	dihydroorotate dehydrogenase (quinone)	0.108983	0.0119677	0.285435	0.135911	0.00282805	0.0115983	0.0852583	0.0409558	0.0860518	0.0269287	0.490734	0.613898	-0.0237245	0.543026	0.650372	-0.0506531	0.203785	0.698194	S	5	5	5	0.414619	0.320225	0.429066	0.415812	0.428526	0.374324	0.457173	0.452344	0.474785	0.349272	0.494253	0.440759	0.4663	0.35713	0.440938	0.423604
1725	9606	DHPS	deoxyhypusine synthase	-0.00912383	0.797707	0.966123	0.168585	0.000226186	0.00149912	0.170812	0.000199754	0.00118961	0.177709	0.000136349	0.00104644	0.179935	0.000120657	0.000897695	0.00222669	0.950068	0.989588	S	5	5	6	0.659262	0.694604	0.600213	0.688719	0.667078	0.699335	0.581275	0.676827	0.770816	0.759698	0.731012	0.746235	0.785025	0.713823	0.709616	0.812066
1727	9606	CYB5R3	cytochrome b5 reductase 3	-0.0301901	0.553294	0.910419	0.0856486	0.105947	0.197143	0.0540387	0.294862	0.40842	0.115839	0.0344231	0.0825367	0.0842288	0.111363	0.191306	-0.0316099	0.535024	0.875635	S	10	10	38	42.9832	37.7185	38.8429	42.2702	45.3025	36.0342	37.2929	39.2898	42.8764	42.1057	39.8045	49.1076	42.0008	43.1903	42.7715	40.4133
1729	9606	DIAPH1	diaphanous-related formin 1	-0.0107162	0.679031	0.940583	0.0583064	0.0365485	0.0862794	0.0458818	0.090954	0.163042	0.0690227	0.0159058	0.0450236	0.0565981	0.0415943	0.0878374	-0.0124246	0.631749	0.910615	S	55	55	241	29.1259	29.8292	31.3884	29.1489	29.5298	30.3262	29.7722	28.7379	29.4469	32.4233	32.2005	30.9568	28.1121	32.0326	33.2379	30.8183
1730	9606	DIAPH2	diaphanous-related formin 2	-0.014807	0.494706	0.890281	0.0188555	0.386873	0.522181	0.0449015	0.0509011	0.10229	0.0336625	0.132462	0.23323	0.0597085	0.0128915	0.0343169	0.026046	0.237251	0.728941	S	41	40	94	5.82521	5.61147	6.77199	6.00052	5.91995	5.47582	6.52288	5.97673	6.02844	5.93471	6.75804	5.82757	5.99299	5.84347	6.94317	6.27728
1731	9606	SEPTIN1	septin 1	-0.00429374	0.900571	0.984723	-0.0221228	0.522572	0.644389	-0.0274025	0.430079	0.54302	-0.0178291	0.605468	0.710999	-0.0231088	0.504479	0.616175	-0.00527971	0.877919	0.974359	S	11	10	17	1.38177	1.00807	1.00366	1.30949	1.40849	0.988727	0.991174	1.30652	1.39789	0.928745	0.979882	1.32257	1.30606	1.0643	0.985946	1.24862
1736	9606	DKC1	dyskeratosis congenita 1, dyskerin	0.0179077	0.603474	0.923663	0.0714379	0.0514598	0.112671	0.065538	0.0712237	0.134336	0.0535302	0.133622	0.234879	0.0476303	0.178616	0.277414	-0.00589989	0.863567	0.971725	S	18	18	29	3.42571	3.12346	3.23849	3.41684	3.31353	3.2614	3.32809	3.48463	3.40248	3.47667	3.53839	3.53345	3.14407	3.35658	3.67195	3.75862
1737	9606	DLAT	dihydrolipoamide S-acetyltransferase	0.0498354	0.0380543	0.443574	0.184965	4.5e-07	8.5e-06	0.199654	1.71e-07	3.5e-06	0.135129	1.82e-05	0.000218932	0.149818	5.69e-06	7.62e-05	0.0146889	0.512708	0.869031	S	14	14	37	1.88749	1.92647	1.70514	1.87569	1.90554	2.02144	1.85312	1.90663	2.14884	2.22491	2.02325	2.11444	2.07865	2.2985	2.13781	2.1075
1738	9606	DLD	dihydrolipoamide dehydrogenase	0.0587998	0.00232626	0.143427	0.241046	2.01e-10	1.11e-08	0.24997	1.2e-10	7.06e-09	0.182246	9.54e-09	3.21e-07	0.191171	4.99e-09	1.91e-07	0.00892455	0.586638	0.893885	S	18	18	85	26.241	27.1466	25.5145	29.7216	27.9353	28.7082	27.0452	29.8742	31.5741	33.6937	30.9639	34.2527	32.0722	33.5091	31.4888	34.2596
1739	9606	DLG1	discs, large homolog 1 (Drosophila)	-0.0266572	0.337136	0.832011	0.0439252	0.123119	0.222056	0.044331	0.11996	0.202613	0.0705824	0.019131	0.0519482	0.0709881	0.0185639	0.0456291	0.000405726	0.988157	0.998363	S	10	4	13	0.786884	0.804959	0.732779	0.832447	0.735141	0.779105	0.735345	0.841869	0.789491	0.874677	0.76813	0.84086	0.763809	0.859656	0.799233	0.848769
1743	9606	DLST	dihydrolipoamide S-succinyltransferase (E2 component of 2-oxo-glutarate complex)	0.0361792	0.0382468	0.443574	0.186548	6.18e-09	2.26e-07	0.186274	6.31e-09	2.11e-07	0.150369	1.08e-07	2.81e-06	0.150094	1.11e-07	2.72e-06	-0.000274238	0.986484	0.997837	S	14	14	37	11.2188	11.7032	10.7114	12.1279	11.5411	11.9053	11.0544	12.5347	12.5018	13.3167	12.957	14.0056	12.6498	13.4477	12.8049	13.8395
1759	9606	DNM1	dynamin 1	0.0145628	0.690055	0.943088	0.10679	0.00933767	0.0293407	0.0524747	0.163586	0.258838	0.0922277	0.0211569	0.0562218	0.0379119	0.306607	0.422615	-0.0543158	0.15023	0.651681	S	14	2	51	5.81516	6.7992	6.22697	5.3699	5.87141	6.45595	5.88858	6.36128	6.41859	7.22979	6.51621	6.09152	6.00554	6.57804	6.32113	6.33081
1762	9606	DMWD	dystrophia myotonica, WD repeat containing	-0.17555	0.496145	0.890281	0.154994	0.547226	0.666235	0.095898	0.708513	0.782346	0.330544	0.20882	0.326051	0.271448	0.297838	0.413244	-0.0590957	0.817529	0.962158	S	1	1	1	0.147597	0.173113	0.107712	0.112803	0.14695	0.138643	0.0919572	0.0989925	0.120821	0.113351	0.122236	0.451318	0.15578	0.152112	0.15193	0.110162
1763	9606	DNA2	DNA replication helicase/nuclease 2	-0.0245459	0.628366	0.929973	-0.0120599	0.811463	0.876189	0.0514934	0.316355	0.431511	0.012486	0.804946	0.863416	0.0760393	0.146682	0.236528	0.0635533	0.220223	0.715307	S	1	1	1	0.150864	0.130831	0.134558	0.15382	0.130145	0.13753	0.138883	0.152792	0.13632	0.154622	0.132669	0.144726	0.137393	0.153422	0.149241	0.153681
1767	9606	DNAH5	dynein, axonemal, heavy chain 5	0.0111255	0.888601	0.982708	0.19193	0.0266598	0.0669785	0.186189	0.0307863	0.0685313	0.180805	0.0351978	0.0840919	0.175063	0.0405538	0.0860575	-0.00574193	0.942354	0.988284	S	2	2	3	0.121183	0.154725	0.141688	0.148918	0.0937133	0.1558	0.173313	0.160295	0.117684	0.17248	0.225056	0.160753	0.137093	0.175332	0.193845	0.154532
1768	9606	DNAH6	dynein, axonemal, heavy chain 6	0.0979676	0.14132	0.665978	-0.0672268	0.303459	0.436992	0.189789	0.00884041	0.0256473	-0.165194	0.0193986	0.0525	0.0918211	0.166176	0.261859	0.257016	0.00100252	0.0865355	S	3	3	3	0.0412925	0.0519584	0.0598279	0.0571494	0.0440532	0.0465305	0.0760228	0.0631061	0.0431904	0.0413724	0.061438	0.0543956	0.0536349	0.0534999	0.0720413	0.0635683
1769	9606	DNAH8	dynein, axonemal, heavy chain 8	0.0410783	0.600713	0.923663	0.064318	0.415653	0.548497	0.0706301	0.372491	0.488204	0.0232397	0.766434	0.835212	0.0295518	0.705898	0.789027	0.00631214	0.935606	0.985966	S	1	1	1	0.0163738	0.0188761	0.0264393	0.0204364	0.0204436	0.0213925	0.0209118	0.0206892	0.0191388	0.0197959	0.0253357	0.0212237	0.0202058	0.0225643	0.0243712	0.0189923
1774	9606	DNASE1L1	deoxyribonuclease I-like 1	0.0449951	0.248386	0.767726	-1.23396	2.25e-15	7.18e-13	-0.902345	2.23e-13	3.56e-11	-1.27895	1.33e-15	4.21e-13	-0.947341	1.1e-13	1.96e-11	0.331611	2.48e-07	0.000202223	S	3	3	5	1.15145	1.45664	1.50893	1.22478	1.29549	1.46738	1.49689	1.24962	0.463895	0.593591	0.505992	0.516424	0.616365	0.734983	0.660475	0.660616
1777	9606	DNASE2	deoxyribonuclease II, lysosomal	0.0825004	0.174591	0.693168	0.0118822	0.840115	0.893995	-0.0520711	0.382575	0.498748	-0.0706183	0.24133	0.36239	-0.134571	0.0345603	0.0755794	-0.0639532	0.286655	0.769148	S	2	2	3	0.118125	0.126601	0.110718	0.123081	0.156784	0.134063	0.113238	0.116093	0.140534	0.116265	0.103861	0.128016	0.134645	0.111232	0.10196	0.117798
1778	9606	DYNC1H1	dynein, cytoplasmic 1, heavy chain 1	-0.0189363	0.315095	0.819354	0.014956	0.424547	0.556829	0.0227218	0.231472	0.338984	0.0338922	0.0825975	0.16208	0.0416581	0.0372094	0.0801911	0.00776586	0.675964	0.925076	S	204	204	547	15.0263	15.0734	15.4207	15.6357	15.0918	14.6692	15.2146	15.2629	15.2548	15.989	15.5173	15.2418	15.0058	15.4359	16.045	15.7849
1781	9606	DYNC1I2	dynein, cytoplasmic 1, intermediate chain 2	-0.023805	0.471223	0.88451	0.0937435	0.0107788	0.0327878	0.0714806	0.0423264	0.0882458	0.117549	0.00237927	0.0101316	0.0952856	0.00978093	0.0276969	-0.0222629	0.499953	0.862486	S	14	14	41	11.7836	12.1092	13.5101	12.9561	12.317	12.0572	12.1687	12.9095	13.6657	13.9088	13.2409	13.3906	12.7594	13.8607	13.8439	12.9096
1783	9606	DYNC1LI2	dynein, cytoplasmic 1, light intermediate chain 2	0.0282137	0.37296	0.843818	0.0966786	0.00666431	0.0228166	0.133766	0.000570006	0.00278761	0.0684649	0.0415965	0.0955522	0.105552	0.00368931	0.01297	0.0370873	0.24606	0.737795	S	10	9	15	0.855144	1.11195	1.1134	0.944412	0.995705	1.10077	1.09508	0.929217	0.967462	1.1962	1.1962	0.978944	1.0298	1.18803	1.25156	0.998117
1785	9606	DNM2	dynamin 2	0.00103828	0.950898	0.992746	0.0479232	0.0112394	0.0340196	0.0619447	0.00199634	0.00775801	0.0468849	0.0127563	0.0377544	0.0609064	0.00226908	0.00885905	0.0140215	0.411069	0.831449	S	51	31	220	72.5795	79.1068	72.2761	74.2588	72.9401	77.9859	73.2349	74.1776	75.6562	83.3926	76.129	74.606	74.0798	83.5984	78.7127	76.809
1786	9606	DNMT1	DNA (cytosine-5-)-methyltransferase 1	-0.0962894	0.347113	0.835893	-0.296049	0.00928209	0.0291852	-0.202604	0.059137	0.116199	-0.19976	0.0623749	0.130087	-0.106314	0.300795	0.416699	0.0934456	0.361123	0.809779	S	2	2	3	0.151793	0.0984485	0.0935321	0.0907446	0.0836931	0.10639	0.0953557	0.0951851	0.0797123	0.0886543	0.0901447	0.0721964	0.0816371	0.0945146	0.102773	0.0747747
1787	9606	TRDMT1	tRNA aspartic acid methyltransferase 1	0.084133	0.430034	0.873399	0.210649	0.0604495	0.128073	0.171524	0.119043	0.201287	0.126516	0.241471	0.362528	0.087391	0.41278	0.529879	-0.0391248	0.711334	0.933518	S	1	1	1	0.00906888	0.00805196	0.00967014	0.0119763	0.0103812	0.0110776	0.0101102	0.0095788	0.0102715	0.0120723	0.00990185	0.0135896	0.0130444	0.0112576	0.00959003	0.0105554
1788	9606	DNMT3A	DNA (cytosine-5-)-methyltransferase 3 alpha	0.0415835	0.406948	0.860208	0.0739951	0.149767	0.25849	0.163337	0.00438531	0.014645	0.0324115	0.516116	0.634083	0.121754	0.0246223	0.0572413	0.0893421	0.086733	0.546629	S	2	1	2	0.0492297	0.0656282	0.0500681	0.062602	0.0533707	0.0661525	0.0543633	0.0610058	0.0564456	0.0613995	0.0583597	0.0640439	0.0606695	0.0717403	0.0626035	0.0631106
1793	9606	DOCK1	dedicator of cytokinesis 1	0.102063	0.290458	0.801284	-0.176064	0.0782297	0.156359	-0.250574	0.0168072	0.0421187	-0.278127	0.0092492	0.0294154	-0.352637	0.00180082	0.00740203	-0.0745105	0.436203	0.840041	S	2	1	4	0.110631	0.0992028	0.140877	0.134942	0.128496	0.134245	0.125297	0.130642	0.0873941	0.125068	0.109821	0.100066	0.0903232	0.1088	0.091197	0.106686
1794	9606	DOCK2	dedicator of cytokinesis 2	0.00517012	0.817019	0.971429	0.0334709	0.148231	0.256382	0.0510561	0.0345216	0.0749355	0.0283008	0.216954	0.334685	0.0458859	0.0541089	0.108321	0.0175852	0.435678	0.840041	S	72	71	323	31.7121	36.6316	35.2963	34.7406	33.4893	36.1825	35.256	33.9588	34.0118	38.9031	36.2224	33.2422	33.4582	38.4458	37.1769	34.917
1795	9606	DOCK3	dedicator of cytokinesis 3	0.0574498	0.348732	0.83616	-0.108683	0.0872356	0.169549	-0.184318	0.00728292	0.0218905	-0.166133	0.0135577	0.0396465	-0.241768	0.00100905	0.00467683	-0.0756353	0.222239	0.717517	S	1	1	1	0.0851512	0.090901	0.0922118	0.0910788	0.0794956	0.0941278	0.0978766	0.103344	0.0789155	0.0679129	0.090967	0.0920697	0.0639078	0.0767233	0.0838157	0.0883799
1796	9606	DOK1	docking protein 1, 62kDa (downstream of tyrosine kinase 1)	-0.0139773	0.500608	0.893781	-0.0380792	0.0796601	0.158779	-0.0300351	0.158776	0.252972	-0.0241019	0.252502	0.374794	-0.0160578	0.440181	0.555297	0.00804412	0.696795	0.931854	S	18	18	37	9.28301	9.68121	9.85838	9.39029	9.41638	9.36374	9.6563	9.44968	8.59716	9.69145	9.74804	9.01301	8.91725	9.67876	9.67217	9.06286
1806	9606	DPYD	dihydropyrimidine dehydrogenase	-0.0180595	0.493796	0.890281	0.0595884	0.0352713	0.083994	0.0671922	0.0197466	0.048133	0.0776479	0.00871011	0.0281087	0.0852517	0.00476442	0.0159765	0.00760388	0.771794	0.949154	S	38	38	74	7.13824	6.17842	8.90098	8.76849	7.29118	6.14958	8.64969	8.40675	7.68992	6.76488	9.32709	8.68751	7.5781	6.67734	9.47322	8.95954
1808	9606	DPYSL2	dihydropyrimidinase-like 2	-0.0461241	0.0360576	0.438731	0.0482986	0.0291972	0.0720309	0.0445859	0.0417962	0.0873804	0.0944227	0.000278774	0.00184934	0.0907101	0.000402181	0.00226115	-0.00371264	0.855423	0.971001	S	18	15	77	15.8301	19.0651	14.7769	16.5448	14.953	18.511	14.4249	16.0935	15.9671	19.4886	16.0197	17.2911	16.0934	19.2525	16.4021	16.8803
1810	9606	DR1	down-regulator of transcription 1	-0.00549065	0.891869	0.982708	-0.196844	0.000173598	0.00119708	-0.20227	0.000133336	0.000857396	-0.191353	0.000227241	0.00156698	-0.196779	0.000174144	0.00119272	-0.00542636	0.893127	0.977681	S	5	5	9	3.57154	3.87613	4.11614	4.50801	3.95345	3.85975	3.77029	4.37206	3.48321	3.41357	3.39627	3.43556	3.31612	3.21397	3.65203	3.51177
1819	9606	DRG2	developmentally regulated GTP binding protein 2	-0.229278	0.166985	0.688461	-0.144684	0.37386	0.510138	-0.307823	0.0701446	0.132882	0.0845937	0.599869	0.706459	-0.0785444	0.625981	0.723051	-0.163138	0.317754	0.783124	S	8	7	15	3.2362	6.29146	3.86023	4.00572	3.10486	3.40776	2.7779	4.92492	3.53012	3.99715	3.51462	3.84311	2.55845	3.11964	4.65292	3.14952
1820	9606	ARID3A	AT rich interactive domain 3A (BRIGHT-like)	0.000189911	0.994108	0.998326	0.0818238	0.00556852	0.0197183	0.0787105	0.00716125	0.0215956	0.0816339	0.00565473	0.020072	0.0785206	0.00727183	0.0220656	-0.00311326	0.903675	0.980013	S	12	12	26	3.14641	3.45726	3.52939	3.20212	3.21705	3.36997	3.67766	3.10892	3.51598	3.55553	3.87129	3.29354	3.52417	3.37006	3.92756	3.40118
1824	9606	DSC2	desmocollin 2	0.165674	0.0047574	0.201763	0.285315	4.23e-05	0.000379219	0.359574	3.19e-06	3.98e-05	0.119641	0.0303548	0.0749934	0.193901	0.00149936	0.00642571	0.0742599	0.158441	0.661876	S	1	1	2	0.390527	0.39618	0.472327	0.457543	0.501761	0.465478	0.558332	0.435723	0.533662	0.517795	0.578454	0.50627	0.533878	0.602165	0.631374	0.505261
1828	9606	DSG1	desmoglein 1	0.0255744	0.81829	0.971429	0.237234	0.0466135	0.104397	0.414335	0.00179412	0.00710771	0.21166	0.0721068	0.145463	0.388761	0.0028947	0.0106538	0.177101	0.126287	0.622168	S	2	2	3	0.0489692	0.0360901	0.0412738	0.0324668	0.0478557	0.0411123	0.0348702	0.0378096	0.0624662	0.0508897	0.0342321	0.0463808	0.0797343	0.0416588	0.0469395	0.0566473
1830	9606	DSG3	desmoglein 3	-0.0379818	0.593872	0.922558	-0.0833817	0.250252	0.378849	-0.144112	0.056459	0.111836	-0.0453999	0.52474	0.640921	-0.10613	0.148744	0.239013	-0.0607301	0.397407	0.826519	S	1	1	1	0.522663	0.754314	0.785845	0.681014	0.618957	0.586171	0.824128	0.621205	0.552728	0.707704	0.674507	0.616223	0.532897	0.686436	0.658644	0.563572
1831	9606	TSC22D3	TSC22 domain family, member 3	0.0201668	0.475225	0.88451	0.0903098	0.00507967	0.0183233	0.103659	0.00188225	0.00737719	0.070143	0.0223455	0.0588685	0.0834921	0.00842344	0.0245786	0.0133491	0.634825	0.911667	S	6	5	9	2.44454	2.72343	2.19996	2.59345	2.43876	2.58668	2.3167	2.75269	2.72467	2.76397	2.41073	2.75807	2.62424	2.91492	2.33746	2.91913
1832	9606	DSP	desmoplakin																			S	1	1	1	0	0.000300857	0.000336933	0.000355367	0.000340078	0.000224418	0.000348891	0.000399781	0.000397333	0.000165564	0.000267507	0.000320298	0.00046384	0.000417857	0	0.000424989
1841	9606	DTYMK	deoxythymidylate kinase (thymidylate kinase)	-0.0287937	0.107426	0.606887	0.0211189	0.22833	0.354401	0.0342448	0.0597657	0.117121	0.0499125	0.00958564	0.0302885	0.0630385	0.00194183	0.0078497	0.0131259	0.447142	0.840041	S	16	16	31	15.5534	14.773	16.3241	15.7853	15.0526	14.4749	15.7403	15.8218	15.3006	15.4091	16.6723	16.1564	15.4044	15.9557	16.6977	16.1866
1843	9606	DUSP1	dual specificity phosphatase 1	0.137158	0.00853847	0.250587	1.42095	4.68e-15	1.32e-12	1.60972	7.41e-16	2.76e-13	1.28379	2.08e-14	4.23e-12	1.47256	2.76e-15	9.66e-13	0.188769	0.000835862	0.0778828	S	6	6	9	1.60455	1.33232	1.48664	1.47895	1.90233	1.58002	1.62571	1.46749	4.94932	4.46885	4.43397	3.65286	5.19435	5.01107	5.23042	4.65766
1845	9606	DUSP3	dual specificity phosphatase 3	-0.0101753	0.873819	0.981024	0.00747336	0.907127	0.938994	-0.0800054	0.223399	0.330978	0.0176486	0.783155	0.848287	-0.0698301	0.285068	0.399314	-0.0874788	0.185195	0.691844	S	6	6	13	5.25047	4.5853	5.26327	4.8522	5.90425	4.10749	4.79354	5.21443	5.02214	4.57618	4.57473	6.24961	5.08765	3.98476	4.79151	5.03954
1847	9606	DUSP5	dual specificity phosphatase 5	0.0827989	0.279816	0.787885	-0.0941864	0.22156	0.345827	-0.277484	0.00190846	0.00747193	-0.176985	0.0300468	0.0744273	-0.360282	0.000201937	0.00132761	-0.183297	0.0254103	0.356538	S	1	1	1	0.0759971	0.0613987	0.0635453	0.0709951	0.0607523	0.0788201	0.0754801	0.0731081	0.0636916	0.0633196	0.0650502	0.0603168	0.0484574	0.0538029	0.055066	0.0615054
1854	9606	DUT	deoxyuridine triphosphatase	-0.00839802	0.871206	0.981024	0.107894	0.0512457	0.11237	0.160527	0.00659056	0.0202312	0.116292	0.0374159	0.0879309	0.168925	0.00470304	0.0158066	0.0526334	0.317709	0.783124	S	4	4	5	0.907691	0.959536	0.910321	0.867252	0.822444	0.815934	1.0059	0.95609	1.03051	0.934357	0.988653	0.995808	1.08379	1.01828	1.06098	0.956457
1856	9606	DVL2	dishevelled segment polarity protein 2	0.112288	0.0268089	0.390527	0.273337	2.57e-05	0.000252786	0.305274	7.53e-06	7.99e-05	0.161048	0.00309792	0.0124956	0.192985	0.000747457	0.00368555	0.0319371	0.495702	0.860829	S	2	2	2	0.16268	0.175049	0.17172	0.161714	0.181777	0.190037	0.175438	0.183716	0.246754	0.201872	0.206521	0.183391	0.231844	0.204799	0.207181	0.206801
1857	9606	DVL3	dishevelled segment polarity protein 3	-0.144049	0.0268867	0.390527	-0.109447	0.0820278	0.161829	-0.143801	0.0271101	0.061907	0.034602	0.564388	0.676018	0.00024749	0.996692	0.997508	-0.0343545	0.567146	0.886758	S	3	3	3	0.152933	0.156414	0.184361	0.171687	0.140073	0.137176	0.164242	0.15473	0.147287	0.162506	0.158448	0.142246	0.127071	0.152806	0.148789	0.168432
1859	9606	DYRK1A	dual-specificity tyrosine-(Y)-phosphorylation regulated kinase 1A	0.0235855	0.330741	0.830359	0.0576533	0.0266928	0.0669785	0.0984345	0.000784501	0.0036087	0.0340678	0.167132	0.275626	0.0748489	0.00610209	0.0192895	0.0407812	0.102708	0.578775	S	12	8	17	1.36895	1.31944	1.40861	1.3022	1.44376	1.34538	1.39769	1.31074	1.43691	1.47539	1.42051	1.3254	1.45512	1.48227	1.45649	1.43524
1861	9606	TOR1A	torsin family 1, member A (torsin A)	-0.0143617	0.524678	0.900271	-0.0443668	0.0625586	0.131743	-0.00892649	0.691304	0.769082	-0.0300051	0.193697	0.307943	0.00543521	0.808631	0.867895	0.0354403	0.128862	0.622402	S	8	8	18	3.89905	4.14716	4.34609	4.23914	3.84833	4.00466	4.46203	4.13372	3.81437	4.15276	4.26144	3.7819	3.8642	4.19252	4.30268	4.14587
1871	9606	E2F3	E2F transcription factor 3	-0.0182057	0.75201	0.957619	0.146011	0.0208943	0.0557256	0.546047	8.14e-08	1.87e-06	0.164217	0.0109491	0.0335283	0.564253	5.3e-08	1.44e-06	0.400036	3.86e-06	0.0015957	S	3	3	3	0.0815019	0.0958473	0.0833693	0.0780276	0.0879854	0.0863287	0.080012	0.0794276	0.0958851	0.0989749	0.102588	0.0810295	0.120022	0.124684	0.132006	0.138496
1874	9606	E2F4	E2F transcription factor 4, p107/p130-binding	-0.0282747	0.614124	0.927428	-0.00839574	0.880519	0.922325	0.105562	0.0738039	0.138067	0.019879	0.722391	0.805376	0.133836	0.02776	0.0628821	0.113957	0.0556199	0.474416	S	4	2	5	0.236164	0.225543	0.309316	0.266669	0.262517	0.234817	0.268767	0.245982	0.234833	0.266103	0.280119	0.252885	0.252941	0.289407	0.295731	0.288108
1889	9606	ECE1	endothelin converting enzyme 1	0.0211351	0.665296	0.938166	-0.195435	0.000989341	0.00495143	-0.290144	2.22e-05	0.000200632	-0.216571	0.000407924	0.00246333	-0.31128	1.02e-05	0.000119904	-0.094709	0.0667042	0.502369	S	3	3	3	0.171117	0.14759	0.165944	0.160844	0.158757	0.149391	0.183398	0.163167	0.119614	0.136056	0.149816	0.147581	0.12248	0.131552	0.135556	0.125104
1890	9606	TYMP	thymidine phosphorylase	0.0184252	0.371126	0.842812	0.0734242	0.0022641	0.00961324	0.0745952	0.00200839	0.00778836	0.0549989	0.0148468	0.0426845	0.0561699	0.0131945	0.0348874	0.00117097	0.954046	0.990279	S	27	27	111	32.3689	38.5456	36.8208	39.3559	34.051	38.4577	37.2683	39.2923	35.7659	42.2169	37.5651	40.3388	34.2954	41.1674	39.376	40.8693
1891	9606	ECH1	enoyl CoA hydratase 1, peroxisomal	0.0344783	0.346459	0.835893	0.143623	0.00105445	0.00522033	0.125031	0.00307342	0.0110864	0.109145	0.00768628	0.0256804	0.0905522	0.0221004	0.052561	-0.0185923	0.607818	0.902025	S	14	14	50	18.2363	21.9893	20.0047	22.2062	21.0306	20.8571	21.2345	21.5889	20.9168	22.8802	23.9683	24.3595	20.5948	22.1385	24.8364	23.5658
1892	9606	ECHS1	enoyl CoA hydratase, short chain, 1, mitochondrial	0.0395754	0.122994	0.633383	0.14436	2.64e-05	0.000258145	0.131952	6.77e-05	0.000497577	0.104784	0.00060108	0.00335626	0.0923765	0.00169693	0.00709425	-0.0124076	0.615794	0.904702	S	10	10	38	17.0409	17.3914	17.1013	16.8886	16.783	18.5795	17.6187	17.5467	19.1042	19.7856	18.9219	18.5721	18.2524	18.4467	19.7201	19.291
1911	9606	PHC1	polyhomeotic homolog 1 (Drosophila)	0.097297	0.727707	0.955303	0.0110197	0.96848	0.977759	0.306051	0.282043	0.39499	-0.0862773	0.757412	0.829176	0.208754	0.458376	0.572151	0.295031	0.299069	0.774765	S	1	1	1	0.027848	0.0314295	0.083492	0.0188362	0.0265667	0.042319	0.0818706	0.0195125	0.0260447	0.0365241	0.034517	0.0523386	0.030517	0.0371181	0.0570797	0.0665946
1912	9606	PHC2	polyhomeotic homolog 2 (Drosophila)	-0.0123247	0.738154	0.9572	0.0687795	0.0767958	0.15437	0.0816331	0.0394891	0.0835924	0.0811042	0.0406124	0.0935257	0.0939578	0.020278	0.0490375	0.0128536	0.7274	0.939986	S	5	5	9	0.71993	0.725264	0.670328	0.65567	0.718566	0.700965	0.646426	0.681326	0.800451	0.76286	0.66777	0.701627	0.828095	0.685861	0.707762	0.740854
1915	9606	EEF1A1	eukaryotic translation elongation factor 1 alpha 1	-0.0290125	0.41426	0.862492	0.0738692	0.0494219	0.109154	0.0525837	0.148859	0.240356	0.102882	0.00940953	0.0298606	0.0815962	0.0321758	0.0711495	-0.0212855	0.547084	0.881932	S	26	17	323	601.632	486.443	624.216	528.854	548.721	503.797	610.541	529.054	570.763	572.63	667.404	563.562	548.081	544.056	662.593	579.873
1917	9606	EEF1A2	eukaryotic translation elongation factor 1 alpha 2	-0.233781	0.921842	0.991124	6.12409	0.0216408	0.057108	12.9199	0.000111022	0.000742545	6.35788	0.0179322	0.049462	13.1536	9.42e-05	0.000734442	6.79576	0.0125896	0.266964	S	10	1	143	0.0156774	0.0184633	0.0254478	0.0100952	0.0145937	0.0125898	0.0118275	0.0169539	0.00850965	0.0139074	356.058	297.241	291.834	295.508	357.377	307.005
1933	9606	EEF1B2	eukaryotic translation elongation factor 1 beta 2	-0.0387839	0.213848	0.742066	0.0608244	0.0598514	0.127247	0.0515937	0.104736	0.181786	0.0996083	0.00454362	0.0169307	0.0903776	0.00854316	0.0248833	-0.00923067	0.761585	0.946527	S	12	8	61	57.2791	56.992	63.2891	56.4132	52.5962	59.3871	61.0731	54.2961	57.1501	62.1776	65.3141	60.5419	52.6398	63.7776	67.3661	60.2681
1936	9606	EEF1D	eukaryotic translation elongation factor 1 delta (guanine nucleotide exchange protein)	-0.0140183	0.601559	0.923663	0.145435	5.79e-05	0.000494878	0.131665	0.000156606	0.000980388	0.159453	2.18e-05	0.00025117	0.145683	5.69e-05	0.000487949	-0.0137703	0.607948	0.902025	S	22	18	75	50.2446	47.5972	48.5842	48.5897	50.2286	47.6744	48.6987	46.4568	52.3519	55.1619	58.9194	52.4612	51.5361	53.8945	56.885	54.0497
1937	9606	EEF1G	eukaryotic translation elongation factor 1 gamma	-0.052681	0.0236466	0.379485	0.0220943	0.307542	0.441659	0.0394656	0.0787231	0.145489	0.0747753	0.00277342	0.0113806	0.0921466	0.000514277	0.0027521	0.0173713	0.419263	0.836815	S	24	24	108	84.0368	98.0336	103.197	93.1821	81.0109	92.7907	102.39	87.859	85.6023	100.245	109.843	90.355	83.7797	99.763	112.731	95.7504
1938	9606	EEF2	eukaryotic translation elongation factor 2	-0.0435216	0.0946095	0.589018	0.02934	0.247626	0.375787	0.037438	0.145616	0.236526	0.0728617	0.00922259	0.0293483	0.0809597	0.00468103	0.0157544	0.00809801	0.744444	0.942046	S	55	53	345	157.732	156.849	149.001	155.771	151.486	149.385	149.057	149.613	157.163	164.661	157.441	154.982	150.214	161.264	164.497	163.195
1939	9606	EIF2D	eukaryotic translation initiation factor 2D	0.271061	0.00321031	0.169454	0.227534	0.0101366	0.0312096	0.134796	0.101946	0.178217	-0.0435264	0.582007	0.691015	-0.136265	0.0985837	0.173664	-0.0927387	0.249253	0.742265	S	2	2	2	0.0895845	0.0911921	0.114706	0.126793	0.119381	0.121721	0.129425	0.147062	0.138495	0.130238	0.123526	0.114005	0.116318	0.11147	0.117811	0.122131
1950	9606	EGF	epidermal growth factor	0.0225601	0.737061	0.956779	-0.160139	0.0282715	0.0700296	-0.111194	0.112544	0.192166	-0.182699	0.014325	0.0414115	-0.133755	0.0607573	0.11818	0.0489448	0.469509	0.848126	S	2	0	2	0.132153	0.152882	0.155466	0.155552	0.142807	0.160673	0.17125	0.127915	0.115361	0.141546	0.158645	0.11004	0.107354	0.141678	0.155895	0.144091
1955	9606	MEGF9	multiple EGF-like-domains 9	-0.0109022	0.775096	0.961592	-0.446989	4.85e-09	1.84e-07	-0.360643	8.47e-08	1.94e-06	-0.436086	6.79e-09	2.33e-07	-0.349741	1.26e-07	3.06e-06	0.0863452	0.0359776	0.40565	S	5	5	7	0.494767	0.501695	0.623336	0.589577	0.519547	0.487502	0.619398	0.563969	0.329776	0.381692	0.477685	0.382912	0.3882	0.406058	0.470759	0.407652
1956	9606	EGFR	epidermal growth factor receptor	-0.0599322	0.227087	0.753335	0.137556	0.0112191	0.033972	0.100226	0.0524538	0.104893	0.197489	0.000858618	0.00449015	0.160158	0.00425651	0.0145731	-0.0373306	0.444921	0.840041	S	1	1	1	0.114199	0.119142	0.122481	0.104677	0.12033	0.104304	0.115122	0.0982812	0.117721	0.13727	0.141055	0.117568	0.11995	0.124809	0.131237	0.120411
1962	9606	EHHADH	enoyl-CoA, hydratase/3-hydroxyacyl CoA dehydrogenase	0.0638089	0.22355	0.748025	0.0874775	0.102238	0.192037	0.0656882	0.210878	0.316922	0.0236687	0.644425	0.742591	0.00187932	0.970661	0.980469	-0.0217893	0.670755	0.922731	S	10	10	10	0.426319	0.392701	0.466068	0.399925	0.379087	0.403698	0.602886	0.429274	0.418481	0.427839	0.522724	0.437041	0.410604	0.430299	0.503969	0.428305
1964	9606	EIF1AX	eukaryotic translation initiation factor 1A, X-linked	-0.111905	0.0455506	0.460338	0.0311135	0.553316	0.671588	0.0463593	0.380531	0.496436	0.143018	0.0138306	0.0402518	0.158264	0.00757003	0.022723	0.0152458	0.770432	0.948966	S	6	1	14	11.8464	7.81655	10.2892	11.662	10.2657	7.09733	9.85039	10.966	12.1574	9.54678	10.2998	10.6969	11.1402	8.44172	11.3554	12.0073
1965	9606	EIF2S1	eukaryotic translation initiation factor 2, subunit 1 alpha, 35kDa	-0.0341526	0.193826	0.717869	0.0771437	0.00775257	0.0253931	0.0550069	0.0446853	0.0921462	0.111296	0.000486644	0.00283599	0.0891595	0.00291073	0.0106941	-0.0221369	0.391816	0.825951	S	22	22	57	21.3584	19.434	20.4084	20.2752	20.4217	19.6632	19.9235	19.4728	21.9321	22.1835	21.6699	20.7866	20.5812	20.7921	22.3306	21.4071
1967	9606	EIF2B1	eukaryotic translation initiation factor 2B, subunit 1 alpha, 26kDa	-0.0377309	0.368614	0.842812	0.0751336	0.0847701	0.165988	0.0339223	0.417685	0.5322	0.112864	0.0142398	0.0412466	0.0716532	0.0987439	0.173904	-0.0412113	0.327364	0.787387	S	14	14	35	13.9954	16.0263	16.3279	15.2041	13.0274	15.5887	16.7899	14.552	14.0219	18.0875	16.455	17.0555	14.0771	17.7814	15.0719	16.7022
1968	9606	EIF2S3	eukaryotic translation initiation factor 2, subunit 3 gamma, 52kDa	-0.0137795	0.565232	0.913212	0.0792033	0.0041349	0.0156058	0.0809087	0.00356192	0.0124565	0.0929827	0.00124258	0.00608192	0.0946882	0.00107186	0.00492746	0.00170544	0.942939	0.988284	S	19	3	50	29.1159	26.4721	28.0988	28.233	29.4937	25.9005	27.665	27.6333	29.8783	30.1485	30.3973	28.7716	30.2451	27.8344	30.4274	30.4574
1969	9606	EPHA2	EPH receptor A2	-0.119944	0.0402493	0.449215	0.023594	0.664961	0.766297	-0.0360006	0.510531	0.616993	0.143538	0.0169022	0.0471167	0.0839438	0.136902	0.224408	-0.0595945	0.282076	0.76583	S	2	0	2	0.123841	0.13015	0.13163	0.128968	0.120988	0.109994	0.123529	0.114337	0.120426	0.126798	0.13128	0.152409	0.115239	0.112934	0.129982	0.151699
1973	9606	EIF4A1	eukaryotic translation initiation factor 4A1	-0.0306749	0.223394	0.748025	-0.016038	0.516704	0.639457	0.0113194	0.64601	0.733711	0.0146369	0.55352	0.666026	0.0419944	0.102566	0.179131	0.0273575	0.275094	0.75964	S	28	13	155	82.5361	83.0007	77.9114	78.0921	78.5702	77.8489	79.7308	77.418	78.7539	81.972	80.5276	76.1186	76.3125	83.6175	82.9077	80.9144
1974	9606	EIF4A2	eukaryotic translation initiation factor 4A2	-0.00475648	0.897413	0.98432	0.0308497	0.408433	0.54187	0.0701591	0.0722216	0.13573	0.0356061	0.34187	0.468344	0.0749156	0.0566608	0.112326	0.0393095	0.295622	0.772375	S	23	8	102	15.0301	14.6796	16.9949	16.7076	16.3233	14.1427	17.1179	15.6528	17.1294	16.054	16.2924	15.632	16.8931	15.3277	17.3118	17.4384
1975	9606	EIF4B	eukaryotic translation initiation factor 4B	-0.0298471	0.143427	0.666518	-0.0899007	0.000315876	0.00197746	-0.0474562	0.0268035	0.0613978	-0.0600537	0.00723359	0.0243789	-0.0176091	0.376715	0.495824	0.0424446	0.0442826	0.442043	S	43	43	102	32.3323	31.6968	29.6565	29.3757	31.7306	30.7059	29.1043	28.8086	29.1516	30.051	28.4604	27.0435	29.2587	30.2997	29.8782	28.7828
1977	9606	EIF4E	eukaryotic translation initiation factor 4E	-0.0199719	0.493109	0.890281	0.0246157	0.400201	0.534498	0.03285	0.26597	0.377524	0.0445876	0.137671	0.239871	0.0528219	0.0829381	0.152015	0.00823425	0.776048	0.951375	S	9	9	27	27.0005	24.9934	26.5181	27.274	28.1304	25.7917	25.3284	24.678	27.1112	26.9966	26.7772	26.7656	26.5772	26.955	27.1595	27.7976
1978	9606	EIF4EBP1	eukaryotic translation initiation factor 4E binding protein 1	0.047128	0.172605	0.692484	0.35274	2.04e-08	6.15e-07	0.370817	1.05e-08	3.19e-07	0.305612	1.34e-07	3.38e-06	0.323689	6.36e-08	1.68e-06	0.0180778	0.590811	0.893885	S	4	4	10	5.45231	4.98534	4.78122	4.98685	6.00075	5.40172	5.11572	4.47811	7.09894	6.70168	6.4033	6.22059	7.20505	6.67553	6.46557	6.44447
1979	9606	EIF4EBP2	eukaryotic translation initiation factor 4E binding protein 2	-0.299362	5.66e-05	0.0169986	-0.38432	3.56e-06	4.92e-05	-0.360514	7.47e-06	7.93e-05	-0.0849586	0.136375	0.238593	-0.0611522	0.27504	0.388295	0.0238063	0.665462	0.921921	S	5	5	14	6.25597	5.03197	6.65064	5.54918	4.47269	5.01042	4.58663	4.42072	4.34039	4.03895	4.68778	4.34171	4.23831	4.38488	4.40873	4.60245
1981	9606	EIF4G1	eukaryotic translation initiation factor 4 gamma, 1	-0.0109064	0.726486	0.954554	0.0551854	0.0914752	0.176135	0.073598	0.0295578	0.0663198	0.0660918	0.0474166	0.105647	0.0845044	0.0145681	0.0375171	0.0184126	0.556344	0.883879	S	34	32	59	3.09938	2.92939	3.02875	3.02579	2.92993	2.95847	3.06148	3.04937	2.8824	3.08691	3.33124	3.36361	2.99712	3.24217	3.34071	3.23639
1982	9606	EIF4G2	eukaryotic translation initiation factor 4 gamma, 2	-0.00609976	0.750964	0.957619	0.11334	2.43e-05	0.000242288	0.107936	4.1e-05	0.000331313	0.119439	1.37e-05	0.000172611	0.114035	2.28e-05	0.000233389	-0.0054041	0.778497	0.951814	S	37	37	84	6.41447	6.70111	6.92922	6.55444	6.59481	6.69781	6.71833	6.43338	6.98158	7.47118	7.42015	7.1069	6.84499	7.23917	7.79565	7.03693
1983	9606	EIF5	eukaryotic translation initiation factor 5	0.0051538	0.796351	0.965845	0.0232369	0.25469	0.383394	0.0139917	0.486679	0.595876	0.0180831	0.371264	0.498438	0.00883788	0.658798	0.750793	-0.00924519	0.64424	0.91586	S	16	16	38	10.5497	10.8746	11.4305	11.3995	10.3338	11.1305	11.7888	11.2825	10.5038	11.6614	11.9084	11.1654	10.2107	11.4148	12.0849	11.2249
1984	9606	EIF5A	eukaryotic translation initiation factor 5A	-0.0335553	0.167241	0.688461	-0.0473274	0.0585935	0.125277	-0.0806298	0.00331503	0.0117499	-0.0137721	0.560205	0.672209	-0.0470745	0.0598006	0.116846	-0.0333024	0.170263	0.67307	S	7	1	86	86.2865	85.9629	85.9525	82.5432	79.0973	82.6688	84.3777	85.0537	79.457	86.9583	81.3121	80.4305	74.8555	83.1675	82.1204	79.2873
1991	9606	ELANE	elastase, neutrophil expressed	0.0174052	0.733055	0.956665	-0.713425	4.19e-10	2.09e-08	-0.650835	1.5e-09	6.36e-08	-0.730831	2.99e-10	1.44e-08	-0.668241	1.04e-09	4.9e-08	0.06259	0.230635	0.722595	S	13	13	255	4864.61	4991.88	6052.35	6605.96	5146.99	5063.97	6061.14	6458.11	2865.49	3519.75	3340.06	3209.72	3317.25	3193.31	3616.09	3445.01
1992	9606	SERPINB1	serpin peptidase inhibitor, clade B (ovalbumin), member 1	-0.188408	0.0325192	0.413927	0.623222	1.21e-06	2e-05	0.704194	2.65e-07	5.15e-06	0.811631	4.22e-08	1.23e-06	0.892602	1.19e-08	4e-07	0.0809713	0.327317	0.787387	S	22	21	259	249.297	244.653	220.221	231.086	194.465	210.017	226.071	196.551	332.156	377.569	559.215	313.659	331.785	405.563	542.863	378.466
1994	9606	ELAVL1	ELAV like RNA binding protein 1	-0.000487929	0.986114	0.996747	0.060087	0.0457095	0.102969	0.0792152	0.011638	0.0316369	0.0605749	0.044195	0.100296	0.0797031	0.0112285	0.0308668	0.0191282	0.498458	0.862087	S	17	15	46	22.8326	22.1891	20.789	23.1229	22.5988	21.9324	21.2138	23.0919	25.0291	24.1684	21.3678	22.6661	23.6617	22.9716	22.6295	25.168
1997	9606	ELF1	E74-like factor 1 (ets domain transcription factor)	-0.0163094	0.75214	0.957619	0.0973368	0.0741538	0.149881	0.087558	0.104756	0.181786	0.113646	0.0405872	0.0934971	0.103867	0.0584644	0.115001	-0.0097788	0.849649	0.968364	S	8	8	12	1.16086	1.14098	1.30114	1.33233	1.30317	1.24347	1.19174	1.16095	1.48235	1.24596	1.30751	1.32264	1.48917	1.14996	1.3286	1.37008
1998	9606	ELF2	E74-like factor 2 (ets domain transcription factor)	0.000683552	0.995712	0.998441	0.39586	0.00642862	0.0221857	0.604677	0.000220515	0.00128406	0.395177	0.0065008	0.02233	0.603993	0.000222882	0.00143698	0.208816	0.115822	0.597799	S	2	2	2	0.00668213	0.00763484	0.00955862	0.00923427	0.00875158	0.00836187	0.00961704	0.00637151	0.0123603	0.0133383	0.00965626	0.00993682	0.0136738	0.0129003	0.0115368	0.0146469
2000	9606	ELF4	E74-like factor 4 (ets domain transcription factor)	0.0593982	0.791376	0.963545	0.00614157	0.978154	0.985542	-0.139082	0.537832	0.642562	-0.0532566	0.812479	0.868896	-0.19848	0.382443	0.501427	-0.145224	0.520272	0.871348	S	1	1	1	0.00112472	0.00138171	0.00187457	0.000893038	0.000891764	0.00166932	0.00155932	0.00131922	0.00118679	0.00146694	0.00111808	0.00130869	0.00155774	0.000775532	0.00103048	0.00123911
2010	9606	EMD	emerin	-0.0701045	0.11954	0.626026	0.126196	0.00951775	0.0297663	0.00978437	0.820863	0.872978	0.1963	0.000333712	0.002144	0.0798888	0.079497	0.146698	-0.116412	0.015164	0.295057	S	6	6	14	2.824	3.03401	2.98477	2.73502	2.6487	2.85902	2.83537	2.65421	2.87673	3.14956	3.34903	3.49578	2.57139	2.98439	3.4108	2.79774
2011	9606	MARK2	MAP/microtubule affinity-regulating kinase 2	0.00146683	0.955251	0.993058	0.114775	0.000457147	0.00269379	0.147762	3.9e-05	0.000317595	0.113308	0.000512289	0.00295493	0.146295	4.33e-05	0.000390285	0.0329864	0.218942	0.714312	S	25	19	57	4.44761	4.45611	4.44416	4.52612	4.76667	4.44395	4.35855	4.33561	5.04289	5.06065	4.82941	4.5991	4.99185	4.9388	5.10925	4.96678
2014	9606	EMP3	epithelial membrane protein 3	0.390616	0.00269186	0.156144	-0.227096	0.0544119	0.117903	-0.157119	0.169366	0.26649	-0.617712	4.44e-05	0.000425961	-0.547735	0.000149655	0.00106192	0.0699768	0.529889	0.872541	S	1	1	1	0.147771	0.10087	0.124355	0.125991	0.174341	0.167967	0.155526	0.163666	0.085992	0.124815	0.112026	0.0914166	0.0883104	0.118213	0.105219	0.124328
2015	9606	ADGRE1	adhesion G protein-coupled receptor E1	0.0468434	0.747592	0.957619	-0.960381	6.96e-06	8.54e-05	-0.618032	0.000604624	0.00292235	-1.00722	4.01e-06	6.27e-05	-0.664875	0.000314853	0.00185847	0.342349	0.030113	0.375109	S	2	2	3	0.316302	0.394784	0.447238	0.512574	0.346911	0.414985	0.442715	0.509916	0.245316	0.184261	0.176254	0.178444	0.349895	0.234685	0.223843	0.211751
2017	9606	CTTN	cortactin	-0.0977289	0.54369	0.907015	0.141418	0.382795	0.51876	-0.0206646	0.897214	0.927948	0.239147	0.149217	0.255021	0.0770643	0.631237	0.727519	-0.162083	0.319109	0.785146	S	12	12	18	2.75202	2.47979	2.05615	2.28564	2.43616	2.30927	1.94698	2.26625	2.22362	2.36712	2.01043	6.5607	2.52533	2.3833	2.22161	2.25708
2023	9606	ENO1	enolase 1, (alpha)	-0.00986882	0.620091	0.928139	0.0479141	0.0266775	0.0669785	0.0640413	0.00502853	0.0162745	0.0577829	0.00968173	0.0304584	0.0739101	0.00178373	0.00737308	0.0161271	0.421116	0.837575	S	33	29	1288	4457.38	5056.21	5123.51	4967.13	4454.84	4974.76	5134.46	4892.16	4664.46	5367.38	5322.76	4994.92	4506.78	5370.17	5578	5192.24
2026	9606	ENO2	enolase 2 (gamma, neuronal)	-0.113781	0.0811492	0.549744	0.00870309	0.888155	0.927017	-0.0445752	0.475067	0.585875	0.122484	0.0624412	0.130151	0.0692053	0.273202	0.386369	-0.0532783	0.395009	0.826519	S	11	6	38	1.07639	0.918665	0.98543	0.961277	1.10641	0.804591	0.914897	0.800197	1.22983	0.894909	0.830441	1.07867	1.20066	0.875567	0.899166	0.851066
2027	9606	ENO3	enolase 3 (beta, muscle)	-0.0227585	0.728766	0.955455	0.083351	0.215269	0.339474	0.0441834	0.503227	0.611592	0.106109	0.120319	0.215891	0.0669419	0.315172	0.431502	-0.0391676	0.552246	0.882089	S	9	4	85	150.254	166.547	186.137	164.497	149.493	158.13	162.413	184.91	169.002	189.916	184.726	168.281	156.903	218.059	170.617	158.63
2028	9606	ENPEP	glutamyl aminopeptidase (aminopeptidase A)	-0.0422284	0.655957	0.935242	0.0137072	0.884671	0.924963	0.187481	0.0618917	0.120164	0.0559355	0.556125	0.668242	0.229709	0.0259048	0.0594878	0.173773	0.0811091	0.534199	S	1	1	1	0.0712865	0.0645417	0.0621398	0.0849588	0.0549582	0.0629786	0.0815659	0.0756692	0.0630671	0.079997	0.0654402	0.077408	0.0828653	0.082143	0.0829086	0.0790156
2029	9606	ENSA	endosulfine alpha	-0.140648	0.000469854	0.0615592	-0.0997364	0.00653998	0.0224644	-0.157206	0.000167638	0.00103706	0.0409117	0.215037	0.332449	-0.0165579	0.607944	0.70818	-0.0574697	0.0890247	0.551485	S	13	12	64	88.8533	91.1536	80.5159	87.6743	79.7051	81.408	77.6428	73.1188	79.9496	86.1502	77.3565	78.6962	72.3937	77.0898	78.8792	78.7088
2030	9606	SLC29A1	solute carrier family 29 (equilibrative nucleoside transporter), member 1	0.0764452	0.321419	0.82396	-0.128259	0.105938	0.197143	-0.118839	0.131792	0.218424	-0.204704	0.0150339	0.0431381	-0.195284	0.0193587	0.0472348	0.00941997	0.901122	0.980013	S	2	2	2	0.189952	0.102981	0.100701	0.119792	0.203282	0.133845	0.0931784	0.120295	0.157257	0.107135	0.0999583	0.0918476	0.151703	0.111733	0.0938684	0.101244
2033	9606	EP300	E1A binding protein p300	0.00589957	0.905047	0.986184	0.0166221	0.737227	0.821323	-0.0864013	0.0959271	0.170333	0.0107225	0.828454	0.879647	-0.0923009	0.07714	0.143213	-0.103023	0.051269	0.459369	S	16	5	21	0.178963	0.167869	0.164936	0.178324	0.16164	0.164675	0.189852	0.182824	0.172	0.177123	0.182052	0.169407	0.174706	0.158839	0.155399	0.157317
2034	9606	EPAS1	endothelial PAS domain protein 1	0.0806149	0.449093	0.879605	-0.0819043	0.442016	0.573285	-0.0283772	0.788117	0.845974	-0.162519	0.13801	0.240404	-0.108992	0.309972	0.425972	0.0535271	0.613312	0.903705	S	1	1	1	0.631019	1.02498	1.01535	1.00948	1.01625	0.962521	0.919478	1.02315	0.768834	1.1319	0.799684	0.780649	0.85841	0.895295	0.848949	1
2035	9606	EPB41	erythrocyte membrane protein band 4.1	0.0415671	0.402114	0.858131	0.057189	0.253957	0.382839	0.195789	0.00102828	0.00450418	0.015622	0.750357	0.824835	0.154221	0.00598929	0.0190479	0.1386	0.0115851	0.25767	S	41	38	176	67.5965	31.8239	24.0454	29.1112	70.9452	33.0214	24.2321	30.2777	67.0707	35.3057	26.457	29.1326	73.0738	40.3253	28.4238	33.9556
2037	9606	EPB41L2	erythrocyte membrane protein band 4.1-like 2	0.030422	0.711728	0.949657	-0.0821277	0.325418	0.459939	0.0360123	0.662087	0.746834	-0.11255	0.183851	0.296269	0.00559035	0.945738	0.962632	0.11814	0.164259	0.668626	S	3	2	3	0.0229909	0.0146596	0.0152515	0.0201453	0.0233694	0.017878	0.0163718	0.0168393	0.0200091	0.014642	0.0170015	0.0159901	0.0237144	0.0192219	0.0155329	0.0168247
2038	9606	EPB42	erythrocyte membrane protein band 4.2	0.100945	0.125023	0.635976	0.0581854	0.363785	0.500391	0.211498	0.00393286	0.0134587	-0.0427601	0.501747	0.622686	0.110552	0.0954371	0.168973	0.153313	0.0261342	0.359759	S	28	27	79	50.3738	21.3735	14.0477	17.0986	53.6936	21.2541	15.6623	19.8049	47.6901	23.1713	15.5465	18.1719	52.2189	28.0058	16.9104	20.7965
2039	9606	DMTN	dematin actin binding protein	0.0217972	0.764948	0.959609	0.0565932	0.441551	0.572809	0.184388	0.0211278	0.0509582	0.034796	0.633956	0.733997	0.162591	0.0383351	0.0821211	0.127795	0.0945177	0.567361	S	17	15	44	21.8439	9.37536	6.06781	7.6117	22.3114	9.48264	5.87298	8.16397	19.6594	9.52213	6.21426	9.78676	22.5693	11.7175	7.21196	9.0097
2040	9606	STOM	stomatin	-0.0186123	0.509074	0.897191	-0.00478245	0.864339	0.911783	0.0179249	0.524623	0.630803	0.0138299	0.622534	0.725235	0.0365372	0.204109	0.308075	0.0227073	0.422173	0.838461	S	15	15	325	1639.45	1475.97	1737.59	1579.49	1643.52	1585.8	1659.11	1478.54	1592.22	1651.19	1670.95	1531.53	1608.23	1649.6	1747.22	1547.33
2046	9606	EPHA8	EPH receptor A8	0.155966	0.0306721	0.409166	0.0783512	0.249245	0.37768	0.13719	0.0531982	0.106093	-0.0776148	0.253525	0.375857	-0.0187763	0.777832	0.845232	0.0588385	0.382243	0.820494	S	3	2	3	0.0846223	0.102399	0.0807684	0.0761141	0.0972304	0.114018	0.0956696	0.0809852	0.0947775	0.0942623	0.103598	0.076172	0.0891249	0.101803	0.120936	0.0788954
2047	9606	EPHB1	EPH receptor B1	-0.119944	0.0434866	0.453212	0.023594	0.670598	0.770704	-0.0360006	0.518062	0.624551	0.143538	0.0186178	0.0508558	0.0839438	0.143593	0.233137	-0.0595945	0.290496	0.769508	S	2	0	2	0.0888048	0.0933292	0.0943902	0.092481	0.0867589	0.0788751	0.0885809	0.0819898	0.0863562	0.0909253	0.094139	0.10929	0.0826361	0.0809833	0.0932083	0.108782
2048	9606	EPHB2	EPH receptor B2	-0.119944	0.0415642	0.449916	0.023594	0.667297	0.768176	-0.0360006	0.513648	0.620147	0.143538	0.0175946	0.0487139	0.0839438	0.139646	0.227786	-0.0595945	0.285547	0.768496	S	2	0	2	0.107365	0.112835	0.114118	0.111809	0.104891	0.0953599	0.107094	0.0991255	0.104405	0.109929	0.113814	0.132132	0.099907	0.0979087	0.112689	0.131517
2049	9606	EPHB3	EPH receptor B3	-0.119944	0.0429438	0.453052	0.023594	0.669679	0.76989	-0.0360006	0.516832	0.623376	0.143538	0.0183276	0.0503066	0.0839438	0.142486	0.231632	-0.0595945	0.289113	0.769148	S	2	0	2	0.0935201	0.0982847	0.0994021	0.0973915	0.0913655	0.0830632	0.0932843	0.0863432	0.0909415	0.0957532	0.0991376	0.115093	0.0870239	0.0852833	0.0981574	0.114558
2050	9606	EPHB4	EPH receptor B4	0.242739	0.0074944	0.240115	0.295923	0.00187513	0.00825257	0.254314	0.00554626	0.0176465	0.053184	0.508773	0.62917	0.0115751	0.884836	0.924	-0.0416089	0.604151	0.900669	S	2	1	2	0.0193996	0.0183397	0.0197389	0.0136178	0.0243987	0.0186271	0.0216629	0.0213888	0.0250691	0.0228108	0.0254622	0.0159044	0.0246832	0.0206074	0.0225826	0.0184191
2052	9606	EPHX1	epoxide hydrolase 1, microsomal (xenobiotic)	-0.0138312	0.653384	0.934903	-0.0929822	0.00763718	0.0251161	-0.0373102	0.235498	0.343646	-0.079151	0.0192643	0.0522656	-0.023479	0.448791	0.56258	0.055672	0.0850277	0.542779	S	15	15	23	7.82106	7.49197	6.32979	7.91271	8.13942	7.37559	6.2981	7.49422	6.9786	7.49256	6.01314	6.88785	7.12122	7.44803	6.4382	7.52609
2053	9606	EPHX2	epoxide hydrolase 2, cytoplasmic	-0.00501514	0.932896	0.991748	0.255822	0.000554775	0.00312626	0.375791	1.18e-05	0.000116064	0.260837	0.000467527	0.0027508	0.380806	1.01e-05	0.000119818	0.119969	0.0584962	0.484265	S	2	2	2	0.107485	0.106323	0.117808	0.106455	0.116593	0.099429	0.1024	0.11705	0.146224	0.11097	0.139129	0.138331	0.15005	0.12677	0.17453	0.137515
2054	9606	STX2	syntaxin 2	0.0982496	0.299721	0.808531	0.0138249	0.881866	0.923216	0.196459	0.0484971	0.0985659	-0.0844247	0.370597	0.497816	0.0982098	0.29991	0.415883	0.182635	0.0643601	0.497201	S	1	1	1	0.0291517	0.0260852	0.0360744	0.0285427	0.0397995	0.0307787	0.0279586	0.0323759	0.034703	0.0287566	0.0302796	0.0282108	0.0488237	0.0326299	0.0322141	0.030269
2058	9606	EPRS1	glutamyl-prolyl-tRNA synthetase	0.0526938	0.0194939	0.344643	0.0897988	0.000462999	0.00271544	0.0762436	0.00180418	0.00713216	0.037105	0.085349	0.166361	0.0235497	0.2606	0.372278	-0.0135553	0.511198	0.86851	S	65	64	166	14.349	15.7136	16.4972	15.4962	14.6354	16.381	17.1971	16.3495	15.6832	17.6551	17.3854	15.8937	14.8506	17.1811	17.5967	16.2175
2060	9606	EPS15	epidermal growth factor receptor pathway substrate 15	0.0104069	0.568243	0.913212	0.0276227	0.142329	0.247632	0.0389276	0.0454213	0.0934799	0.0172157	0.349753	0.476093	0.0285207	0.130696	0.217195	0.0113049	0.535744	0.876286	S	39	39	113	11.7032	11.9484	12.5861	12.4274	11.6215	12.0013	13.1704	12.327	11.8266	12.7696	12.8977	12.32	11.9551	12.2158	13.2262	12.7393
2068	9606	ERCC2	excision repair cross-complementation group 2	-0.21508	0.0385984	0.443574	-0.00848832	0.929873	0.95366	-0.00352914	0.97081	0.979543	0.206591	0.0458051	0.103058	0.21155	0.0414557	0.0876038	0.00495918	0.958991	0.991364	S	4	4	9	14.8602	17.8166	26.959	18.5142	16.2348	15.8668	19.2274	14.2966	19.261	15.8043	24.8846	17.8097	23.1886	17.7455	19.831	16.8326
2071	9606	ERCC3	excision repair cross-complementation group 3	0.0163957	0.845085	0.977044	-0.627411	1.62e-06	2.55e-05	-0.561011	6.06e-06	6.67e-05	-0.643807	1.18e-06	2.22e-05	-0.577406	4.34e-06	6.12e-05	0.0664008	0.433331	0.840041	S	3	3	3	0.41397	0.343048	0.468724	0.535784	0.353819	0.353179	0.498267	0.611525	0.248088	0.280955	0.255138	0.284041	0.252491	0.286982	0.267576	0.322069
2073	9606	ERCC5	excision repair cross-complementation group 5	0.0819929	0.137657	0.659694	-0.0443664	0.409395	0.54268	0.0560975	0.3002	0.414562	-0.126359	0.028873	0.0722125	-0.0258954	0.62752	0.724259	0.100464	0.0738757	0.522832	S	4	1	4	0.0516105	0.0495869	0.046722	0.0495321	0.055904	0.0542414	0.0480568	0.0523417	0.0554906	0.048281	0.0455613	0.0423819	0.0639748	0.0484453	0.0472643	0.0489719
2078	9606	ERG	v-ets avian erythroblastosis virus E26 oncogene homolog	0.0201113	0.749834	0.957619	0.500722	7.7e-07	1.34e-05	0.306782	0.000174503	0.0010741	0.480611	1.27e-06	2.36e-05	0.28667	0.000329634	0.00192099	-0.19394	0.00687281	0.205389	S	4	3	6	0.0846986	0.0858413	0.104504	0.100959	0.0970586	0.0973527	0.099688	0.0878657	0.135404	0.132655	0.14253	0.138875	0.138065	0.105899	0.120566	0.113815
2079	9606	ERH	enhancer of rudimentary homolog (Drosophila)	-0.0214838	0.646752	0.934282	0.0535863	0.261664	0.390925	0.0983729	0.0491101	0.0994813	0.0750701	0.123082	0.220042	0.119857	0.0197707	0.0480802	0.0447866	0.345082	0.798184	S	5	5	32	77.3761	75.5761	72.7679	75.7539	73.5771	74.583	71.3075	77.248	73.9857	87.9949	77.2681	77.1762	69.531	90.3953	83.9857	84.3472
2081	9606	ERN1	endoplasmic reticulum to nucleus signaling 1	-0.0264014	0.723798	0.953509	0.0813671	0.284595	0.415786	-0.0446771	0.551412	0.653271	0.107769	0.162298	0.27022	-0.0182756	0.806537	0.866281	-0.126044	0.106195	0.580244	S	2	2	2	0.0259664	0.0201457	0.0285184	0.0218459	0.0219584	0.0234133	0.0237749	0.024771	0.0242281	0.0251185	0.0278657	0.0248417	0.021795	0.020154	0.0253738	0.0252914
2091	9606	FBL	fibrillarin	-0.0610923	0.0471692	0.467174	-0.0311936	0.286907	0.41833	-0.0245187	0.399103	0.51537	0.0298987	0.306637	0.434182	0.0365736	0.21503	0.321647	0.00667492	0.816401	0.962158	S	18	16	37	18.3922	16.7974	16.8423	18.878	16.7039	15.8889	16.5119	18.4389	16.8029	16.9625	17.5512	17.6051	16.2346	17.0111	17.22	18.7804
2098	9606	ESD	esterase D	-0.0713172	0.0606868	0.51475	0.0412362	0.259144	0.388028	0.0253031	0.482768	0.593113	0.112553	0.00596241	0.0209915	0.0966203	0.0149649	0.0383237	-0.0159332	0.65689	0.919086	S	7	7	54	116.252	110.742	133.342	123.878	113.554	109.746	122.675	111.172	122.498	120.324	135.812	119.715	108.742	115.069	142.972	128.881
2107	9606	ETF1	eukaryotic translation termination factor 1	-0.0128725	0.380847	0.849358	0.0323946	0.0382511	0.089328	0.0169973	0.251704	0.362322	0.0452671	0.00629094	0.0218338	0.0298698	0.0535772	0.10755	-0.0153972	0.297211	0.774164	S	16	16	56	13.9094	14.2636	13.4344	13.5433	13.8418	13.9415	13.3555	13.4324	14.0045	14.9838	13.5623	14.111	13.9005	14.5026	13.6066	13.8902
2108	9606	ETFA	electron-transfer-flavoprotein, alpha polypeptide	0.0665095	0.00474893	0.201763	0.0213722	0.303967	0.437467	0.0869722	0.000596218	0.00288552	-0.0451374	0.0400676	0.0925326	0.0204627	0.324292	0.441844	0.0656	0.00521051	0.189662	S	14	14	57	47.4494	47.3136	46.3885	46.3926	48.6328	49.147	47.8742	52.479	47.3043	48.578	46.1614	49.2292	47.8873	52.1043	48.1463	53.53
2109	9606	ETFB	electron-transfer-flavoprotein, beta polypeptide	0.0597016	0.0245993	0.381575	0.199733	5.09e-07	9.49e-06	0.171286	3.29e-06	4.07e-05	0.140031	3.17e-05	0.000332472	0.111584	0.00030411	0.00181551	-0.0284472	0.252328	0.74321	S	18	18	48	17.9396	18.6875	14.3209	17.9362	18.3487	19.3387	14.9704	19.4498	21.1759	21.5245	16.2277	21.4864	20.0895	21.7146	16.683	20.003
2110	9606	ETFDH	electron-transferring-flavoprotein dehydrogenase	0.0619259	0.00614499	0.219931	0.213692	1.46e-08	4.68e-07	0.223677	7.87e-09	2.49e-07	0.151766	1.18e-06	2.22e-05	0.161751	5.38e-07	1.08e-05	0.00998549	0.614841	0.904569	S	18	18	35	2.74776	2.95086	2.80923	2.94492	2.95002	2.9885	2.84975	3.22889	3.22689	3.40583	3.24154	3.61669	3.26272	3.48393	3.29781	3.54046
2121	9606	EVC	Ellis van Creveld protein	-0.121931	0.275686	0.786129	-0.211028	0.0691283	0.14243	-0.21066	0.0695633	0.131985	-0.0890973	0.421364	0.549877	-0.0887293	0.423243	0.539686	0.000368005	0.99732	0.999687	S	1	1	1	0.0286848	0.0306715	0.0315323	0.0342503	0.0310099	0.0263976	0.0290705	0.0277822	0.021465	0.0336609	0.0306572	0.020777	0.0218576	0.0285448	0.0270826	0.0293648
2123	9606	EVI2A	ecotropic viral integration site 2A	0.00894815	0.891936	0.982708	-0.704415	1.68e-08	5.25e-07	-0.849164	1.32e-09	5.67e-08	-0.713363	1.42e-08	4.51e-07	-0.858112	1.14e-09	5.18e-08	-0.144749	0.0410719	0.426805	S	4	4	4	1.13016	1.12601	1.31692	1.27206	1.1192	1.15601	1.24908	1.37009	0.616379	0.81936	0.818654	0.584955	0.60126	0.622231	0.760861	0.553821
2124	9606	EVI2B	ecotropic viral integration site 2B	-0.030772	0.468914	0.88451	0.113803	0.0149688	0.0427008	0.151914	0.00229103	0.00868574	0.144575	0.00329361	0.0131156	0.182686	0.000508282	0.0027338	0.038111	0.371988	0.816796	S	7	7	32	10.8401	9.5108	8.42603	9.11683	10.5854	9.82656	8.39994	8.16307	11.1673	10.5775	10.5512	9.0309	11.243	10.5118	10.0192	10.8153
2130	9606	EWSR1	EWS RNA-binding protein 1	-0.0277834	0.429956	0.873399	0.0316095	0.370688	0.507215	0.12261	0.00274705	0.0100725	0.0593929	0.103445	0.192682	0.150393	0.000529622	0.00281237	0.0910003	0.0179712	0.309518	S	8	8	36	20.7002	20.4749	22.5127	21.9144	20.9904	19.4683	22.3718	20.8005	21.4405	23.7342	22.1102	20.9627	21.5384	24.7115	24.0163	24.178
2137	9606	EXTL3	exostosin-like glycosyltransferase 3	0.169478	0.0320268	0.412245	0.123092	0.106589	0.197985	0.200309	0.0136454	0.0358969	-0.0463864	0.527384	0.642973	0.0308315	0.673258	0.762298	0.0772179	0.298468	0.774765	S	2	2	2	0.0205885	0.0178867	0.0156235	0.021747	0.0204383	0.0219659	0.0207865	0.0234303	0.0196203	0.0207796	0.020077	0.0231763	0.020365	0.0258913	0.0218902	0.021667
2146	9606	EZH2	enhancer of zeste 2 polycomb repressive complex 2 subunit	0.110099	0.0606578	0.51475	-0.302197	5.43e-05	0.000467861	-0.302842	5.31e-05	0.000409931	-0.412296	1.65e-06	2.96e-05	-0.412941	1.62e-06	2.72e-05	-0.000645616	0.990665	0.999255	S	3	2	3	0.0609288	0.0728516	0.069332	0.0640904	0.0668099	0.0692356	0.0748389	0.0799927	0.0549941	0.0547612	0.0503455	0.0513848	0.0499756	0.0522027	0.0543392	0.05548
2147	9606	F2	coagulation factor II (thrombin)	-0.0982384	0.310654	0.81658	-0.27756	0.00966062	0.0300969	-0.404183	0.000613814	0.00295897	-0.179322	0.0747415	0.149381	-0.305945	0.00520368	0.0170825	-0.126623	0.196275	0.695635	S	1	1	1	0.0327803	0.0283159	0.039517	0.0222605	0.032137	0.0257421	0.0345787	0.0211646	0.0301773	0.0184572	0.0262536	0.0231858	0.0217526	0.0196356	0.0302824	0.0181708
2153	9606	F5	coagulation factor V (proaccelerin, labile factor)	-0.0497362	0.677543	0.940259	-0.698291	2.68e-05	0.000261146	-0.785779	7.21e-06	7.75e-05	-0.648555	5.83e-05	0.0005341	-0.736043	1.51e-05	0.000165903	-0.0874884	0.467243	0.847683	S	6	6	6	0.13463	0.17582	0.171937	0.132518	0.146079	0.153264	0.158274	0.129911	0.0746234	0.0880472	0.0800217	0.117979	0.0820622	0.0732904	0.105575	0.076901
2158	9606	F9	coagulation factor IX	-0.030176	0.509187	0.897191	-0.17219	0.00155303	0.00709618	-0.125945	0.0128889	0.0343376	-0.142014	0.00619788	0.0216018	-0.0957693	0.0486657	0.0997933	0.0462449	0.316481	0.782886	S	1	1	2	0.633392	0.723041	0.788632	0.854364	0.655909	0.706658	0.776402	0.768977	0.625983	0.57955	0.728411	0.667737	0.673565	0.628706	0.698291	0.689205
2162	9606	F13A1	coagulation factor XIII, A1 polypeptide	-0.164721	0.353945	0.840209	0.208844	0.243971	0.371913	0.0122264	0.944332	0.961232	0.373565	0.0465641	0.104254	0.176948	0.320437	0.437811	-0.196617	0.271444	0.757486	S	30	29	117	19.3835	20.9196	20.8641	21.4754	18.0782	18.4331	17.9215	18.9639	17.9055	20.3341	19.3619	70.1443	20.0863	20.2599	22.1832	20.2956
2166	9606	FAAH	fatty acid amide hydrolase	0.0238548	0.672582	0.939522	-0.111262	0.0627711	0.132077	-0.0896783	0.126023	0.210478	-0.135117	0.0275372	0.069645	-0.113533	0.0581588	0.114553	0.0215841	0.702021	0.932326	S	4	4	8	0.355069	0.427116	0.373367	0.267364	0.443778	0.424091	0.356767	0.253711	0.347508	0.383307	0.323498	0.253286	0.343283	0.371216	0.376792	0.241656
2171	9606	FABP5	fatty acid binding protein 5 (psoriasis-associated)	-0.0278191	0.53812	0.906016	0.000521826	0.990726	0.994385	-0.00234248	0.958387	0.970691	0.0283409	0.530624	0.645527	0.0254766	0.572477	0.676032	-0.0028643	0.949129	0.989588	S	11	11	120	230.047	260.293	270.453	260.863	267.237	237.996	271.364	226.559	251.792	251.836	286.174	231.862	235.874	267.174	273.116	242.962
2178	9606	FANCE	Fanconi anemia, complementation group E	0.224555	0.221582	0.747548	0.0661135	0.712532	0.802556	0.227227	0.216405	0.322847	-0.158441	0.382394	0.509403	0.00267244	0.988089	0.992553	0.161113	0.374627	0.816982	S	1	1	1	0.00397287	0.00545675	0.00593333	0.00476675	0.00525437	0.00785698	0.00502829	0.00571773	0.00278119	0.00490308	0.0095146	0.00568835	0.00383212	0.00636505	0.0073194	0.00661533
2180	9606	ACSL1	acyl-CoA synthetase long-chain family member 1	0.0274486	0.19189	0.713222	0.0839157	0.000812071	0.00423791	0.11997	2.58e-05	0.000228589	0.0564671	0.0131742	0.0386792	0.0925213	0.00034475	0.00199325	0.0360542	0.0928383	0.562069	S	37	33	198	60.2796	55.1803	71.3389	56.2627	61.6177	56.859	74.6407	55.7385	65.4686	60.4708	76.525	57.3699	65.3664	62.4645	79.0053	60.1674
2181	9606	ACSL3	acyl-CoA synthetase long-chain family member 3	0.0225381	0.424881	0.871559	0.050319	0.0870019	0.169274	0.028821	0.310799	0.425734	0.0277809	0.327993	0.454739	0.00628295	0.822201	0.878219	-0.0214979	0.446122	0.840041	S	12	11	29	2.28216	2.04671	2.35979	2.41049	2.34441	2.20255	2.268	2.44354	2.3967	2.16543	2.38464	2.50611	2.23497	2.24689	2.45876	2.37377
2182	9606	ACSL4	acyl-CoA synthetase long-chain family member 4	-0.00566919	0.792831	0.964207	0.00464886	0.829416	0.888513	-0.0106211	0.623715	0.714737	0.010318	0.633574	0.733901	-0.00495196	0.818501	0.87604	-0.01527	0.482518	0.854653	S	26	25	67	8.1555	7.97168	7.61631	7.82377	8.08659	8.05685	7.5498	7.75736	8.46249	8.50543	7.33991	7.53375	8.08905	8.15859	7.39033	7.72767
2184	9606	FAH	fumarylacetoacetate hydrolase (fumarylacetoacetase)	0.00678319	0.839355	0.976018	0.0173601	0.605296	0.71622	0.0195779	0.560499	0.661155	0.0105769	0.752171	0.825779	0.0127947	0.702694	0.787365	0.00221774	0.947123	0.988891	S	16	16	44	18.8334	13.3699	20.918	21.3777	19.2974	12.9207	20.1446	22.2687	20.4631	13.8276	20.0339	21.6662	19.5174	13.8764	21.1917	21.5364
2185	9606	PTK2B	protein tyrosine kinase 2 beta	-2.24e-05	0.999093	0.999638	0.0395817	0.0592051	0.126129	0.0226888	0.260126	0.371095	0.0396041	0.0590777	0.124915	0.0227112	0.259676	0.371392	-0.016893	0.397269	0.826519	S	49	48	150	15.6561	17.0436	16.5264	17.2214	15.7138	16.5381	16.6851	17.4491	16.4565	17.7133	17.2139	17.1831	15.6102	17.2764	17.6541	17.1808
2186	9606	BPTF	bromodomain PHD finger transcription factor	0.2115	0.0908808	0.578813	-0.106614	0.376742	0.512814	-0.0632444	0.596867	0.69171	-0.318114	0.0158997	0.0450236	-0.274744	0.0330738	0.0728059	0.0433699	0.716139	0.934432	S	7	7	7	0.0489811	0.0467578	0.0887082	0.0542541	0.0736602	0.0683669	0.0878499	0.0479326	0.0569171	0.0512889	0.0605172	0.0443729	0.0576345	0.0505952	0.0547994	0.0538199
2189	9606	FANCG	Fanconi anemia, complementation group G	0.0367247	0.561993	0.913212	-0.432579	4.46e-06	5.93e-05	-0.490296	9.97e-07	1.58e-05	-0.469303	1.7e-06	3.02e-05	-0.527021	4.07e-07	8.52e-06	-0.0577178	0.366091	0.813696	S	1	1	1	0.0380116	0.044385	0.0309409	0.050004	0.0395867	0.050774	0.0323905	0.0438874	0.0265003	0.0377053	0.0235425	0.0287532	0.0254532	0.0365631	0.0211482	0.0289796
2193	9606	FARSA	phenylalanyl-tRNA synthetase, alpha subunit	-0.0349447	0.295795	0.807053	-0.0303178	0.362184	0.499023	0.00426524	0.896561	0.927534	0.00462696	0.88785	0.921641	0.03921	0.242971	0.352307	0.034583	0.30064	0.774781	S	12	12	22	4.27913	4.33555	3.95869	4.17138	4.24958	4.13747	3.83521	4.08166	4.00795	4.51326	4.0274	3.84646	4.03845	4.33448	4.28169	4.16468
2194	9606	FASN	fatty acid synthase	-0.0183495	0.422145	0.869045	0.0328067	0.160789	0.272891	0.0263582	0.254288	0.365038	0.0511562	0.0362037	0.0859328	0.0447077	0.0627198	0.120971	-0.00644849	0.775762	0.951375	S	46	46	70	1.61298	1.34681	1.55792	1.49381	1.54716	1.31513	1.5678	1.49766	1.58232	1.39913	1.59062	1.60285	1.57956	1.4188	1.61457	1.52513
2196	9606	FAT2	FAT atypical cadherin 2	0.090914	0.227143	0.753335	0.264467	0.0023133	0.00979382	0.266364	0.00219223	0.00838136	0.173553	0.0296121	0.073599	0.17545	0.0281285	0.0636185	0.00189652	0.979386	0.996758	S	2	2	2	0.00859607	0.0084609	0.0099947	0.0104107	0.0100716	0.00999686	0.0108897	0.00943367	0.0114093	0.0131852	0.0116584	0.0102338	0.0121943	0.0114754	0.0113636	0.0110931
2197	9606	FAU	Finkel-Biskis-Reilly murine sarcoma virus (FBR-MuSV) ubiquitously expressed	0.081483	0.290502	0.801284	0.339409	0.000375117	0.00228635	0.0948604	0.221523	0.328678	0.257926	0.00345126	0.0135339	0.0133774	0.859645	0.905689	-0.244548	0.00498945	0.186648	S	2	2	2	23.9928	22.3837	22.0521	27.7885	24.1104	27.3859	21.3906	29.3698	29.2014	28.7884	31.6077	35.0057	20.2256	26.1079	22.8303	35.6416
2203	9606	FBP1	fructose-1,6-bisphosphatase 1	0.00646118	0.86322	0.980561	0.0485539	0.207634	0.330172	0.064692	0.0997428	0.175327	0.0420927	0.271482	0.396391	0.0582308	0.135116	0.222026	0.0161381	0.667812	0.922137	S	14	12	36	8.57354	11.1367	8.23526	13.9254	9.42842	10.9798	7.82603	13.8207	9.20266	11.9808	8.46866	13.6903	9.59772	11.6009	8.38708	14.725
2204	9606	FCAR	Fc fragment of IgA receptor	0.000709465	0.990038	0.997653	-0.544181	7.27e-08	1.77e-06	-0.688941	3.09e-09	1.19e-07	-0.54489	7.14e-08	1.96e-06	-0.68965	3.05e-09	1.25e-07	-0.14476	0.0205187	0.330092	S	6	6	24	64.5858	54.6687	69.8627	39.0125	66.5959	56.0039	70.3488	37.0672	37.607	34.8733	49.4557	27.9438	28.2203	33.9841	46.4984	25.452
2207	9606	FCER1G	Fc fragment of IgE, high affinity I, receptor for; gamma polypeptide	0.0262024	0.453433	0.881513	-0.335506	6.21e-08	1.56e-06	-0.350426	3.5e-08	9.35e-07	-0.361708	2.3e-08	6.95e-07	-0.376628	1.34e-08	4.37e-07	-0.0149202	0.667423	0.922137	S	4	4	22	204.729	165.372	219.886	143.25	194.981	172.008	218.352	156.805	142.74	132.577	177.386	112.914	134.521	128.379	179.915	115.737
2209	9606	FCGR1A	Fc fragment of IgG, high affinity Ia, receptor (CD64)	0.164681	0.0537492	0.491464	0.0737425	0.363395	0.49995	0.0219849	0.783691	0.842446	-0.0909389	0.265767	0.389708	-0.142696	0.0897695	0.161589	-0.0517576	0.520537	0.871348	S	3	2	3	0.367011	0.332383	0.485142	0.567673	0.467138	0.36133	0.53855	0.615028	0.441559	0.371355	0.476439	0.536058	0.497352	0.373523	0.438795	0.434945
2212	9606	FCGR2A	Fc fragment of IgG, low affinity IIa, receptor (CD32)	0.00749427	0.765	0.959609	-0.181138	2.42e-06	3.58e-05	-0.17117	4.71e-06	5.4e-05	-0.188632	1.49e-06	2.7e-05	-0.178664	2.85e-06	4.26e-05	0.00996755	0.69129	0.929818	S	7	6	43	21.8875	21.8003	22.3259	21.9389	23.3886	22.1414	22.1259	20.7903	19.8618	20.003	18.8042	17.9386	20.3229	18.7667	19.5546	18.5552
2214	9606	FCGR3A	Fc fragment of IgG, low affinity IIIa, receptor (CD16a)	-0.0543657	0.788991	0.962879	-1.06437	8.43e-05	0.000662796	-1.06884	8.08e-05	0.000571635	-1.01001	0.000141803	0.00107702	-1.01447	0.000135826	0.000986453	-0.00446292	0.982451	0.996774	S	5	1	41	27.1551	73.7654	26.1758	55.6456	31.0689	75.1062	21.5855	49.5273	17.5805	19.9304	17.3003	16.3754	18.1362	19.8453	20.1357	12.7267
2215	9606	FCGR3B	Fc fragment of IgG, low affinity IIIb, receptor (CD16b)	0.066577	0.701811	0.946194	-2.30474	8.74e-10	4.01e-08	-2.08777	3.41e-09	1.27e-07	-2.37132	5.88e-10	2.7e-08	-2.15435	2.22e-09	9.52e-08	0.21697	0.222799	0.717623	S	8	4	38	268.31	184.73	284.831	157.092	271.198	181.048	311.077	175.544	22.2506	32.2409	44.254	56.1372	33.5349	38.5629	43.0788	63.3261
2217	9606	FCGRT	Fc fragment of IgG, receptor, transporter, alpha	-0.0543344	0.268878	0.782756	-0.28376	2.48e-05	0.000245255	-0.188835	0.00118752	0.00502178	-0.229425	0.000214395	0.00150024	-0.1345	0.01238	0.0332231	0.0949249	0.0632767	0.493904	S	2	2	4	1.40608	1.59226	1.32895	1.49238	1.28347	1.52664	1.29729	1.46817	1.00631	1.20368	1.27179	1.17061	1.013	1.39868	1.25883	1.35261
2218	9606	FKTN	fukutin	0.110158	0.0770609	0.541809	0.108562	0.0810037	0.160613	0.0817614	0.179199	0.277685	-0.00159655	0.978409	0.985393	-0.0283967	0.631611	0.727607	-0.0268001	0.650766	0.917148	S	1	1	1	1.51208	2.16533	1.48427	1.90376	1.79925	2.33816	1.35754	2.32011	1.75628	2.13312	1.49379	2.38097	1.754	2.27597	1.30138	2.34805
2219	9606	FCN1	ficolin (collagen/fibrinogen domain containing) 1	-0.0514073	0.516237	0.898539	-0.529953	5.55e-06	7e-05	-0.554046	3.31e-06	4.08e-05	-0.478546	1.76e-05	0.00021249	-0.502639	1.02e-05	0.000119818	-0.0240927	0.759635	0.946527	S	13	11	108	109.298	176.852	312.145	146.79	101.764	176.297	304.556	139.098	66.615	100.173	268.239	94.2934	69.8091	91.3926	258.915	94.5004
2224	9606	FDPS	farnesyl diphosphate synthase	0.0066862	0.761132	0.958426	0.101229	0.000294153	0.00186052	0.053596	0.0254433	0.0588887	0.0945423	0.000544036	0.0031063	0.0469098	0.0463367	0.0959018	-0.0476325	0.0434758	0.437561	S	7	7	57	25.3069	26.3978	28.0022	25.0054	25.8176	26.4777	26.672	26.1367	28.5265	29.3456	28.9388	26.4662	27.3023	27.3592	28.8777	25.6326
2232	9606	FDXR	ferredoxin reductase	0.0774118	0.259046	0.773883	0.195137	0.00980869	0.0304426	0.19632	0.00945802	0.0270642	0.117726	0.0946827	0.180017	0.118908	0.0917088	0.16415	0.00118253	0.985938	0.9978	S	4	4	4	0.106101	0.108911	0.131993	0.126708	0.123603	0.116197	0.142391	0.121156	0.142026	0.13504	0.12849	0.147923	0.151115	0.134812	0.128029	0.141937
2235	9606	FECH	ferrochelatase	0.0493627	0.219508	0.746146	0.0543407	0.178763	0.295268	0.0573316	0.157411	0.251234	0.00497802	0.898889	0.929811	0.00796898	0.838884	0.890131	0.00299095	0.939134	0.987592	S	8	8	9	0.941406	0.80982	0.547081	0.804695	0.96924	0.820508	0.607038	0.851972	0.966638	0.836802	0.574308	0.871103	0.917583	0.886114	0.618677	0.849968
2237	9606	FEN1	flap structure-specific endonuclease 1	-0.0442861	0.0471027	0.467174	0.0453703	0.0425832	0.0973009	0.0746192	0.00240269	0.009031	0.0896563	0.000541619	0.00309732	0.118905	3.49e-05	0.000328663	0.0292489	0.173582	0.678912	S	18	18	69	36.338	38.8734	40.7461	42.5794	36.1865	38.2352	38.4249	40.2812	37.7835	42.961	42.0567	41.5021	38.1682	42.2043	43.3197	44.1705
2242	9606	FES	FES proto-oncogene, tyrosine kinase	-0.0110057	0.684141	0.941302	0.0274324	0.317549	0.452312	0.0215942	0.428429	0.541309	0.0384381	0.168011	0.276451	0.0325999	0.238122	0.346992	-0.00583815	0.828797	0.964234	S	29	28	73	10.0405	12.3417	12.9769	12.9752	10.6396	12.357	12.3492	12.5345	10.9335	13.1638	13.0294	12.2784	10.4163	12.9303	13.3039	12.5357
2243	9606	FGA	fibrinogen alpha chain	-0.0602303	0.84192	0.976018	-0.67434	0.0382778	0.0893554	-1.27598	0.000636895	0.00304225	-0.61411	0.0562739	0.120376	-1.21575	0.00095895	0.00450436	-0.601642	0.0608605	0.488678	S	27	27	84	31.6225	31.7566	30.8356	24.6085	31.3114	31.2535	27.1998	23.9033	13.7505	12.0252	11.6952	54.4225	13.4472	9.75998	11.2404	10.6176
2244	9606	FGB	fibrinogen beta chain	-0.0509738	0.87706	0.981451	-0.573558	0.0969847	0.184108	-1.18324	0.00236604	0.0089161	-0.522584	0.127569	0.226519	-1.13227	0.00326589	0.0117173	-0.609682	0.0794112	0.531658	S	23	23	89	41.3768	44.3603	40.4251	30.8608	41.6224	41.5852	35.4501	32.2595	20.1041	15.9209	16.6079	89.6608	20.5568	13.6175	15.8109	14.2409
2263	9606	FGFR2	fibroblast growth factor receptor 2	0.0306209	0.718333	0.952912	0.0297592	0.725903	0.812502	0.0497467	0.559322	0.660191	-0.000861721	0.991883	0.993926	0.0191258	0.821518	0.877746	0.0199876	0.813636	0.961507	S	1	1	1	0.3565	0.499091	0.520994	0.448085	0.466181	0.417773	0.445096	0.55692	0.491612	0.441592	0.484443	0.45643	0.428629	0.492674	0.468518	0.506027
2266	9606	FGG	fibrinogen gamma chain	-0.0675311	0.820837	0.971429	-0.469801	0.129741	0.231102	-0.943368	0.00574573	0.0181866	-0.402269	0.190001	0.303844	-0.875837	0.00919511	0.0263946	-0.473568	0.126922	0.622168	S	22	22	93	48.1874	50.1773	45.5242	37.3844	49.0363	45.0536	41.7897	36.3023	25.4723	21.4562	21.7739	102.344	28.5434	18.8405	22.2706	19.6696
2268	9606	FGR	FGR proto-oncogene, Src family tyrosine kinase	-0.0152607	0.54034	0.906166	-0.102787	0.000745864	0.00393981	-0.0608863	0.0245386	0.0572828	-0.0875259	0.00266916	0.011033	-0.0456255	0.0806749	0.148572	0.0419004	0.105952	0.580244	S	31	30	148	125.139	137.001	140.463	131.439	126.032	135.908	136.743	129.037	115.73	136.074	127.108	113.744	114.596	134.175	135.006	126.184
2271	9606	FH	fumarate hydratase	0.0544037	0.00770004	0.244568	0.233287	1.22e-09	5.29e-08	0.222439	2.35e-09	9.31e-08	0.178884	4.42e-08	1.29e-06	0.168035	1e-07	2.49e-06	-0.0108485	0.54879	0.882089	S	19	19	71	23.1884	23.4721	21.6017	22.8481	24.4326	23.6091	23.2991	23.6174	27.4851	27.7221	26.6669	26.9181	26.7004	27.5275	27.3519	26.4067
2272	9606	FHIT	fragile histidine triad	-0.0624231	0.261717	0.774103	0.115856	0.0469885	0.105012	0.15406	0.011508	0.0313999	0.178279	0.00457359	0.0170078	0.216483	0.00106378	0.00489645	0.0382038	0.486311	0.856674	S	4	4	4	1.34076	1.9071	1.58414	2.05605	1.32008	1.66987	1.47764	2.11424	1.69183	1.84875	1.77115	2.20259	1.74908	1.94078	1.98585	2.0729
2273	9606	FHL1	four and a half LIM domains 1	-0.10081	0.600847	0.923663	0.151658	0.433928	0.566175	-0.0698068	0.716478	0.789072	0.252468	0.200689	0.316725	0.0310029	0.871631	0.913855	-0.221465	0.258659	0.75052	S	13	13	32	7.32293	9.17251	7.13752	7.94211	6.96289	8.61684	6.36695	7.54764	6.08973	8.10496	6.69668	27.8622	6.69594	8.56023	7.19812	7.55079
2275	9606	FHL3	four and a half LIM domains 3	0.00869662	0.80019	0.967394	-0.0265488	0.443835	0.574628	-0.00748952	0.827404	0.877771	-0.0352455	0.312982	0.439746	-0.0161861	0.638495	0.733006	0.0190593	0.580679	0.889219	S	11	11	14	6.87511	10.4459	8.77429	9.58632	6.99103	10.1614	9.15536	9.5484	6.73549	10.0944	8.27942	9.76445	6.99489	9.27294	9.49398	9.5337
2280	9606	FKBP1A	FK506 binding protein 1A, 12kDa	0.0556802	0.0796272	0.544986	0.095431	0.00570309	0.0200881	0.0722604	0.0275786	0.0626657	0.0397509	0.199403	0.314966	0.0165803	0.583747	0.686371	-0.0231706	0.446055	0.840041	S	7	5	71	448.212	455.642	440.311	400.457	452.431	467.063	457.654	446.02	466.421	500.748	450.439	464.447	484.036	482.361	423.465	462.167
2281	9606	FKBP1B	FK506 binding protein 1B, 12.6 kDa	0.0289844	0.752221	0.957619	-0.13064	0.167857	0.281824	-0.0312907	0.733301	0.802301	-0.159625	0.0969282	0.182771	-0.0602751	0.513846	0.62429	0.0993495	0.287763	0.769148	S	3	1	4	0.468009	0.41817	0.344751	0.454482	0.496319	0.446474	0.379586	0.391335	0.366679	0.399524	0.37068	0.36466	0.391799	0.529974	0.395353	0.324125
2286	9606	FKBP2	FK506 binding protein 2, 13kDa	-0.0535972	0.0260057	0.388579	0.0559601	0.0209691	0.0558237	0.0263204	0.243835	0.353491	0.109557	0.000145006	0.00109681	0.0799176	0.0022205	0.00869824	-0.0296397	0.192038	0.695635	S	5	5	17	29.4535	31.9591	34.8942	29.8926	28.3034	32.2102	32.302	28.1985	30.751	33.4159	35.2886	32.2265	28.9591	34.3085	35.0737	30.4995
2287	9606	FKBP3	FK506 binding protein 3, 25kDa	-0.0421223	0.0379372	0.443574	0.121168	9.35e-06	0.000109905	0.180613	7.04e-08	1.66e-06	0.163291	2.58e-07	5.98e-06	0.222735	4.28e-09	1.68e-07	0.0594441	0.00582614	0.193423	S	12	12	29	45.7157	45.6396	45.4422	45.0558	45.4306	43.3124	42.2271	45.0562	50.3219	50.8646	49.3922	48.841	51.1792	53.6922	51.1914	52.6235
2288	9606	FKBP4	FK506 binding protein 4, 59kDa	-0.0504815	0.0754686	0.538375	0.050012	0.0779465	0.156115	0.0701167	0.0181081	0.0448848	0.100494	0.00174191	0.00792308	0.120598	0.00037579	0.00214232	0.0201046	0.458621	0.842408	S	19	19	50	9.63003	8.46847	8.25347	8.82058	8.85684	7.8733	8.27249	8.78954	10.0917	8.72031	9.09068	8.75688	10.1813	8.56106	9.47619	9.00807
2289	9606	FKBP5	FK506 binding protein 5	0.0197591	0.397694	0.854931	0.105006	0.000331369	0.00206388	0.111758	0.000184953	0.00112521	0.0852474	0.00191491	0.00853046	0.0919987	0.00104496	0.00481589	0.00675133	0.770183	0.948922	S	24	24	59	13.3545	12.6918	14.306	15.8033	14.2961	12.9074	14.345	15.4138	14.7123	14.4682	15.6376	16.0148	14.4672	14.4847	15.5902	16.5978
2290	9606	FOXG1	forkhead box G1	-0.10048	0.149531	0.672662	-0.355588	7.78e-05	0.000624355	-0.41389	1.55e-05	0.000146494	-0.255108	0.00155785	0.00725249	-0.31341	0.000265736	0.00163841	-0.0583021	0.391951	0.825951	S	1	0	1	0.0194619	0.0188108	0.0211718	0.0172311	0.015468	0.019551	0.0205359	0.0158116	0.0139421	0.0163438	0.0139535	0.0139307	0.0126937	0.015058	0.0132893	0.014475
2302	9606	FOXJ1	forkhead box J1	-0.10048	0.148032	0.672098	-0.355588	7.47e-05	0.000604363	-0.41389	1.49e-05	0.000141298	-0.255108	0.00150998	0.00711541	-0.31341	0.000256101	0.00159373	-0.0583021	0.390121	0.825245	S	1	0	1	0.0204863	0.0198008	0.0222861	0.018138	0.0162821	0.02058	0.0216168	0.0166438	0.0146759	0.017204	0.0146879	0.0146639	0.0133617	0.0158505	0.0139887	0.0152369
2308	9606	FOXO1	forkhead box O1	0.0598817	0.569843	0.913267	0.215488	0.05401	0.117229	0.298641	0.0110675	0.0304789	0.155606	0.151889	0.258325	0.23876	0.0351079	0.0765033	0.0831532	0.432371	0.840041	S	3	2	4	0.0431887	0.0679816	0.0435552	0.0467401	0.0601228	0.0503103	0.0524764	0.0464795	0.0523092	0.0620712	0.0645123	0.0557169	0.0634273	0.0712253	0.0699731	0.0490637
2309	9606	FOXO3	forkhead box O3	0.0264932	0.553228	0.910419	0.178819	0.000963048	0.00483751	0.260628	2.61e-05	0.000231037	0.152325	0.0033197	0.0131604	0.234135	8.02e-05	0.00064652	0.0818097	0.0807365	0.534092	S	7	4	10	0.276379	0.276504	0.286197	0.305061	0.318575	0.283213	0.265202	0.303033	0.342553	0.326939	0.335003	0.310916	0.350117	0.364127	0.33565	0.34715
2312	9606	FLG	filaggrin	0.0307899	0.76563	0.959609	-0.0327047	0.751568	0.831462	0.120646	0.252773	0.363575	-0.0634945	0.540727	0.654888	0.0898557	0.389666	0.508083	0.15335	0.151377	0.652174	S	9	9	10	0.0611204	0.0655784	0.0726959	0.0615768	0.0621014	0.0757872	0.0605484	0.0688969	0.0798598	0.059196	0.0599108	0.0576622	0.0622599	0.0668858	0.0783259	0.0801524
2313	9606	FLI1	Fli-1 proto-oncogene, ETS transcription factor	-0.0471377	0.176256	0.695546	0.0506264	0.14823	0.256382	0.0965886	0.010829	0.0299707	0.0977641	0.0100788	0.0314407	0.143726	0.000600869	0.00310026	0.0459622	0.18663	0.691844	S	7	6	16	2.74761	2.75349	2.65276	2.68006	2.75654	2.59847	2.58863	2.53509	3.28486	2.76932	2.81172	2.50751	3.14152	2.83855	2.84562	2.87555
2314	9606	FLII	flightless I actin binding protein	-0.0447669	0.0216531	0.364378	0.0444826	0.0223631	0.0585993	0.0352023	0.0621627	0.120562	0.0892495	0.000129124	0.00100678	0.0799693	0.000364322	0.0020883	-0.00928024	0.602947	0.900081	S	57	57	223	26.3373	29.4008	28.72	28.1968	26.1969	28.6497	27.1722	26.7553	26.9972	31.619	29.8697	28.2962	26.5562	30.7783	29.7274	28.842
2316	9606	FLNA	filamin A, alpha	-0.0354489	0.426949	0.871559	0.112045	0.0209019	0.0557256	0.0288522	0.516378	0.623033	0.147494	0.0039899	0.0152072	0.0643012	0.159283	0.252901	-0.0831929	0.0746093	0.522832	S	173	155	1586	332.756	382.691	344.721	350.957	333.05	371.787	329.82	339.526	340.994	399.081	350.437	490.285	334.767	386.202	362.064	357.224
2317	9606	FLNB	filamin B, beta	-0.00142821	0.950157	0.992746	0.0257592	0.269606	0.398811	0.0494587	0.0438367	0.0906767	0.0271874	0.245037	0.366981	0.0508869	0.0388118	0.0829486	0.0236995	0.308253	0.779254	S	51	36	122	0.506861	0.492656	0.520849	0.470877	0.508306	0.492253	0.528222	0.462619	0.524874	0.507218	0.537514	0.465853	0.544476	0.519101	0.546365	0.466365
2319	9606	FLOT2	flotillin 2	0.032769	0.143999	0.666518	0.057336	0.0165652	0.046318	0.0916504	0.000620286	0.00298233	0.0245669	0.265843	0.389708	0.0588814	0.0143152	0.0370086	0.0343145	0.127299	0.622168	S	29	29	139	116.65	107.3	122.487	115.923	117.969	107.889	129.506	119.323	120.628	116.268	132.384	114.446	122.115	114.969	134.528	124.852
2324	9606	FLT4	fms-related tyrosine kinase 4	-0.139712	0.354943	0.840209	0.114246	0.447207	0.577669	0.270832	0.0840883	0.153663	0.253958	0.10325	0.192417	0.410544	0.0133496	0.0351439	0.156587	0.301616	0.774781	S	2	1	5	0.016481	0.0175275	0.0164168	0.0192698	0.0166275	0.0161676	0.0165772	0.0130773	0.0176069	0.0162056	0.019147	0.0235083	0.0273379	0.0259255	0.0140957	0.0220646
2326	9606	FMO1	flavin containing monooxygenase 1	-0.0895122	0.585595	0.920208	-0.879665	6.45e-05	0.000539645	-1.15381	3.21e-06	4e-05	-0.790153	0.000186916	0.00134057	-1.0643	8.19e-06	0.000101014	-0.274149	0.108547	0.585163	S	1	1	1	43.1304	51.4886	51.9082	55.7547	24.0064	48.4579	62.4735	62.4806	15.2402	18.1338	43.1859	33.4444	11.2167	19.3583	39.1188	20.2556
2332	9606	FMR1	fragile X mental retardation 1	-0.0316888	0.426058	0.871559	-0.0404404	0.312962	0.447342	-0.0250747	0.527143	0.632899	-0.00875164	0.824275	0.876578	0.00661403	0.866682	0.910488	0.0153657	0.697144	0.931854	S	16	15	21	2.46095	2.55593	2.15463	2.47204	2.36274	2.20758	2.2452	2.54872	2.28975	2.28647	2.35653	2.38644	2.23318	2.36157	2.38985	2.44894
2335	9606	FN1	fibronectin 1	0.0406245	0.607688	0.92535	-0.294288	0.00175599	0.00783678	-0.467327	2.32e-05	0.000208427	-0.334912	0.000606956	0.00337622	-0.507952	9.22e-06	0.000111129	-0.17304	0.0412071	0.426805	S	6	6	6	0.0442704	0.0485443	0.0369018	0.0367096	0.0441913	0.0482687	0.039156	0.0390236	0.0335708	0.0310735	0.0286961	0.0383828	0.0293496	0.0282789	0.0299302	0.0275847
2339	9606	FNTA	farnesyltransferase, CAAX box, alpha	0.00178254	0.958794	0.993076	0.00297642	0.931256	0.954677	0.00338104	0.921942	0.945329	0.00119388	0.972394	0.981896	0.0015985	0.963045	0.974736	0.000404618	0.990642	0.999255	S	15	15	33	6.6574	7.26476	8.47277	7.81995	7.44375	7.71272	7.75971	7.3261	7.09016	7.85572	8.02037	7.30048	7.07318	7.81781	8.06702	7.31729
2352	9606	FOLR3	folate receptor 3 (gamma)	-0.0823173	0.807461	0.969339	-1.42064	0.000660556	0.00355576	-1.35904	0.00096059	0.00426367	-1.33832	0.00109016	0.00550481	-1.27672	0.00159031	0.006729	0.061598	0.855234	0.971001	S	15	13	164	223.886	1014.07	1738.02	1001.86	189.623	1016.1	1709.58	961.853	218.817	265.057	293.301	250.334	247.487	271.162	300.487	249.555
2353	9606	FOS	FBJ murine osteosarcoma viral oncogene homolog	0.0944236	0.129697	0.64324	1.46035	1.46e-13	2.14e-11	1.5489	6.16e-14	1.22e-11	1.36592	3.87e-13	4.5e-11	1.45447	1.55e-13	2.54e-11	0.08855	0.153432	0.656173	S	6	6	13	0.872809	0.816846	0.818104	0.85138	0.990938	0.860463	0.875912	0.88786	2.92101	2.76916	2.69983	1.96896	2.83276	2.72989	3.1153	2.31626
2354	9606	FOSB	FBJ murine osteosarcoma viral oncogene homolog B	0.0143371	0.861739	0.980044	-0.132696	0.121878	0.220251	-0.0497328	0.548038	0.650534	-0.147033	0.0892894	0.172444	-0.0640699	0.440847	0.555565	0.0829629	0.321518	0.786324	S	2	2	3	0.210389	0.229286	0.242185	0.223169	0.271463	0.187918	0.233435	0.236202	0.217856	0.217202	0.196353	0.191976	0.275503	0.191832	0.218926	0.202525
2357	9606	FPR1	formyl peptide receptor 1	0.0790288	0.456175	0.881707	-0.410491	0.00123	0.00589962	-0.355156	0.00367545	0.0127926	-0.48952	0.000266003	0.00178397	-0.434185	0.000773084	0.00379406	0.0553349	0.600082	0.898477	S	2	2	6	9.94725	10.0503	9.49508	6.98244	9.83259	11.0667	8.10756	10.7808	8.48083	7.51243	7.13943	4.01286	9.07811	7.6695	7.21486	4.30865
2358	9606	FPR2	formyl peptide receptor 2	-0.0351017	0.308831	0.81658	-0.117191	0.00312369	0.0125719	-0.0539125	0.126537	0.211192	-0.0820897	0.0263605	0.0674127	-0.0188108	0.580735	0.683596	0.0632789	0.0770015	0.527335	S	2	2	18	9.6438	10.1713	10.282	10.1281	9.92249	10.3754	9.34957	9.37218	9.34271	9.8908	8.7643	8.67627	9.55514	9.37352	9.64667	10.0424
2395	9606	FXN	frataxin	-0.00375678	0.939987	0.991748	0.0753842	0.145348	0.252107	0.132319	0.0166039	0.0417345	0.079141	0.127671	0.226644	0.136076	0.0142382	0.0368486	0.056935	0.264109	0.753271	S	3	3	6	2.05222	1.74179	1.77912	1.95304	1.88254	1.89154	1.86083	1.89406	1.99388	2.12993	1.96481	1.92228	1.88788	2.10375	2.23015	2.16543
2475	9606	MTOR	mechanistic target of rapamycin (serine/threonine kinase)	-0.0577697	0.215185	0.74262	-0.0149282	0.742675	0.825232	0.0213103	0.639942	0.729076	0.0428416	0.352389	0.47897	0.07908	0.0968003	0.171056	0.0362385	0.429573	0.840041	S	32	32	42	0.674815	0.775769	0.696589	0.781825	0.685434	0.645014	0.668339	0.789048	0.713654	0.736956	0.699887	0.736558	0.718016	0.725476	0.789768	0.739471
2483	9606	FRG1	FSHD region gene 1	-0.0140359	0.686471	0.941945	0.0617861	0.0901329	0.174028	0.0560664	0.121	0.203852	0.075822	0.0420199	0.0963138	0.0701024	0.0577016	0.113897	-0.00571969	0.869044	0.973742	S	8	7	9	4.01915	3.7389	3.50989	4.30005	4.08609	3.63651	3.55096	4.09955	3.93719	4.24442	3.81461	4.36826	3.85887	4.0243	3.83753	4.5663
2491	9606	CENPI	centromere protein I	0.170203	0.0922957	0.584274	0.2635	0.0139183	0.0402518	0.183128	0.0721131	0.135607	0.0932969	0.33987	0.466621	0.0129247	0.893186	0.929372	-0.0803722	0.409098	0.830287	S	1	1	1	0.00972249	0.0122899	0.00865878	0.0104535	0.0137409	0.01089	0.00915327	0.0137001	0.0121366	0.0127524	0.0122701	0.0129831	0.0132893	0.0131002	0.0101586	0.0108907
2492	9606	FSHR	follicle stimulating hormone receptor	0.0584719	0.560936	0.912784	-0.313824	0.00608389	0.0212357	-0.468642	0.000251853	0.00144363	-0.372296	0.00180064	0.00815513	-0.527114	8.01e-05	0.00064652	-0.154818	0.136263	0.627583	S	1	1	1	3.72771	8.03946	7.36196	6.8698	4.31601	6.47454	8.10841	7.95343	3.77249	5.80704	5.03752	5.09732	3.69835	4.70992	5.17277	3.77309
2495	9606	FTH1	ferritin, heavy polypeptide 1	0.0723999	0.168923	0.690467	-0.185537	0.0021289	0.00909709	-0.038415	0.45501	0.567274	-0.257937	0.000119681	0.000947247	-0.110815	0.0429015	0.0900643	0.147122	0.010214	0.242525	S	7	7	17	5.87998	5.66756	6.55047	5.81279	6.21977	6.1533	6.60361	6.28323	5.4042	5.11021	6.11482	4.07124	5.72728	5.10174	7.07494	5.35409
2512	9606	FTL	ferritin, light polypeptide	-0.043948	0.609269	0.925699	0.862185	3.75e-08	1.04e-06	1.08235	1.74e-09	7.12e-08	0.906133	1.94e-08	5.92e-07	1.1263	1e-09	4.8e-08	0.22017	0.0195261	0.325369	S	4	4	5	0.884509	0.79567	1.0382	0.790868	0.68648	0.787533	1.21317	0.782801	1.4895	1.72298	2.71932	1.18346	1.6417	1.93327	3.28009	1.53304
2517	9606	FUCA1	fucosidase, alpha-L- 1, tissue	0.0112672	0.720747	0.953509	-0.342981	1.3e-08	4.21e-07	-0.278075	2.04e-07	4.07e-06	-0.354248	8.42e-09	2.85e-07	-0.289342	1.22e-07	3e-06	0.0649059	0.0532609	0.464327	S	6	6	11	3.00011	3.43106	2.93773	3.75662	3.17123	3.25394	3.06892	3.68744	2.5044	2.63991	2.3579	2.51914	2.59741	2.74138	2.52197	2.66348
2519	9606	FUCA2	fucosidase, alpha-L- 2, plasma	-0.024741	0.556152	0.91084	-0.392411	9.38e-08	2.19e-06	-0.386781	1.13e-07	2.44e-06	-0.36767	2.17e-07	5.13e-06	-0.36204	2.64e-07	5.81e-06	0.00562906	0.892873	0.977681	S	5	5	8	0.703	0.905246	0.930871	0.891983	0.774857	0.866735	0.872553	0.832132	0.581893	0.729955	0.654918	0.564498	0.55874	0.68932	0.677969	0.619077
2521	9606	FUS	FUS RNA binding protein	-0.0364336	0.427376	0.871673	-0.0052479	0.908013	0.939514	0.0261037	0.567563	0.666593	0.0311857	0.495671	0.617862	0.0625374	0.18179	0.281489	0.0313516	0.493417	0.859701	S	11	8	56	23.8584	24.3303	23.9875	25.1508	24.7297	24.4444	21.7959	23.627	23.0413	26.7794	23.6733	23.4811	21.9633	25.3835	25.7887	26.4762
2529	9606	FUT7	fucosyltransferase 7 (alpha (1,3) fucosyltransferase)	0.0364171	0.856557	0.978522	-0.0332816	0.868779	0.913999	0.12173	0.54797	0.650534	-0.0696987	0.729765	0.810674	0.0853126	0.672738	0.761878	0.155011	0.44596	0.840041	S	1	1	1	0.00638844	0.00566234	0.00542511	0.00991562	0.00829905	0.00871519	0.00487496	0.00607756	0.00856811	0.0043655	0.008177	0.00535047	0.00822428	0.00665487	0.00726882	0.00686965
2531	9606	KDSR	3-ketodihydrosphingosine reductase	0.260215	9.86e-05	0.0213388	0.132254	0.0175405	0.0485275	0.127931	0.0208714	0.0504391	-0.127961	0.0208459	0.0555562	-0.132285	0.017519	0.0436457	-0.00432338	0.931626	0.984635	S	4	4	4	0.42485	0.502463	0.507096	0.519083	0.586959	0.633506	0.65756	0.527895	0.551842	0.518468	0.593088	0.513423	0.49158	0.533399	0.59133	0.540594
2533	9606	FYB1	FYN binding protein	-0.0323105	0.279846	0.787885	0.0370753	0.217778	0.341857	0.0143684	0.625289	0.716275	0.0693858	0.0294088	0.0731928	0.046679	0.126137	0.210774	-0.0227068	0.443003	0.840041	S	40	40	113	26.15	26.8655	27.3614	26.3595	27.1602	26.1853	25.5864	25.0441	25.8075	28.0103	27.4642	28.8985	25.6098	27.5149	27.9745	26.9317
2539	9606	G6PD	glucose-6-phosphate dehydrogenase	-0.00527353	0.833642	0.974253	0.031795	0.217104	0.341091	0.0465226	0.0789359	0.145772	0.0370685	0.153822	0.260584	0.0517961	0.0531818	0.106903	0.0147276	0.559502	0.883982	S	45	45	493	552.827	636.426	605.518	613.57	572.19	625.295	605.843	590.936	572.095	670.247	627.318	599.034	545.185	679.513	638.865	639.228
2547	9606	XRCC6	X-ray repair complementing defective repair in Chinese hamster cells 6	-0.0106624	0.651514	0.934903	0.0821128	0.0029251	0.0119098	0.0845988	0.00234736	0.00885936	0.0927752	0.0011417	0.00568679	0.0952611	0.000918285	0.00434115	0.00248596	0.915855	0.981294	S	37	37	222	95.5758	99.8799	96.3005	107.48	97.4968	98.4015	96.6105	102.994	100.842	111.162	105.494	107.951	97.1712	109.639	106.303	113.731
2548	9606	GAA	glucosidase, alpha; acid	0.0154063	0.689885	0.943088	-0.0414784	0.29069	0.42267	-0.0101877	0.791579	0.848599	-0.0568846	0.153865	0.260598	-0.025594	0.509434	0.620677	0.0312906	0.421613	0.837858	S	9	9	25	1.69235	1.51157	1.77406	1.98066	1.79985	1.47982	1.85279	1.90574	1.82825	1.51126	1.64717	1.707	1.87482	1.47334	1.70807	1.83343
2549	9606	GAB1	GRB2-associated binding protein 1	0.0935829	0.228697	0.754399	-0.0708381	0.357182	0.493995	-0.127788	0.107197	0.184963	-0.164421	0.0435142	0.0990579	-0.221371	0.00958226	0.0272394	-0.0569503	0.456866	0.842408	S	2	2	2	0.0273624	0.0261724	0.0289879	0.031988	0.0284995	0.0345852	0.0278642	0.0328889	0.0253674	0.033198	0.0264782	0.0241853	0.0265674	0.0271725	0.0244336	0.0255404
2551	9606	GABPA	GA binding protein transcription factor, alpha subunit 60kDa	0.0134802	0.515604	0.898539	0.00117969	0.9543	0.968289	-0.00410802	0.84192	0.888901	-0.0123005	0.552541	0.665515	-0.0175882	0.398656	0.516409	-0.00528771	0.797492	0.956023	S	9	9	16	2.21546	2.39892	2.1652	2.27371	2.34647	2.38676	2.10632	2.33707	2.33267	2.3897	2.1429	2.21136	2.28761	2.39301	2.10006	2.25997
2553	9606	GABPB1	GA binding protein transcription factor, beta subunit 1	0.0253943	0.318044	0.821536	0.019927	0.430328	0.562957	0.0445211	0.0902789	0.162307	-0.00546724	0.82702	0.878634	0.0191268	0.448698	0.562559	0.024594	0.333031	0.788972	S	6	6	8	2.53714	2.77041	2.53423	2.6192	2.60709	2.75478	2.54718	2.77537	2.61723	2.74734	2.69762	2.52467	2.59667	2.85664	2.5871	2.79956
2580	9606	GAK	cyclin G associated kinase	0.000378402	0.987959	0.996747	0.00183699	0.941602	0.96081	0.0405906	0.12059	0.203395	0.00145859	0.953615	0.96746	0.0402122	0.123816	0.207833	0.0387536	0.136955	0.627583	S	32	32	61	2.81643	2.98197	3.01296	3.02644	3.02305	2.98375	2.91567	2.93234	3.02999	3.0574	2.94079	2.83447	3.05805	3.01074	3.13943	3.01974
2581	9606	GALC	galactosylceramidase	0.00461939	0.933547	0.991748	-0.0775168	0.175268	0.291135	0.0187844	0.735027	0.80347	-0.0821362	0.152444	0.259088	0.0141651	0.798388	0.859793	0.0963012	0.0974842	0.570909	S	6	6	10	0.366714	0.36836	0.55748	0.250852	0.340499	0.377052	0.543489	0.284845	0.345564	0.357691	0.517779	0.227043	0.388332	0.385656	0.496089	0.274572
2582	9606	GALE	UDP-galactose-4-epimerase	-0.0579251	0.142236	0.665978	0.00845155	0.824235	0.88525	0.0119596	0.753502	0.818544	0.0663767	0.0962109	0.181839	0.0698848	0.0813287	0.149514	0.00350808	0.926496	0.982326	S	8	8	10	4.17145	4.66552	5.68737	4.44286	3.95971	4.27389	5.10723	4.77731	4.54552	4.38684	5.49383	4.65137	4.25742	4.34748	5.52199	5.02184
2584	9606	GALK1	galactokinase 1	0.000792247	0.969996	0.99467	0.136131	8.99e-06	0.000106535	0.161914	1.17e-06	1.78e-05	0.135339	9.6e-06	0.000130452	0.161122	1.24e-06	2.22e-05	0.0257831	0.232382	0.722656	S	19	19	38	11.088	11.5878	12.7973	11.8205	11.7081	11.472	12.0133	12.0926	12.6829	13.0005	13.365	13.3683	12.9505	13.1527	14.0848	13.2832
2585	9606	GALK2	galactokinase 2	0.0326038	0.267867	0.782692	0.0829102	0.0104442	0.0319288	0.11458	0.00106518	0.00464918	0.0503065	0.0961279	0.181807	0.0819761	0.0111659	0.0307409	0.0316696	0.28126	0.76583	S	14	14	38	4.28444	4.84248	4.67276	4.56937	4.29224	4.7399	4.81951	4.9547	4.78866	5.07809	5.05199	4.66875	5.06026	5.11924	4.92497	4.99195
2588	9606	GALNS	galactosamine (N-acetyl)-6-sulfatase	-0.0413439	0.213233	0.742066	-0.230505	2.89e-06	4.12e-05	-0.151812	0.00024811	0.0014244	-0.189161	2.7e-05	0.000294748	-0.110468	0.0034142	0.0122016	0.078693	0.0258018	0.359685	S	13	12	33	5.8327	7.48549	5.97231	7.15452	6.12196	6.97735	5.45453	7.11715	5.15659	6.16131	5.20973	5.51819	5.3683	6.41702	5.44926	6.23459
2589	9606	GALNT1	polypeptide N-acetylgalactosaminyltransferase 1	0.00817076	0.80973	0.970424	-0.149452	0.00044126	0.0026088	-0.133114	0.00118325	0.00501329	-0.157623	0.000271699	0.00181058	-0.141284	0.000720745	0.00359003	0.0163388	0.631197	0.910615	S	7	7	9	0.850416	0.890261	0.996024	0.890713	0.857993	0.93176	1	0.850322	0.766903	0.89313	0.868846	0.695095	0.753761	0.850165	0.913505	0.755326
2590	9606	GALNT2	polypeptide N-acetylgalactosaminyltransferase 2	0.0187944	0.584667	0.919944	-0.182571	7.08e-05	0.000579657	-0.180928	7.76e-05	0.000553346	-0.201365	2.53e-05	0.000281988	-0.199723	2.76e-05	0.000274251	0.00164265	0.961703	0.992128	S	8	7	8	0.565449	0.582477	0.590009	0.525541	0.52504	0.591567	0.642648	0.539351	0.462788	0.543094	0.515777	0.448846	0.453953	0.504787	0.538877	0.474413
2591	9606	GALNT3	polypeptide N-acetylgalactosaminyltransferase 3	0.0332531	0.278004	0.787024	-0.0572492	0.0717187	0.146329	-0.00537008	0.858179	0.900781	-0.0905024	0.00789867	0.026211	-0.0386232	0.210762	0.316207	0.0518792	0.099479	0.574707	S	7	6	9	0.287977	0.269291	0.335966	0.320634	0.305915	0.274302	0.335639	0.327487	0.299203	0.254965	0.314313	0.287994	0.299352	0.269326	0.327303	0.309064
2592	9606	GALT	galactose-1-phosphate uridylyltransferase	-0.0636157	0.123564	0.633383	0.0244543	0.539902	0.660458	0.0198407	0.618195	0.710155	0.08807	0.0392314	0.0911178	0.0834564	0.0491642	0.100563	-0.00461363	0.907362	0.980564	S	8	8	14	5.55218	6.27213	6.62088	6.09456	5.53921	5.81987	6.47944	5.55983	6.20029	6.86322	6.07008	5.92384	5.6923	6.4026	6.92588	5.93693
2593	9606	GAMT	guanidinoacetate N-methyltransferase	0.0914257	0.355822	0.840209	0.185401	0.0724993	0.147185	0.222493	0.0349759	0.0755648	0.0939755	0.342958	0.469625	0.131068	0.192136	0.293627	0.0370922	0.704517	0.932326	S	1	1	1	0.191692	0.196911	0.228833	0.206658	0.240505	0.241193	0.188757	0.21326	0.197319	0.232458	0.230759	0.306232	0.208755	0.2694	0.258838	0.241994
2595	9606	GANC	glucosidase, alpha; neutral C	-0.133597	0.0643052	0.52423	0.00331452	0.961132	0.972666	-0.022415	0.74218	0.80912	0.136912	0.0586505	0.124182	0.111182	0.117262	0.199156	-0.0257295	0.705884	0.932326	S	2	2	2	0.0758263	0.0979795	0.101927	0.0735286	0.0608987	0.0974758	0.0965091	0.0628477	0.0899686	0.0996904	0.0927855	0.0710555	0.0833001	0.091409	0.106452	0.0663719
2597	9606	GAPDH	glyceraldehyde-3-phosphate dehydrogenase	-0.0119046	0.683345	0.941302	0.0233072	0.428201	0.560519	0.0240733	0.413509	0.529109	0.0352118	0.237568	0.358431	0.0359779	0.22799	0.336166	0.000766073	0.978999	0.996758	S	32	30	1676	9150.36	9997.99	12282.3	10200.9	9033.35	9938.03	11849.4	10354.1	9918.26	10860.6	11569.6	10054.7	9307.61	10433	12206.2	10423.1
2617	9606	GARS1	glycyl-tRNA synthetase	-0.00703571	0.739095	0.95723	0.0486479	0.0331721	0.0799398	0.0587655	0.0125939	0.0337107	0.0556836	0.01698	0.0472977	0.0658012	0.00631739	0.0197911	0.0101175	0.632672	0.910615	S	29	29	87	21.7539	21.8707	22.4732	19.964	20.9467	21.0676	22.9966	20.7249	21.6971	22.7831	23.2775	21.6949	21.4283	22.6597	24.3053	21.8501
2618	9606	GART	phosphoribosylglycinamide formyltransferase, phosphoribosylglycinamide synthetase, phosphoribosylaminoimidazole synthetase	0.121694	0.0425865	0.452836	0.458208	5.21e-07	9.65e-06	0.451377	6.28e-07	1.06e-05	0.336514	1.95e-05	0.000232263	0.329684	2.44e-05	0.000247564	-0.00683031	0.902653	0.980013	S	24	24	60	23.6371	26.9849	28.7074	28.4832	30.701	32.0029	27.3987	27.7662	32.5596	40.101	40.4279	39.8719	33.3044	39.5334	41.0849	38.0994
2619	9606	GAS1	growth arrest-specific 1	-0.0435025	0.547206	0.908337	0.116359	0.120309	0.217899	-0.00391296	0.956552	0.969214	0.159862	0.0389235	0.0906305	0.0395895	0.583424	0.6861	-0.120272	0.109281	0.58642	S	2	2	2	1.71979	1.70592	1.2557	1.09608	1.52239	1.63179	1.52098	0.902857	1.83275	1.78691	1.45726	1.21067	1.44724	1.73046	1.31364	1.21844
2620	9606	GAS2	growth arrest-specific 2	-0.204741	0.000664479	0.0744071	-0.040885	0.406417	0.540339	-0.104061	0.0461433	0.0948215	0.163856	0.00378323	0.0146092	0.10068	0.0527374	0.106184	-0.0631761	0.20666	0.701006	S	1	1	4	2.66021	2.90845	3.37941	3.04211	2.10916	2.55763	2.86637	2.73096	2.84591	3.07458	2.81319	2.91116	2.48623	2.93922	2.98873	2.67961
2622	9606	GAS8	growth arrest-specific 8	0.00671944	0.913461	0.98815	0.0125113	0.839725	0.893974	-0.0337717	0.586764	0.682729	0.0057919	0.925365	0.949169	-0.0404912	0.515534	0.625927	-0.0462831	0.458315	0.842408	S	2	2	2	0.199197	0.193698	0.162225	0.148486	0.197264	0.195302	0.160164	0.15484	0.18504	0.176042	0.164399	0.18469	0.180172	0.165208	0.178046	0.15782
2629	9606	GBA	glucosidase, beta, acid	-0.0447768	0.207931	0.737357	-0.981944	1.58e-14	3.4e-12	-1.0727	4.29e-15	1.37e-12	-0.937167	3.13e-14	5.57e-12	-1.02792	8.04e-15	2.27e-12	-0.0907513	0.0175977	0.307877	S	5	5	7	1.04232	1.24375	1.48662	1.20469	1.14189	1.16001	1.35478	1.13228	0.50197	0.611291	0.665521	0.57039	0.490913	0.548973	0.634015	0.517628
2631	9606	NIPSNAP2	glioblastoma amplified sequence	0.0399246	0.106598	0.60497	0.151172	1.01e-05	0.000118018	0.125249	7.63e-05	0.000546465	0.111247	0.000243072	0.00165438	0.0853247	0.00228651	0.00890452	-0.0259223	0.282504	0.76583	S	9	7	13	6.98353	7.35192	6.65137	8.01278	7.53505	7.58222	6.72034	8.05705	7.92671	8.75245	7.34442	8.57015	7.73458	8.2086	7.61222	8.34345
2632	9606	GBE1	glucan (1,4-alpha-), branching enzyme 1	-0.0202086	0.474572	0.88451	0.0258777	0.36249	0.499266	0.0288551	0.311551	0.426465	0.0460863	0.115138	0.209412	0.0490637	0.0952398	0.168705	0.00297733	0.915375	0.981294	S	25	25	133	46.1988	47.6663	51.1065	49.6629	45.2642	47.9344	49.8581	48.8176	46.6133	52.4309	52.4795	47.9746	43.5602	52.4294	53.8125	50.2624
2633	9606	GBP1	guanylate binding protein 1, interferon-inducible	0.0164323	0.807039	0.969339	0.110657	0.114867	0.209856	0.128635	0.0706669	0.133561	0.0942251	0.174521	0.285054	0.112203	0.110288	0.189638	0.0179778	0.789341	0.953787	S	15	9	32	2.36689	2.34452	2.42386	6.81228	2.47048	2.25738	2.57686	6.47543	2.90767	2.52951	2.65639	6.78477	2.76454	2.53824	2.90773	7.11922
2634	9606	GBP2	guanylate binding protein 2, interferon-inducible	-0.0816629	0.239052	0.761351	0.0029132	0.965686	0.975794	0.0050698	0.940325	0.958384	0.0845761	0.223481	0.342456	0.0867327	0.212477	0.318282	0.00215659	0.974594	0.995785	S	17	14	38	4.74865	3.55904	3.54977	8.51654	3.81198	3.32634	3.56597	8.23959	4.02747	3.82892	3.83311	8.44232	3.93781	3.79746	3.91603	8.86168
2635	9606	GBP3	guanylate binding protein 3	0.0258136	0.580848	0.917872	-0.422975	1.42e-07	3.2e-06	-0.320577	4.28e-06	4.99e-05	-0.448788	6.58e-08	1.82e-06	-0.34639	1.71e-06	2.85e-05	0.102398	0.040798	0.426805	S	9	3	18	1.31992	1.29286	1.10314	2.0495	1.40014	1.13495	1.21143	2.1602	0.967315	0.869437	0.866626	1.44073	1.0156	0.937308	0.956362	1.57574
2636	9606	GBX1	gastrulation brain homeobox 1	-0.00338826	0.946024	0.992136	0.0107248	0.83044	0.888956	-0.0281263	0.576152	0.673969	0.0141131	0.778229	0.84373	-0.024738	0.622531	0.7202	-0.0388511	0.442207	0.840041	S	1	1	1	0.208214	0.278744	0.241603	0.277288	0.209462	0.275928	0.246767	0.27148	0.233141	0.265665	0.259694	0.258269	0.241795	0.26972	0.218049	0.256677
2638	9606	GC	group-specific component (vitamin D binding protein)	-0.0514038	0.426163	0.871559	-0.327296	0.000106995	0.000801042	-0.337754	7.8e-05	0.000555767	-0.275892	0.00053021	0.00304394	-0.28635	0.00038059	0.00216129	-0.010458	0.870045	0.973887	S	9	8	12	5.93745	7.69178	6.36469	7.62784	6.22593	8.60803	5.33595	6.74771	5.3269	5.99935	4.7876	5.33762	4.67741	5.75211	5.42619	5.37693
2639	9606	GCDH	glutaryl-CoA dehydrogenase	0.16195	9.89e-05	0.0213388	0.274407	2.33e-07	4.9e-06	0.374217	3.85e-09	1.41e-07	0.112456	0.00240173	0.0102065	0.212266	5.31e-06	7.23e-05	0.09981	0.00556207	0.190984	S	4	4	7	2.43411	2.50463	2.87073	2.89605	2.58106	2.85328	3.3808	3.33773	2.88057	3.12188	3.80519	3.42744	2.94342	3.65506	4.10699	3.62955
2643	9606	GCH1	GTP cyclohydrolase 1	0.00392832	0.933228	0.991748	0.0405	0.393594	0.528611	0.0737206	0.130727	0.217001	0.0365717	0.440039	0.566614	0.0697923	0.150921	0.241751	0.0332206	0.482292	0.854653	S	1	1	2	1.46826	1.59423	1.61465	1.72952	1.68812	1.55057	1.67876	1.46165	1.52082	1.66716	1.73508	1.64425	1.51844	1.64183	1.77498	1.84212
2644	9606	GCHFR	GTP cyclohydrolase I feedback regulator	-0.223929	0.0371184	0.443574	0.0257283	0.796227	0.865983	0.0891017	0.377044	0.492637	0.249657	0.0221957	0.058537	0.31303	0.00600161	0.0190623	0.0633735	0.527104	0.872315	S	1	1	1	0.208984	0.238498	0.191516	0.180116	0.173821	0.163276	0.194695	0.156406	0.282165	0.195872	0.174303	0.197558	0.231295	0.198626	0.247107	0.197353
2645	9606	GCK	glucokinase (hexokinase 4)	0.062521	0.613914	0.92738	-0.494524	0.00100025	0.0049958	-0.630282	0.000109997	0.00073703	-0.557045	0.000356081	0.00224527	-0.692803	4.18e-05	0.000379369	-0.135758	0.280874	0.765518	S	1	1	1	0.0120859	0.014085	0.0187692	0.0165866	0.0176809	0.0145431	0.0196474	0.0127811	0.00928314	0.0105194	0.0103889	0.0113474	0.0105282	0.010364	0.00792111	0.00861921
2647	9606	BLOC1S1	biogenesis of lysosomal organelles complex-1, subunit 1	0.0477041	0.195607	0.719744	0.0616372	0.100521	0.189497	0.100039	0.0124181	0.0333204	0.0139331	0.697921	0.78541	0.0523344	0.157987	0.251333	0.0384013	0.292723	0.769788	S	6	6	17	6.27727	7.44077	7.73715	7.77388	6.85581	7.87938	7.69465	7.91167	7.42163	8.40267	7.47299	7.48884	7.256	7.89072	8.02902	8.38893
2653	9606	GCSH	glycine cleavage system protein H (aminomethyl carrier)	-0.0353652	0.472455	0.88451	0.255439	8.59e-05	0.00067278	0.249684	0.000107926	0.000725889	0.290804	2.21e-05	0.000252174	0.28505	2.74e-05	0.0002731	-0.00575475	0.906122	0.980115	S	2	2	2	0.151655	0.125532	0.12638	0.154225	0.152834	0.133266	0.130623	0.125623	0.182174	0.163413	0.160434	0.169614	0.179089	0.167199	0.166471	0.160121
2664	9606	GDI1	GDP dissociation inhibitor 1	-0.0211274	0.332546	0.830641	0.0331678	0.136829	0.240171	0.0381226	0.0909187	0.163042	0.0542952	0.0212205	0.0563704	0.05925	0.0132621	0.035014	0.00495479	0.817506	0.962158	S	25	16	230	55.333	57.1113	58.8257	58.1441	55.1945	57.0942	58.0468	55.0281	57.2944	59.6222	57.1936	61.3828	55.608	60.0504	61.2264	59.3324
2665	9606	GDI2	GDP dissociation inhibitor 2	-0.0195999	0.404187	0.858575	0.0591289	0.0205477	0.0550415	0.0579431	0.0227767	0.0541518	0.0787288	0.00359823	0.0140203	0.077543	0.00400232	0.013858	-0.00118578	0.959267	0.991364	S	36	27	383	317.643	334.962	345.712	341.66	320.708	333.59	327.83	335.71	335.102	364.452	361.277	341.258	321.217	348.731	371.229	361.755
2671	9606	GFER	growth factor, augmenter of liver regeneration	-0.219175	0.0634452	0.52283	0.135289	0.235001	0.362	0.401074	0.00229189	0.00868574	0.354463	0.00548842	0.0196059	0.620249	4.47e-05	0.000400682	0.265785	0.0281088	0.366267	S	1	1	1	0.171639	0.158159	0.187417	0.219587	0.12853	0.154465	0.153172	0.187126	0.209417	0.178972	0.209923	0.219199	0.265855	0.247092	0.320571	0.196018
2673	9606	GFPT1	glutamine--fructose-6-phosphate transaminase 1	-0.028846	0.157423	0.675839	0.0138357	0.486279	0.612397	0.0250748	0.21535	0.321863	0.0426817	0.0437515	0.0995673	0.0539208	0.0139808	0.036354	0.0112391	0.570601	0.887723	S	22	19	41	3.3583	3.83379	4.14589	3.88682	3.2771	3.60912	4.12207	3.86173	3.40774	3.87977	4.29834	3.82366	3.44973	3.97745	4.25014	3.86605
2678	9606	GGT1	gamma-glutamyltransferase 1	0.058607	0.121529	0.62822	-0.139365	0.00141798	0.00659717	-0.0908935	0.0224151	0.0534828	-0.197972	5.67e-05	0.000522301	-0.149501	0.000797395	0.00388737	0.048471	0.194697	0.695635	S	7	2	8	1.30178	1.16106	1.81732	1.43075	1.40745	1.25319	1.86942	1.4152	1.2167	1.10828	1.59206	1.17788	1.21126	1.1185	1.8072	1.19777
2683	9606	B4GALT1	UDP-Gal:betaGlcNAc beta 1,4- galactosyltransferase, polypeptide 1	-0.0023812	0.942592	0.991748	-0.688636	1.45e-12	1.5e-10	-0.689613	1.42e-12	1.54e-10	-0.686255	1.53e-12	1.48e-10	-0.687232	1.5e-12	1.62e-10	-0.000976691	0.976434	0.996508	S	5	5	6	2.32624	2.04871	2.22394	2.10077	2.20463	2.20718	2.22624	2.04104	1.26031	1.21024	1.43622	1.24226	1.24828	1.22174	1.33428	1.33355
2692	9606	GHRHR	growth hormone releasing hormone receptor	-0.059567	0.473462	0.88451	0.263157	0.00541259	0.019306	0.335588	0.00087213	0.00394745	0.322724	0.00120325	0.00591707	0.395154	0.000202245	0.00132844	0.0724307	0.385362	0.822875	S	1	1	1	0.544246	0.67323	0.556502	0.561169	0.454345	0.540146	0.699424	0.562898	0.618445	0.661516	0.886699	0.715255	0.715398	0.730816	0.755937	0.816199
2710	9606	GK	glycerol kinase	0.046988	0.162578	0.682008	0.137102	0.000654027	0.00353098	0.122295	0.00167097	0.00671082	0.0901141	0.0130329	0.038418	0.0753072	0.032656	0.0720479	-0.0148069	0.650112	0.917148	S	8	6	15	1.98185	1.69583	1.80561	1.74814	2.13419	1.81978	1.77703	1.77632	2.24843	1.82221	1.87066	2.14846	2.16728	1.95371	1.83081	2.01706
2717	9606	GLA	galactosidase, alpha	-0.0160492	0.631443	0.929973	-0.338088	3.41e-08	9.62e-07	-0.234698	3.33e-06	4.09e-05	-0.322039	6.46e-08	1.8e-06	-0.218649	7.57e-06	9.53e-05	0.10339	0.00656231	0.202301	S	13	13	30	7.99433	10.3842	9.74238	9.72177	7.61627	10.3465	9.9794	9.57081	6.83281	8.16519	7.2616	6.8266	7.08168	8.86993	8.20478	7.37913
2720	9606	GLB1	galactosidase, beta 1	0.0751401	0.0785178	0.54326	-0.122763	0.00756115	0.0249407	-0.0819703	0.0572304	0.113059	-0.197903	0.000168091	0.00122593	-0.15711	0.00129403	0.00570944	0.0407926	0.321556	0.786324	S	12	11	34	3.63624	4.08471	4.0906	3.66548	4.24019	4.34069	4.06375	3.69821	3.79121	3.93722	3.38625	2.95748	3.8281	3.81269	3.62171	3.24272
2729	9606	GCLC	glutamate-cysteine ligase, catalytic subunit	0.00816032	0.800161	0.967394	-0.0031691	0.921615	0.948148	0.0503091	0.133051	0.220112	-0.0113294	0.725522	0.80813	0.0421487	0.203135	0.307173	0.0534782	0.112006	0.59335	S	16	15	34	6.36528	3.95804	4.07982	4.54094	6.64155	3.92114	4.04369	4.58859	6.364	4.16852	4.11474	4.24396	6.51866	4.25511	4.28285	4.66131
2730	9606	GCLM	glutamate-cysteine ligase, modifier subunit	0.0162026	0.55881	0.912636	0.0940805	0.00342674	0.0134737	0.116388	0.00064184	0.00306188	0.0778779	0.0116141	0.035067	0.100185	0.00216031	0.00853537	0.0223071	0.423296	0.838705	S	9	9	44	51.3662	52.1054	54.8538	55.3159	53.4172	50.9632	56.3243	55.3882	56.6421	58.6702	59.029	55.2736	54.1912	56.5053	61.7809	61.1266
2731	9606	GLDC	glycine dehydrogenase (decarboxylating)	0.539446	6.72e-05	0.0169986	0.303524	0.00781599	0.0255552	0.748943	1.71e-06	2.43e-05	-0.235922	0.0307239	0.0754927	0.209497	0.0513071	0.104104	0.445419	0.000423054	0.0517325	S	1	1	1	0.0182577	0.0128033	0.0152556	0.0160808	0.0264222	0.0186113	0.0238556	0.0253959	0.0267437	0.0198771	0.0176325	0.0151272	0.0312541	0.0226682	0.029667	0.0267604
2733	9606	GLE1	GLE1 RNA export mediator	0.0113442	0.788583	0.962879	0.0198225	0.640229	0.745849	-0.0149608	0.72385	0.79419	0.0084783	0.841076	0.888933	-0.026305	0.536264	0.644906	-0.0347833	0.415723	0.834745	S	2	2	2	0.0773337	0.0829033	0.0813859	0.0792224	0.0752367	0.0770498	0.0823887	0.0935432	0.0766003	0.078179	0.0825578	0.0921283	0.0725452	0.0784032	0.0809242	0.0891084
2734	9606	GLG1	golgi glycoprotein 1	-0.0247491	0.186718	0.707278	-0.251597	4.98e-10	2.44e-08	-0.206336	7.63e-09	2.43e-07	-0.226848	2.09e-09	8.44e-08	-0.181587	4.2e-08	1.19e-06	0.0452607	0.0231013	0.349472	S	23	23	35	2.17927	2.19507	2.36086	2.2989	2.16855	2.17282	2.29413	2.23214	1.81926	1.73717	1.97267	1.93311	1.84609	1.83008	2.06571	1.98255
2739	9606	GLO1	glyoxalase I	-0.034249	0.279134	0.787501	0.0788339	0.0207468	0.0554129	0.0707557	0.0348907	0.0754252	0.113083	0.00211402	0.00918874	0.105005	0.00363659	0.0128093	-0.0080782	0.794715	0.955601	S	8	8	38	41.1999	38.9629	35.6056	47.6981	40.3093	38.7828	35.2556	44.8598	42.9861	44.0986	37.329	49.0999	41.1759	41.4773	42.0209	48.2687
2744	9606	GLS	glutaminase	0.00534299	0.915555	0.989156	0.158259	0.00605341	0.0211595	0.0727661	0.162636	0.2575	0.152916	0.00754479	0.0252999	0.0674231	0.193717	0.295396	-0.0854926	0.105022	0.579194	S	5	5	8	0.822985	0.701488	0.618774	0.771169	0.754098	0.677089	0.64356	0.857723	0.891219	0.811279	0.674207	0.923679	0.867783	0.76365	0.697278	0.731526
2745	9606	GLRX	glutaredoxin (thioltransferase)	-0.0533834	0.0316134	0.411254	0.0280547	0.23194	0.35864	-0.049533	0.0439563	0.0908984	0.0814381	0.00254735	0.0106314	0.0038504	0.866512	0.910439	-0.0775877	0.00361611	0.163774	S	6	6	64	451.127	446.489	477.564	446.305	444.571	419.164	448.986	434.545	455.736	476.168	476.504	454.02	424.389	458.065	437.943	436.798
2746	9606	GLUD1	glutamate dehydrogenase 1	0.034785	0.0962391	0.589018	0.170651	3.05e-07	6.12e-06	0.153987	1.09e-06	1.7e-05	0.135866	4.87e-06	7.33e-05	0.119202	2.12e-05	0.000220941	-0.0166635	0.40855	0.830287	S	20	4	69	17.7208	17.1481	16.1211	18.8962	18.7477	17.5416	16.6934	18.725	19.5696	19.8339	18.9975	21.174	19.5424	19.8145	18.828	20.3825
2752	9606	GLUL	glutamate-ammonia ligase	0.0714554	0.00695694	0.228893	-0.346289	1.76e-10	9.79e-09	-0.285621	2.57e-09	9.98e-08	-0.417744	1.22e-11	9.33e-10	-0.357076	1.14e-10	6.92e-09	0.060668	0.0180734	0.31055	S	10	10	17	5.10159	5.2107	4.61293	5.49303	5.45142	5.7341	4.7717	5.61322	3.92283	4.14362	3.47544	4.14415	4.05721	4.52285	3.54084	4.32995
2760	9606	GM2A	GM2 ganglioside activator	0.155785	0.00356684	0.175118	-0.693765	1.43e-10	8.19e-09	-0.53855	4.81e-09	1.67e-07	-0.849551	7.96e-12	6.56e-10	-0.694335	1.41e-10	8.36e-09	0.155215	0.0036604	0.164209	S	4	4	12	16.6345	17.1791	15.3797	18.8453	18.2373	18.4229	18.7662	21.1387	9.1006	11.3931	9.57276	9.93093	9.81004	13.1444	10.2788	11.915
2762	9606	GMDS	GDP-mannose 4,6-dehydratase	-0.00357222	0.86183	0.980044	0.0397849	0.0673882	0.139708	0.0303609	0.153165	0.245637	0.0433571	0.0484057	0.107602	0.0339331	0.113324	0.193948	-0.00942395	0.64714	0.916262	S	18	18	23	6.87677	7.14302	7.31535	7.224	6.85467	6.92342	7.29105	7.41025	7.22118	7.4988	7.49813	7.21774	6.90832	7.30413	7.36823	7.68054
2764	9606	GMFB	glia maturation factor, beta	-0.0220795	0.661141	0.936878	0.0204518	0.684585	0.782368	0.0677953	0.189951	0.291076	0.0425312	0.402603	0.529657	0.0898747	0.0887788	0.160475	0.0473435	0.352858	0.803902	S	10	7	22	9.06988	9.6057	9.60152	8.62715	9.97082	9.09073	8.58863	8.61952	8.91365	10.595	9.22538	8.8258	8.90047	9.90719	10.135	9.97416
2766	9606	GMPR	guanosine monophosphate reductase	0.0430143	0.599067	0.923663	0.168645	0.0525139	0.114603	0.0358592	0.660718	0.745893	0.125631	0.137597	0.239808	-0.00715509	0.929989	0.951915	-0.132786	0.1181	0.600797	S	6	3	16	2.47636	1.53648	1.09388	1.26068	2.78403	1.37551	1.16115	1.34084	2.63925	1.6508	1.1095	1.99021	2.49223	1.70583	1.08485	1.26295
2769	9606	GNA15	guanine nucleotide binding protein (G protein), alpha 15 (Gq class)	0.0227947	0.665926	0.938333	0.152133	0.0101745	0.0313	0.126585	0.0273062	0.0621617	0.129338	0.0245937	0.0636937	0.10379	0.0633655	0.12196	-0.0255476	0.628745	0.90917	S	2	2	3	0.0950254	0.0973283	0.113302	0.114051	0.107715	0.110362	0.107083	0.101636	0.117123	0.111608	0.116933	0.126047	0.113692	0.117949	0.108824	0.123189
2771	9606	GNAI2	guanine nucleotide binding protein (G protein), alpha inhibiting activity polypeptide 2	0.0649924	0.0919449	0.582556	-0.0305039	0.41134	0.544471	0.00749042	0.838392	0.886268	-0.0954963	0.0183769	0.050362	-0.057502	0.132031	0.218572	0.0379943	0.309194	0.779841	S	24	15	243	527.692	604.028	558.577	606.133	561.205	624.436	606.584	616.804	512.905	608.359	589.92	527.817	523.286	572.839	640.11	576.295
2773	9606	GNAI3	guanine nucleotide binding protein (G protein), alpha inhibiting activity polypeptide 3	0.0100121	0.888705	0.982708	-0.0187493	0.793442	0.863465	0.114393	0.12475	0.208923	-0.0287614	0.688397	0.777759	0.10438	0.15857	0.252042	0.133142	0.0778813	0.529088	S	17	8	124	91.886	95.1728	85.0346	86.9368	83.3702	91.4443	94.6436	88.3916	94.5881	82.5481	92.2299	85.7358	138.079	95.8543	90.2165	84.8819
2776	9606	GNAQ	guanine nucleotide binding protein (G protein), q polypeptide	-0.0187911	0.389494	0.852335	0.0576347	0.0158965	0.0447725	0.03713	0.100381	0.176102	0.0764259	0.00261191	0.0108368	0.0559211	0.0186856	0.0458822	-0.0205047	0.348871	0.800783	S	13	8	61	30.7313	30.6627	31.8778	29.098	30.994	29.8384	31.255	28.4376	30.4171	32.3352	33.5039	32.0806	30.9117	31.2771	33.3857	30.4557
2778	9606	GNAS	GNAS complex locus	0.0186125	0.498796	0.892383	0.00959474	0.725818	0.812502	0.064454	0.0298344	0.0667972	-0.00901776	0.741638	0.818994	0.0458415	0.108424	0.187134	0.0548592	0.0590637	0.486493	S	19	15	87	22.4836	21.4416	22.5693	23.884	23.2392	21.9556	23.0719	23.5255	21.134	22.6177	23.5719	23.7843	23.0702	23.3636	25.3403	23.5048
2779	9606	GNAT1	guanine nucleotide binding protein (G protein), alpha transducing activity polypeptide 1	0.162962	0.0204794	0.353546	0.113586	0.0910366	0.175449	0.0592935	0.360713	0.476084	-0.0493766	0.444596	0.570978	-0.103669	0.120077	0.202856	-0.0542922	0.401566	0.828774	S	4	1	51	0.626893	0.659942	0.684144	0.671154	0.654073	0.654937	0.901002	0.832375	0.758946	0.702059	0.775196	0.648963	0.621801	0.650702	0.793763	0.718704
2781	9606	GNAZ	guanine nucleotide binding protein (G protein), alpha z polypeptide	0.0552005	0.454033	0.881513	-0.0433386	0.555202	0.672975	-0.0165529	0.820816	0.872978	-0.0985392	0.190221	0.304007	-0.0717535	0.333579	0.452073	0.0267857	0.714372	0.934191	S	3	2	10	0.814197	0.827398	0.869712	0.891222	0.848564	0.871022	0.941137	0.878678	0.721794	0.766132	0.769709	1.12707	0.753311	0.898358	0.864145	0.842049
2782	9606	GNB1	guanine nucleotide binding protein (G protein), beta polypeptide 1	-0.0403283	0.385608	0.852335	-0.0163858	0.721579	0.809922	-0.109497	0.0283501	0.0641215	0.0239425	0.603476	0.709226	-0.0691686	0.146175	0.236126	-0.0931111	0.0568666	0.477927	S	15	6	123	286.107	275.324	302.683	265.861	267.129	290.653	290.134	254.123	253.14	302.617	290.72	276.154	280.803	238.509	268.224	251.551
2783	9606	GNB2	guanine nucleotide binding protein (G protein), beta polypeptide 2	-0.0843576	0.177394	0.695546	0.10582	0.0961299	0.182838	0.128976	0.047037	0.0962382	0.190177	0.00609073	0.0213103	0.213334	0.00274806	0.0102396	0.0231566	0.703066	0.932326	S	17	5	146	199.976	192.305	212.391	187.179	166.495	177.598	198.411	199.093	222.901	235.997	213.079	191.259	196.353	206.008	239.936	229.264
2787	9606	GNG5	guanine nucleotide binding protein (G protein), gamma 5	0.0252291	0.242383	0.76423	0.102242	0.000182009	0.00124571	0.0871534	0.000770081	0.00356023	0.0770127	0.00208139	0.00908997	0.0619243	0.00922596	0.0264596	-0.0150884	0.477881	0.853093	S	6	6	47	171.613	175.446	177.997	174.633	174.575	181.668	182.942	174.171	183.468	189.123	195.006	188.818	182.716	177.983	203.71	185.914
2788	9606	GNG7	guanine nucleotide binding protein (G protein), gamma 7	0.0578943	0.396233	0.854166	0.0112769	0.867186	0.912952	0.0380327	0.574638	0.672764	-0.0466174	0.49267	0.615272	-0.0198616	0.768571	0.838389	0.0267558	0.692177	0.929818	S	3	3	13	9.92207	8.24852	9.67158	8.24285	9.48115	8.33208	12.0199	8.37282	8.57583	8.96942	12.0241	7.50582	9.6793	9.71157	11.0173	7.17216
2790	9606	GNG10	guanine nucleotide binding protein (G protein), gamma 10	-0.0526861	0.133315	0.648503	0.0921149	0.0141714	0.0408158	0.0347173	0.312142	0.426955	0.144801	0.000560393	0.00317253	0.0874034	0.0188339	0.0461846	-0.0573976	0.104307	0.579194	S	3	2	13	33.9922	31.2811	35.3719	30.5459	33.5815	26.6146	35.7352	30.2904	37.1815	30.2632	40.6477	33.0482	34.3374	28.6096	39.4524	32.7088
2793	9606	GNGT2	guanine nucleotide binding protein (G protein), gamma transducing activity polypeptide 2	0.00861409	0.818187	0.971429	0.0637379	0.103997	0.194303	0.104803	0.0122814	0.033031	0.0551238	0.155152	0.262033	0.0961893	0.0196395	0.0478402	0.0410655	0.282301	0.76583	S	1	1	4	3.96285	4.47136	4.63728	5.12615	4.35931	4.62413	4.72219	4.53057	4.58603	4.92282	4.84837	4.66889	4.36473	5.1358	5.01905	5.14292
2794	9606	GNL1	guanine nucleotide binding protein-like 1	-0.00265804	0.93128	0.991748	0.00440704	0.886334	0.925962	-0.0830625	0.0152045	0.0391423	0.00706508	0.818843	0.873488	-0.0804044	0.0181238	0.0448025	-0.0874695	0.0113401	0.255161	S	11	11	12	0.692062	0.811974	0.712589	0.735601	0.712636	0.744632	0.726962	0.752419	0.753683	0.729528	0.737399	0.735154	0.6611	0.725383	0.679664	0.70042
2799	9606	GNS	glucosamine (N-acetyl)-6-sulfatase	0.0326118	0.117593	0.621438	-0.113176	3.79e-05	0.000347989	-0.0289481	0.161188	0.255649	-0.145788	2.17e-06	3.73e-05	-0.0615599	0.00683536	0.0210807	0.0842276	0.000649953	0.0689121	S	11	11	30	15.3444	15.988	17.4011	15.4756	15.888	16.3322	17.6888	15.8966	14.0514	15.2611	16.4432	13.0379	14.9337	15.5876	17.2916	15.0017
2800	9606	GOLGA1	golgin A1	0.0249267	0.777829	0.961592	0.083381	0.351826	0.488522	0.0908487	0.31169	0.426495	0.0584543	0.510769	0.630258	0.065922	0.459191	0.572876	0.00746772	0.932553	0.984764	S	1	1	1	0.0110416	0.0107656	0.0130313	0.0111398	0.00992772	0.0126276	0.0116448	0.0127754	0.00999428	0.0111516	0.0156428	0.0130445	0.00942969	0.0130315	0.0131614	0.014288
2801	9606	GOLGA2	golgin A2	-0.000864906	0.977882	0.996584	0.0902803	0.0101088	0.0311501	0.086985	0.0125643	0.0336439	0.0911452	0.00954641	0.0302166	0.0878499	0.0118686	0.0322534	-0.0032953	0.915893	0.981294	S	19	19	22	0.995573	1.01536	0.971375	1.12317	1.01293	1.03294	0.992888	1.06819	1.13078	1.16491	1.04696	1.07676	1.12482	1.08306	1.0584	1.12613
2802	9606	GOLGA3	golgin A3	0.0300296	0.311224	0.81658	0.106241	0.00211321	0.00906687	0.125826	0.000529107	0.00261771	0.0762119	0.0178646	0.0493125	0.0957961	0.00445909	0.0151605	0.0195843	0.504711	0.865202	S	29	29	31	0.804662	0.841578	0.810966	0.888029	0.881387	0.79821	0.831673	0.911582	0.893375	0.87536	0.939047	0.925945	0.885687	0.896367	0.942514	0.960203
2803	9606	GOLGA4	golgin A4	0.043223	0.250247	0.767726	0.122465	0.00406147	0.0154053	0.113533	0.00673567	0.0206001	0.0792419	0.0445368	0.100823	0.0703102	0.0707197	0.133489	-0.00893172	0.808128	0.959143	S	17	17	18	0.22856	0.239782	0.267262	0.258265	0.243606	0.231685	0.278847	0.269813	0.263768	0.277699	0.288482	0.263834	0.25478	0.272652	0.297441	0.261489
2804	9606	GOLGB1	golgin B1	-0.0027055	0.933671	0.991748	0.126138	0.00130054	0.0061681	0.11795	0.0021933	0.00838136	0.128843	0.00109509	0.00551831	0.120655	0.00184485	0.00752197	-0.00818769	0.801328	0.95687	S	24	24	26	0.131604	0.132107	0.14259	0.139902	0.142387	0.131371	0.136925	0.136009	0.152471	0.151048	0.148594	0.150416	0.154194	0.151052	0.148637	0.145595
2805	9606	GOT1	glutamic-oxaloacetic transaminase 1, soluble	0.00752855	0.709012	0.949429	0.00475689	0.813329	0.876913	0.0236559	0.250614	0.361249	-0.00277166	0.890499	0.923737	0.0161273	0.427954	0.543769	0.018899	0.354825	0.804993	S	22	22	56	20.9785	18.9543	22.4699	18.5047	21.2107	19.2956	22.4821	18.4382	21.1471	19.5193	22.3368	18.2817	20.3912	20.2459	23.2101	18.7461
2806	9606	GOT2	glutamic-oxaloacetic transaminase 2, mitochondrial	-0.0814796	0.177092	0.695546	-0.0913589	0.133118	0.234976	-0.0225718	0.700275	0.776003	-0.00987923	0.865929	0.906452	0.0589078	0.322037	0.439343	0.0687871	0.250342	0.742265	S	12	12	24	2.94062	1.98287	2.53809	3.6671	2.58557	1.77854	2.62058	3.46146	2.61217	2.2277	2.29359	3.21267	2.66476	2.25247	2.47269	3.53126
2811	9606	GP1BA	glycoprotein Ib (platelet), alpha polypeptide	-0.165996	0.299742	0.808531	-0.000838708	0.995741	0.997917	-0.271135	0.0997786	0.175338	0.165157	0.302102	0.42931	-0.105139	0.506644	0.617931	-0.270296	0.100739	0.575777	S	3	3	3	0.295452	0.313302	0.369313	0.314363	0.290655	0.272539	0.253907	0.350917	0.278975	0.275693	0.25038	0.732107	0.285859	0.262442	0.254929	0.248107
2812	9606	GP1BB	glycoprotein Ib (platelet), beta polypeptide	-0.195234	0.44492	0.877557	0.140491	0.580701	0.694588	-0.154796	0.543235	0.64648	0.335724	0.197328	0.312163	0.0404381	0.873073	0.914583	-0.295286	0.253841	0.744947	S	4	4	10	8.04645	9.12616	5.84342	6.23933	7.41002	7.13504	4.9443	6.13757	6.13926	7.49761	4.93661	31.6105	6.92735	7.29348	5.91545	5.8235
2814	9606	GP5	glycoprotein V (platelet)	0.188726	0.374938	0.845536	-0.989572	0.000237953	0.00156579	-1.08192	0.000100252	0.000684867	-1.1783	4.18e-05	0.000405647	-1.27065	1.86e-05	0.000197574	-0.092352	0.660908	0.919375	S	2	2	2	0.124548	0.17677	0.105961	0.146561	0.146781	0.206539	0.128581	0.155136	0.0810051	0.0451161	0.0371924	0.111896	0.101821	0.0561216	0.039272	0.0527992
2815	9606	GP9	glycoprotein IX (platelet)	-0.0465479	0.640288	0.932674	0.125949	0.216459	0.340587	-0.117218	0.248397	0.358828	0.172497	0.097537	0.183683	-0.0706702	0.480164	0.592401	-0.243167	0.0249546	0.356538	S	5	5	13	11.1229	10.5182	9.40276	10.9107	9.29055	10.5078	9.53117	11.6687	10.3208	9.67691	9.98335	21.4232	9.64295	9.30461	9.40237	10.1526
2820	9606	GPD2	glycerol-3-phosphate dehydrogenase 2 (mitochondrial)	0.0591955	0.0159198	0.31487	0.179413	6.13e-07	1.12e-05	0.130485	2.51e-05	0.000223168	0.120217	5.95e-05	0.000542082	0.0712894	0.0051543	0.0169662	-0.048928	0.0402254	0.423739	S	41	40	111	17.5007	17.2121	18.0271	17.9654	17.8757	18.082	19.3435	18.6992	18.9345	19.4265	20.8757	22.1958	18.6904	18.7852	21.0066	19.6992
2821	9606	GPI	glucose-6-phosphate isomerase	-0.0281993	0.239447	0.761351	0.0208505	0.379347	0.515325	0.0333796	0.167631	0.264043	0.0490498	0.0500846	0.110385	0.0615789	0.0173218	0.0432132	0.0125291	0.594217	0.896066	S	42	41	734	1430.6	1590	1662.74	1591.31	1411.35	1517.41	1609.53	1600.54	1473.46	1690.42	1670.36	1547.93	1431.52	1647.3	1686.32	1682.91
2867	9606	FFAR2	free fatty acid receptor 2	0.0573946	0.310351	0.81658	-0.381178	4.54e-06	5.98e-05	-0.141631	0.0204878	0.0496758	-0.438573	8.47e-07	1.68e-05	-0.199026	0.00242268	0.00935046	0.239547	0.000538705	0.0608074	S	7	7	12	1.04387	1.02438	1.17436	1.14901	1.21553	1.04409	1.18022	1.12657	0.954648	0.790134	0.806246	0.719101	1.09128	0.82639	1.01942	1.00647
2868	9606	GRK4	G protein-coupled receptor kinase 4	-0.0771069	0.220723	0.746631	0.679766	1.05e-08	3.54e-07	0.727084	4.22e-09	1.52e-07	0.756873	2.44e-09	9.61e-08	0.804191	1.05e-09	4.9e-08	0.047318	0.445121	0.840041	S	3	1	4	0.25658	0.238523	0.195012	0.234654	0.245005	0.216676	0.181212	0.229505	0.382022	0.42444	0.388488	0.35739	0.362092	0.418913	0.412353	0.416605
2869	9606	GRK5	G protein-coupled receptor kinase 5	-0.0497431	0.359717	0.840583	0.524477	5.39e-08	1.39e-06	0.529668	4.74e-08	1.18e-06	0.57422	1.62e-08	5.09e-07	0.579412	1.44e-08	4.63e-07	0.00519162	0.92275	0.981452	S	5	3	7	0.260227	0.246409	0.217383	0.24118	0.250042	0.228122	0.209327	0.241706	0.340577	0.385861	0.370425	0.345611	0.317802	0.38066	0.37841	0.375568
2870	9606	GRK6	G protein-coupled receptor kinase 6	-0.00630225	0.802493	0.968244	0.023226	0.362987	0.499591	0.0430101	0.102824	0.179325	0.0295282	0.251479	0.374109	0.0493124	0.0649306	0.124508	0.0197842	0.436643	0.840041	S	22	19	66	24.3219	25.8097	25.7566	25.4662	24.0878	25.2585	25.9874	25.565	24.4816	27.4499	26.9097	24.5295	23.7371	26.764	27.9798	26.6686
2873	9606	GPS1	G protein pathway suppressor 1	0.0343521	0.078852	0.54326	-0.0965339	8.99e-05	0.000697982	-0.0465083	0.0220797	0.0529408	-0.130886	3.2e-06	5.16e-05	-0.0808604	0.000480754	0.00261669	0.0500256	0.0150174	0.294605	S	19	19	38	9.81638	10.6456	9.91207	9.67773	10.4032	10.3696	10.5715	9.79067	9.18566	9.61411	9.32581	9.07737	9.75154	9.85228	9.61551	9.42429
2876	9606	GPX1	glutathione peroxidase 1	0.0389098	0.395311	0.853559	0.101293	0.0378176	0.0885347	0.0862492	0.0714791	0.134697	0.0623831	0.180987	0.292942	0.0473394	0.303859	0.42001	-0.0150436	0.739786	0.941005	S	11	11	45	38.3603	38.9159	37.0289	37.6455	41.7126	38.6849	38.1927	37.4066	40.7276	40.2623	37.196	48.75	41.4848	42.1133	40.0314	37.4768
2878	9606	GPX3	glutathione peroxidase 3	0.115605	0.373433	0.844339	0.278707	0.042952	0.0979909	0.32372	0.0214043	0.0515403	0.163102	0.215133	0.332512	0.208115	0.119427	0.201851	0.0450129	0.725896	0.939142	S	3	3	4	0.0878864	0.109318	0.12423	0.122153	0.132863	0.0953288	0.119773	0.135777	0.139627	0.164925	0.141321	0.112802	0.138736	0.149362	0.173937	0.114137
2879	9606	GPX4	glutathione peroxidase 4	-0.0126805	0.521287	0.900019	-0.0092761	0.637848	0.743903	-0.0230446	0.251218	0.361835	0.00340444	0.862395	0.904392	-0.010364	0.59929	0.700189	-0.0137685	0.486731	0.856674	S	8	8	28	16.4188	19.5094	18.1903	17.1767	16.814	19.0997	17.3701	17.2703	16.2354	19.5622	17.6872	17.2782	15.9187	19.3495	18.1219	16.6679
2882	9606	GPX7	glutathione peroxidase 7	0.0557142	0.25236	0.768573	0.151252	0.00560064	0.0198129	0.204444	0.00055372	0.00271749	0.0955375	0.0592385	0.125124	0.14873	0.00625308	0.0196399	0.0531928	0.273536	0.759026	S	3	3	5	0.387009	0.368599	0.54742	0.514718	0.463388	0.398335	0.554486	0.47387	0.43931	0.476542	0.571623	0.546734	0.480084	0.464693	0.608338	0.560886
2885	9606	GRB2	growth factor receptor-bound protein 2	-0.0239985	0.362092	0.841283	-0.0118628	0.648829	0.752761	-0.0289086	0.275266	0.387718	0.0121358	0.641364	0.739989	-0.00491013	0.850055	0.897777	-0.0170459	0.51446	0.869322	S	18	18	125	302.822	313.334	325.447	310.278	305.249	309.338	312.91	300.522	292.117	326.077	338.373	285.564	291.031	314.91	319.605	299.034
2889	9606	RAPGEF1	Rap guanine nucleotide exchange factor (GEF) 1	-0.00592199	0.895895	0.983714	0.144027	0.00554775	0.0196637	0.129241	0.0109196	0.0301872	0.149949	0.00422429	0.0159432	0.135163	0.00833256	0.0243958	-0.0147863	0.744267	0.942046	S	9	9	13	0.158864	0.153401	0.137473	0.143421	0.159671	0.140668	0.145365	0.144692	0.171827	0.170218	0.16842	0.152029	0.159176	0.1618	0.163184	0.171982
2896	9606	GRN	granulin	-0.0330677	0.487831	0.889099	-0.155869	0.00437464	0.0163842	-0.0909543	0.0693422	0.131599	-0.122801	0.0185344	0.0507226	-0.0578866	0.232214	0.341161	0.0649149	0.182979	0.690716	S	14	14	97	111.419	113.259	132.728	120.553	119.624	112.177	124.586	111.34	89.4445	112.102	123.164	98.182	99.308	110.245	135.318	100.709
2900	9606	GRIK4	glutamate receptor, ionotropic, kainate 4	-0.0860299	0.128513	0.641779	-0.126649	0.0317469	0.0771537	-0.123309	0.0358361	0.0771055	-0.0406189	0.459245	0.584776	-0.0372789	0.496356	0.608416	0.00334	0.951017	0.989608	S	1	1	1	0.126191	0.156015	0.179156	0.149785	0.138671	0.127826	0.159687	0.141798	0.135808	0.132638	0.151984	0.130277	0.121408	0.140256	0.163671	0.130037
2908	9606	NR3C1	nuclear receptor subfamily 3, group C, member 1 (glucocorticoid receptor)	0.0137337	0.644795	0.933957	-0.107796	0.00218038	0.00929542	-0.0447183	0.146412	0.237503	-0.12153	0.000837312	0.00439125	-0.0584521	0.063713	0.122565	0.0630781	0.0473373	0.44598	S	14	13	24	1.1403	1.21978	1.1161	1.23708	1.14835	1.20749	1.18467	1.21799	1.02384	1.1359	1.07302	1.10443	1.11289	1.13571	1.19542	1.10576
2909	9606	ARHGAP35	Rho GTPase activating protein 35	-0.0634922	0.49738	0.890502	0.0269007	0.77228	0.847348	-0.0140702	0.879563	0.916019	0.0903929	0.33781	0.464575	0.049422	0.596199	0.697769	-0.0409709	0.65999	0.919142	S	3	3	3	0.010433	0.0125043	0.0120846	0.00921721	0.00959568	0.0107522	0.00999265	0.0123918	0.011506	0.0126997	0.010951	0.00996684	0.010229	0.0133734	0.0114913	0.00884383
2912	9606	GRM2	glutamate receptor, metabotropic 2	0.063758	0.453845	0.881513	0.431957	0.000106697	0.000800445	0.20496	0.0259272	0.0597825	0.368199	0.000479341	0.00279787	0.141202	0.109223	0.188291	-0.226997	0.0152817	0.295057	S	1	1	1	0.0688322	0.0930271	0.0766348	0.0811542	0.0714639	0.0763933	0.105893	0.0861241	0.108366	0.103126	0.125121	0.109261	0.0858879	0.0910114	0.0904528	0.106066
2913	9606	GRM3	glutamate receptor, metabotropic 3	0.381595	0.0990665	0.59359	-1.23773	4.22e-05	0.000379141	-1.20309	5.68e-05	0.000431085	-1.61932	2.04e-06	3.53e-05	-1.58468	2.64e-06	4e-05	0.0346393	0.875296	0.974359	S	1	1	1	0.298121	0.258569	0.756165	0.629341	0.712983	0.651196	0.505641	0.508438	0.170457	0.154007	0.169757	0.1921	0.198575	0.130256	0.184225	0.198612
2918	9606	GRM8	glutamate receptor, metabotropic 8	-0.286998	0.00285688	0.160007	-0.34078	0.000734741	0.00389227	-0.266721	0.00478378	0.0156063	-0.053782	0.514754	0.633045	0.0202774	0.804785	0.865031	0.0740594	0.372744	0.816796	S	2	2	4	19.9597	16.29	19.4628	18.9015	16.1909	11.594	17.458	15.1057	14.9553	14.5703	15.8154	12.0548	13.4212	14.451	16.043	17.0903
2919	9606	CXCL1	chemokine (C-X-C motif) ligand 1 (melanoma growth stimulating activity, alpha)	0.136413	0.0545	0.495179	-0.425677	1e-05	0.000116472	-0.196417	0.00892547	0.0258634	-0.562089	3.59e-07	7.99e-06	-0.33283	0.000134286	0.000978985	0.22926	0.00319553	0.150425	S	2	2	4	1.1126	1.24354	0.985748	0.931011	1.306	1.20583	1.16065	1.05813	0.907688	0.879635	0.661479	0.651398	1.22895	0.953933	0.828625	0.708527
2920	9606	CXCL2	chemokine (C-X-C motif) ligand 2	0.100965	0.0769398	0.541809	0.264312	0.000168367	0.00116795	0.374707	4e-06	4.72e-05	0.163346	0.00774885	0.0258542	0.273742	0.000119623	0.000891944	0.110395	0.055445	0.474126	S	2	1	3	1.76059	2.16343	1.88046	1.44667	2.21155	2.44166	1.71311	1.55789	2.63191	2.70598	2.14238	1.57633	2.72179	2.96725	2.33131	1.7651
2923	9606	PDIA3	protein disulfide isomerase family A, member 3	0.0096131	0.673504	0.93963	0.105747	0.00027189	0.00174988	0.093009	0.000846512	0.00386007	0.0961342	0.000638876	0.00352969	0.0833959	0.00202843	0.00811481	-0.0127383	0.577495	0.889219	S	35	34	318	358.939	329.837	377.111	363.293	365.731	349.518	369.192	353.847	372.195	376.977	400.066	402.185	370.48	369.289	411.442	384.646
2926	9606	GRSF1	G-rich RNA sequence binding factor 1	0.0460588	0.542246	0.906231	0.248011	0.00432751	0.0162326	0.293305	0.0012351	0.00518713	0.201952	0.0153881	0.0439019	0.247246	0.0044203	0.0150495	0.045294	0.548889	0.882089	S	2	2	2	0.0754295	0.073881	0.0539575	0.0635081	0.0710297	0.0685848	0.0536547	0.0877883	0.0823595	0.0895755	0.0672948	0.0833112	0.0787852	0.0837477	0.0748351	0.0991897
2931	9606	GSK3A	glycogen synthase kinase 3 alpha	-0.0587167	0.207806	0.737268	-0.116774	0.0194139	0.0527601	-0.154706	0.00344955	0.0121621	-0.0580572	0.212688	0.330403	-0.0959891	0.048117	0.0990557	-0.0379319	0.408447	0.830287	S	15	10	30	2.4846	2.59104	2.63476	2.38269	2.65436	2.38415	2.29386	2.35071	2.44568	2.3004	2.24703	2.25683	2.09691	2.14143	2.2644	2.42189
2932	9606	GSK3B	glycogen synthase kinase 3 beta	-0.08021	0.0641474	0.52423	-0.00740153	0.856146	0.905121	-0.0603465	0.15346	0.245945	0.0728085	0.0897368	0.173126	0.0198636	0.627804	0.724473	-0.0529449	0.206898	0.701006	S	14	9	27	2.97506	3.01083	2.9241	2.78388	2.42525	2.71028	3.02136	2.76277	2.50485	3.06364	3.05661	2.91229	2.71361	2.9182	2.89663	2.62123
2934	9606	GSN	gelsolin	-0.0156096	0.590194	0.921661	0.0726458	0.0217406	0.0572956	0.0221836	0.446329	0.559542	0.0882554	0.00716474	0.0241691	0.0377932	0.202636	0.306481	-0.0504622	0.0955306	0.568123	S	56	4	1046	2109	2598.28	2597.86	2533.38	2202.23	2530.41	2393.61	2544.62	2230.49	2874.26	2693.22	2615.43	2093.21	2719.23	2714.18	2521.58
2935	9606	GSPT1	G1 to S phase transition 1	0.0041114	0.851794	0.978522	0.0791962	0.00232426	0.00982683	0.0668907	0.00744884	0.0222979	0.0750848	0.00343065	0.0134747	0.0627793	0.0109637	0.030401	-0.0123055	0.577839	0.889219	S	22	14	59	10.6731	9.94701	9.09882	10.2054	10.8449	10.0902	9.23275	9.90793	10.932	10.9347	9.99479	10.6038	10.7026	10.7752	10.227	10.4241
2936	9606	GSR	glutathione reductase	-0.00858973	0.739236	0.95723	-0.000413501	0.987191	0.991923	0.0180711	0.486562	0.595876	0.00817623	0.751321	0.825194	0.0266608	0.309257	0.425308	0.0184846	0.476813	0.85223	S	25	25	145	135.258	135.392	152.99	146.588	134.869	144.836	149.108	137.003	134.787	144.18	153.016	137.756	131.6	142.405	160.914	144.847
2937	9606	GSS	glutathione synthetase	-0.0591309	0.102315	0.597279	0.0121835	0.724906	0.811757	0.0645673	0.07683	0.142457	0.0713144	0.0532072	0.1156	0.123698	0.00242529	0.0093507	0.0523838	0.144007	0.637647	S	24	24	68	19.9004	21.3509	22.7271	23.5053	20.6088	20.0331	20.4583	22.5361	22.1887	23.015	21.0524	22.3806	22.1274	24.1057	21.8928	24.0299
2944	9606	GSTM1	glutathione S-transferase mu 1	-0.00604189	0.958673	0.993076	0.0309373	0.790985	0.861686	0.0382226	0.743489	0.810186	0.0369792	0.751526	0.825194	0.0442645	0.704892	0.789027	0.0072853	0.950179	0.989588	S	17	4	68	12.273	114.645	10.8264	58.8324	11.8767	111.264	10.5798	58.531	15.6114	123.698	11.5346	60.4559	15.1327	118.333	12.4828	61.9515
2946	9606	GSTM2	glutathione S-transferase mu 2 (muscle)	0.0171291	0.819261	0.971429	0.0699346	0.357474	0.494306	0.11903	0.126985	0.211795	0.0528055	0.484473	0.608036	0.101901	0.186827	0.287127	0.0490957	0.515212	0.869591	S	18	9	50	3.94661	13.5543	3.29207	3.46067	3.9424	13.8035	3.2647	3.72967	4.09946	16.0163	3.24619	4.24989	4.22062	15.5205	3.59855	4.3568
2947	9606	GSTM3	glutathione S-transferase mu 3 (brain)	0.0058754	0.890698	0.982708	0.13024	0.00736046	0.0245248	0.0922966	0.0442973	0.0914746	0.124365	0.00978334	0.0306623	0.0864212	0.0576687	0.113863	-0.0379435	0.380988	0.81998	S	4	4	7	0.911946	1.36724	0.754779	1.01232	1.03925	1.28563	0.769356	0.940422	1.03421	1.47666	0.844716	1.11339	1.04825	1.38596	0.831079	1.05288
2948	9606	GSTM4	glutathione S-transferase mu 4	0.272043	0.251118	0.768573	0.0905499	0.696697	0.791525	0.196582	0.401916	0.518618	-0.181493	0.438204	0.565343	-0.075461	0.745113	0.820486	0.106032	0.648398	0.916804	S	11	1	40	0.00733986	0.0227268	0.0122749	0.0054807	0.0164826	0.0253736	0.0105575	0.00665934	0.00736833	0.0224173	0.00882935	0.0113106	0.013599	0.0171208	0.00947296	0.0113645
2950	9606	GSTP1	glutathione S-transferase pi 1	-0.0357167	0.137951	0.65991	0.00188028	0.935335	0.95712	-0.0253752	0.283064	0.396117	0.037597	0.119817	0.215254	0.0103415	0.656485	0.748971	-0.0272555	0.250305	0.742265	S	18	0	461	1378.64	1389.9	1461.23	1657.44	1366.85	1404.78	1366.76	1582.99	1418.53	1485.8	1384.93	1599.26	1344.72	1419.8	1377.43	1631.7
2952	9606	GSTT1	glutathione S-transferase theta 1	-0.117088	0.413564	0.862492	0.0760332	0.593014	0.70552	-0.0449041	0.7515	0.816611	0.193121	0.185706	0.298537	0.0721835	0.611694	0.71129	-0.120937	0.398735	0.826519	S	1	1	1	0.00962119	0.00485338	0.00500305	0.00717075	0.0101465	0.00404955	0.00370645	0.00724872	0.00820441	0.00566694	0.00770527	0.00659323	0.00797195	0.00557804	0.00440048	0.00733614
2954	9606	GSTZ1	glutathione S-transferase zeta 1	-0.083612	0.0312653	0.4111	0.049167	0.182648	0.299864	0.0814902	0.0351492	0.0758723	0.132779	0.00184688	0.00828273	0.165102	0.000291036	0.00175459	0.0323231	0.37281	0.816796	S	4	4	7	0.674583	0.746357	0.899559	1.01047	0.604132	0.709828	0.824157	0.994491	0.685185	0.839676	0.878434	1.05136	0.703886	0.81104	1.00073	1.03574
2956	9606	MSH6	mutS homolog 6	0.0126638	0.664386	0.937423	0.143089	0.000159471	0.00111326	0.152303	8.61e-05	0.000598788	0.130425	0.000379613	0.00234052	0.139639	0.000201525	0.00132695	0.00921395	0.751887	0.94368	S	9	9	15	0.158515	0.151411	0.154763	0.158524	0.167991	0.148079	0.156653	0.158074	0.188393	0.159542	0.176195	0.173549	0.183604	0.163675	0.17614	0.17775
2958	9606	GTF2A2	general transcription factor IIA, 2, 12kDa	-0.0751731	0.153567	0.673632	0.00285871	0.955166	0.9689	-0.0141942	0.780405	0.839811	0.0780318	0.139542	0.242381	0.0609789	0.241539	0.350787	-0.0170529	0.73782	0.940916	S	2	2	2	0.847921	0.726258	0.823939	0.875329	0.827913	0.697161	0.805185	0.756148	0.835798	0.815984	0.861152	0.762104	0.744742	0.828683	0.825396	0.846352
2959	9606	GTF2B	general transcription factor IIB	-0.0616108	0.543634	0.907015	0.198328	0.0639298	0.133862	0.299135	0.0086822	0.0252183	0.259938	0.0192692	0.0522656	0.360746	0.00243454	0.00937651	0.100808	0.325378	0.786324	S	3	3	3	0.414615	0.214227	0.35564	0.352201	0.535699	0.217845	0.262537	0.308326	0.513597	0.337246	0.328296	0.372141	0.634079	0.279	0.404836	0.393984
2960	9606	GTF2E1	general transcription factor IIE, polypeptide 1, alpha 56kDa	0.0184486	0.751387	0.957619	0.0330285	0.572038	0.687173	0.0895543	0.138145	0.226648	0.0145799	0.802171	0.861591	0.0711057	0.232722	0.341701	0.0565257	0.338513	0.793757	S	2	2	2	0.0939887	0.0817054	0.0997861	0.105337	0.101941	0.0897837	0.0989565	0.0951865	0.10256	0.105105	0.0927282	0.093598	0.10073	0.101685	0.0990405	0.107785
2961	9606	GTF2E2	general transcription factor IIE, polypeptide 2, beta 34kDa	0.0619515	0.327483	0.828531	0.174573	0.0121306	0.03612	0.171176	0.0135682	0.035736	0.112621	0.0856549	0.16665	0.109225	0.0945887	0.167984	-0.00339624	0.956478	0.990637	S	2	2	2	0.15414	0.12527	0.149548	0.165057	0.15096	0.164156	0.134588	0.178529	0.166088	0.179009	0.172362	0.166339	0.167206	0.171282	0.161846	0.178253
2962	9606	GTF2F1	general transcription factor IIF, polypeptide 1, 74kDa	-0.000353172	0.991446	0.998062	0.0896397	0.0144212	0.0413988	0.0872602	0.0167116	0.041962	0.0899928	0.0141083	0.0409438	0.0876134	0.0163506	0.0411967	-0.00237942	0.942426	0.988284	S	11	11	25	2.50161	2.63882	2.69516	2.67654	2.63174	2.57788	2.69339	2.60897	2.79679	2.95989	3.04304	2.53103	2.77701	2.81903	2.92966	2.72187
2963	9606	GTF2F2	general transcription factor IIF, polypeptide 2, 30kDa	-0.0284898	0.285817	0.795361	0.0611833	0.0312293	0.0760468	0.0625764	0.0280956	0.0636713	0.0896731	0.00334364	0.0132321	0.0910662	0.00299263	0.0109566	0.00139307	0.957552	0.990911	S	14	14	18	4.69257	4.29573	4.43343	4.30088	4.29283	4.11879	4.63533	4.28853	4.56773	4.63329	4.84371	4.52798	4.51776	4.68359	4.81643	4.57834
2965	9606	GTF2H1	general transcription factor IIH, polypeptide 1, 62kDa	-0.197198	0.198818	0.724774	-0.0388193	0.794872	0.864835	-0.00305714	0.983646	0.989309	0.158379	0.297317	0.424366	0.194141	0.205488	0.309709	0.0357622	0.810675	0.960452	S	2	2	2	0.0836367	0.125878	0.13853	0.0998397	0.0853911	0.0789389	0.095178	0.115585	0.116116	0.131211	0.0834086	0.0994515	0.110409	0.126227	0.116083	0.0894316
2966	9606	GTF2H2	general transcription factor IIH, polypeptide 2, 44kDa	-0.100561	0.131899	0.647092	-0.19576	0.00730059	0.0243696	-0.074768	0.254515	0.365293	-0.095198	0.152193	0.25878	0.0257935	0.688485	0.775233	0.120991	0.0744694	0.522832	S	2	0	2	0.224245	0.2467	0.219064	0.236419	0.212839	0.190208	0.203773	0.254	0.199116	0.215258	0.189853	0.194173	0.195248	0.244374	0.220387	0.218439
2967	9606	GTF2H3	general transcription factor IIH, polypeptide 3, 34kDa	0.120378	0.403734	0.858376	0.272858	0.0704648	0.144232	0.24019	0.107063	0.184873	0.152481	0.293618	0.42051	0.119813	0.405894	0.523445	-0.0326679	0.81877	0.962164	S	1	1	1	0.0566846	0.0620616	0.08063	0.066491	0.0864421	0.0642443	0.0599315	0.0870252	0.0794368	0.097473	0.0669999	0.0882509	0.107872	0.0613412	0.0706793	0.0893907
2968	9606	GTF2H4	general transcription factor IIH, polypeptide 4, 52kDa	-0.0838572	0.393055	0.852335	-0.062628	0.521271	0.643108	0.0557872	0.567214	0.666291	0.0212292	0.826822	0.878551	0.139644	0.163745	0.258705	0.118415	0.233392	0.723142	S	1	1	1	0.0254395	0.0200446	0.0246666	0.0214901	0.0247431	0.0233119	0.0161822	0.0211046	0.0222294	0.0251209	0.0196894	0.0197161	0.0291862	0.0233353	0.0187513	0.0236979
2969	9606	GTF2I	general transcription factor IIi	0.00123968	0.968972	0.994314	-0.047316	0.151959	0.260984	-0.0487428	0.1408	0.230335	-0.0485557	0.142223	0.245816	-0.0499824	0.131676	0.218104	-0.00142674	0.964293	0.992348	S	10	10	11	0.58727	0.502898	0.487394	0.565064	0.551528	0.525055	0.493689	0.563323	0.524081	0.528782	0.488155	0.505731	0.527833	0.504772	0.481729	0.537886
2971	9606	GTF3A	general transcription factor IIIA	0.349285	0.0290029	0.399518	0.122904	0.408841	0.542141	-0.0736109	0.618204	0.710155	-0.226381	0.138433	0.240969	-0.422896	0.010498	0.0293536	-0.196515	0.194366	0.695635	S	1	1	1	0.0166819	0.0128529	0.0162712	0.0167434	0.018217	0.01874	0.0224757	0.0224348	0.0204971	0.0227338	0.0151137	0.0127383	0.0175585	0.0107832	0.0152739	0.0156872
2975	9606	GTF3C1	general transcription factor IIIC, polypeptide 1, alpha 220kDa	0.0524896	0.507887	0.896339	0.176786	0.0373488	0.087689	0.0981482	0.224013	0.331476	0.124297	0.129081	0.228539	0.0456586	0.563933	0.667997	-0.0786382	0.325629	0.786324	S	6	6	6	0.0627058	0.0609698	0.058291	0.0643112	0.0563727	0.0580377	0.0672027	0.0726764	0.0803763	0.0755034	0.0655625	0.0636942	0.0605534	0.0705948	0.0678841	0.0653773
2976	9606	GTF3C2	general transcription factor IIIC, polypeptide 2, beta 110kDa	0.0333715	0.535542	0.904563	0.00391017	0.94175	0.96081	0.0151652	0.777153	0.837663	-0.0294613	0.583854	0.692315	-0.0182063	0.734171	0.811151	0.011255	0.833524	0.965057	S	3	3	3	0.0761795	0.071948	0.0696037	0.0827701	0.0863471	0.0694154	0.076926	0.0774661	0.076814	0.0730189	0.0782928	0.0732207	0.0731017	0.074085	0.0802961	0.0759726
2982	9606	GUCY1A1	guanylate cyclase 1, soluble, alpha 3	-0.0761464	0.518109	0.899731	0.156984	0.192571	0.312864	0.16703	0.167189	0.263403	0.233131	0.0609363	0.127832	0.243176	0.0517492	0.104712	0.0100454	0.931577	0.984635	S	2	2	2	0.0860998	0.114715	0.131901	0.102198	0.0873986	0.144926	0.0923679	0.0897704	0.118169	0.108281	0.123474	0.137282	0.0994451	0.14319	0.126362	0.123543
2987	9606	GUK1	guanylate kinase 1	-0.122274	0.0772431	0.541809	-0.35628	5.85e-05	0.000498644	-0.345975	7.89e-05	0.000560167	-0.234007	0.00247271	0.0104206	-0.223702	0.00343119	0.0122207	0.0103051	0.875086	0.974359	S	8	8	16	3.28172	4.28621	4.18474	4.52919	4.06675	3.66074	3.68559	3.3855	2.89953	3.23656	3.14978	3.05957	2.77052	3.19828	3.23048	3.25671
2990	9606	GUSB	glucuronidase, beta	-0.0711715	0.155998	0.674471	0.871234	1.21e-11	9.97e-10	1.04132	9.2e-13	1.09e-10	0.942405	3.9e-12	3.29e-10	1.1125	3.51e-13	5.06e-11	0.17009	0.00280253	0.142793	S	11	11	19	1.43694	1.43668	1.65823	1.79894	1.5049	1.37976	1.46005	1.64539	3.07454	3.26777	3.08106	2.86506	3.37985	3.40242	3.48949	3.66706
2992	9606	GYG1	glycogenin 1	0.00224029	0.921749	0.991124	0.140198	1.57e-05	0.000170803	0.125298	5.24e-05	0.000405754	0.137957	1.88e-05	0.000224197	0.123058	6.32e-05	0.000530533	-0.0148996	0.516533	0.870819	S	16	16	159	284.874	343.942	344.39	307.735	282.296	358.058	332.877	311.035	321.916	403.734	374.299	329.283	304.509	385.09	382.952	338.883
2993	9606	GYPA	glycophorin A (MNS blood group)	0.124715	0.4709	0.88451	-0.743436	0.000510346	0.00292532	-0.481987	0.0119759	0.0323875	-0.868151	0.000119818	0.000947312	-0.606702	0.00264371	0.00996959	0.261449	0.141848	0.634902	S	3	3	10	6.85292	1.89164	1.0135	1.37105	7.22615	2.19748	1.57075	1.06953	2.39673	0.75603	0.915684	0.972145	3.82661	1.07904	0.972969	0.971034
2995	9606	GYPC	glycophorin C (Gerbich blood group)	0.0599229	0.521038	0.900019	0.103507	0.274154	0.404076	0.409407	0.000434747	0.00223059	0.0435843	0.639556	0.738382	0.349484	0.00163773	0.00689776	0.3059	0.00435651	0.18265	S	2	1	8	12.3281	4.78229	3.14195	4.60943	12.7093	5.60924	3.60223	4.02841	11.1751	5.90275	4.47726	4.07703	14.2581	7.91383	4.59012	5.95571
2997	9606	GYS1	glycogen synthase 1 (muscle)	-0.0148677	0.627137	0.929973	-0.0156371	0.609576	0.72022	-0.0112992	0.711531	0.784448	-0.000769373	0.979864	0.986479	0.00356851	0.90683	0.937893	0.00433789	0.886878	0.976653	S	27	26	137	46.6514	49.3517	56.0828	49.7826	47.5214	51.1561	54.5726	46.0574	48.2715	52.7465	51.5607	46.2845	44.9086	51.5934	55.3004	48.3166
2999	9606	GZMH	granzyme H (cathepsin G-like 2, protein h-CCPX)	0.00593581	0.930867	0.991748	0.0135246	0.843388	0.896413	0.071382	0.305529	0.420287	0.00758877	0.911692	0.940167	0.0654461	0.346143	0.464882	0.0578574	0.403382	0.828844	S	8	6	9	2.7813	1.53032	3.88595	2.0403	2.79215	1.48834	4.32165	1.90486	2.56642	1.47515	4.20242	2.21928	2.73106	1.81085	4.21869	2.22386
3001	9606	GZMA	granzyme A (granzyme 1, cytotoxic T-lymphocyte-associated serine esterase 3)	0.0126903	0.753717	0.957619	0.199661	0.000151399	0.001064	0.259633	9.53e-06	9.71e-05	0.186971	0.000282289	0.00186789	0.246943	1.67e-05	0.000180119	0.0599722	0.151823	0.653329	S	6	6	8	2.58413	1.63923	2.31843	2.17682	2.62455	1.65583	2.29842	2.21932	3.02996	2.1056	2.74539	2.28577	2.91312	2.28326	2.88435	2.51042
3003	9606	GZMK	granzyme K (granzyme 3; tryptase II)	0.195477	0.0468545	0.467174	-0.702506	1.23e-06	2.02e-05	-0.683167	1.72e-06	2.43e-05	-0.897983	5.47e-08	1.56e-06	-0.878645	7.28e-08	1.89e-06	0.0193388	0.833195	0.96498	S	2	2	3	1.01294	3.31347	1.76474	1.21609	1.07799	3.57205	2.58571	1.33124	0.657903	1.48326	0.992257	0.84971	0.704858	1.6481	1.0504	0.728177
3004	9606	GZMM	granzyme M (lymphocyte met-ase 1)	0.0104556	0.81274	0.971303	0.038628	0.387144	0.522339	0.0657149	0.150508	0.242247	0.0281724	0.525751	0.641614	0.0552593	0.221992	0.329374	0.0270869	0.541615	0.87993	S	3	3	3	0.374376	0.39896	0.456245	0.37622	0.38726	0.365386	0.431189	0.442122	0.383246	0.382429	0.470584	0.420951	0.417488	0.412037	0.453124	0.404114
3005	9606	H1	H1 histone family, member 0	0.0327372	0.208512	0.737988	0.0364918	0.163585	0.276421	0.0633285	0.0225621	0.0537641	0.00375458	0.882189	0.917634	0.0305912	0.238335	0.347163	0.0268367	0.298332	0.774765	S	10	10	136	953.094	798.216	1097.53	810.733	976.514	834.825	1098.72	839.501	1006.76	818.12	1117.07	825.865	964.243	849.044	1174.41	872.865
3006	9606	H1	histone cluster 1, H1c	0.00730125	0.927101	0.991578	0.0834252	0.304569	0.438162	0.0902408	0.268189	0.380085	0.0761239	0.347413	0.473786	0.0829395	0.307294	0.423323	0.0068156	0.931936	0.984764	S	31	17	454	1378.34	1785.25	1213.23	1396.67	1844.87	1482.47	1140.52	1394.57	1531.31	1880.06	1431.87	1333.24	1458.51	1769.79	1412.05	1501.36
3007	9606	H1	histone cluster 1, H1d	-0.0365588	0.35231	0.839253	0.0932999	0.027082	0.0675853	0.0668755	0.0995189	0.175017	0.129859	0.00389144	0.0149016	0.103434	0.0159668	0.0404659	-0.0264245	0.498384	0.862087	S	27	14	429	949.954	857.844	859.88	984.218	881.997	921.988	858.63	896.007	907.84	978.34	1031.63	1025.85	906.182	994.382	947.225	1008.45
3008	9606	H1	histone cluster 1, H1e	0.0690054	0.0420935	0.45046	0.115122	0.00211441	0.00906687	0.0130157	0.681018	0.761101	0.0461165	0.158227	0.265777	-0.0559896	0.0915165	0.16397	-0.102106	0.00498991	0.186648	S	25	10	470	5443.87	6813.54	5700.87	5952.45	6227.15	7131.41	5984.86	5947.52	6496.82	6936.62	6259.83	6456.31	5465.34	6720.23	5641.08	6305.65
3009	9606	H1	histone cluster 1, H1b	0.0508006	0.0893843	0.574267	0.0902479	0.00566027	0.0199949	0.0794433	0.0124253	0.0333204	0.0394473	0.178836	0.29055	0.0286427	0.322021	0.439343	-0.0108046	0.704677	0.932326	S	25	20	460	5283	5698.02	5386.12	5916.96	5522.77	6361.63	5369.27	5970.9	5488.26	6270.63	5772.1	6387.54	5215.62	6368.96	5717.31	6509.55
3013	9606	H2AC7	histone cluster 1, H2ad	-0.0438241	0.184673	0.704911	0.0762562	0.0287321	0.0710029	0.0513149	0.124323	0.208255	0.12008	0.00171447	0.00781793	0.0951389	0.00865465	0.0251386	-0.0249413	0.441046	0.840041	S	11	0	508	18310.9	20586	21278	21271.1	19504.5	20307.7	19355.6	19531.8	20499.9	23377.6	21447.8	21076.8	19321.1	22260	21107.5	22066
3014	9606	H2AX	H2A histone family, member X	0.02357	0.445536	0.877557	0.0939654	0.00699141	0.0237371	0.091332	0.00835777	0.0244892	0.0703954	0.0335565	0.0807225	0.0677619	0.0397344	0.0846737	-0.00263345	0.9314	0.984635	S	11	5	520	7894.4	8254.7	8627.49	8592.89	8614.38	8706.2	8404.85	8263.48	8539.87	9313.09	9149.43	8866.5	8206.43	9545.3	8824.33	9334.74
3017	9606	H2BC5	histone cluster 1, H2bd	-0.0900427	0.446284	0.878473	-0.137682	0.250277	0.378849	-0.224659	0.0699587	0.132632	-0.0476395	0.684848	0.774943	-0.134617	0.260516	0.37225	-0.0869772	0.461621	0.843775	S	16	1	1193	10559.7	9623.83	9377.84	10201	9806.79	8229.5	7662.72	12135	8160.17	8105.85	11512.5	8526.72	8438.99	7005.87	10532.7	7979.5
3018	9606	H2BC3	histone cluster 1, H2bb	0.0320984	0.214071	0.742066	0.15147	1.97e-05	0.000203921	0.11762	0.000257551	0.00147057	0.119372	0.000224184	0.0015562	0.0855212	0.00353186	0.0125335	-0.0338508	0.19137	0.695635	S	15	0	1190	25163.1	28613.6	25804.9	26863.4	26546.7	29346.1	24423.5	28502.6	28269.1	30936.8	29760.1	30469.7	27150.2	30369.5	28741	30174.6
3020	9606	H3	H3 histone, family 3A	-0.0237639	0.670119	0.939353	0.0671753	0.238322	0.365504	0.129701	0.0315725	0.0698997	0.0909392	0.117164	0.211692	0.153465	0.0133259	0.035094	0.062526	0.270899	0.757486	S	14	0	280	19583.6	18570.2	20770.1	23232.1	21334.1	20710.5	18339.6	19816	21077.1	18478.1	22697	24306.8	22509.8	21844.4	21703.9	24227.6
3021	9606	H3	H3 histone, family 3B (H3.3B)	-0.0237639	0.670119	0.939353	0.0671753	0.238322	0.365504	0.129701	0.0315725	0.0698997	0.0909392	0.117164	0.211692	0.153465	0.0133259	0.035094	0.062526	0.270899	0.757486	S	14	0	280	19583.6	18570.2	20770.1	23232.1	21334.1	20710.5	18339.6	19816	21077.1	18478.1	22697	24306.8	22509.8	21844.4	21703.9	24227.6
3024	9606	H1	histone cluster 1, H1a	-0.0485956	0.37815	0.847975	-0.019905	0.715094	0.8047	0.0746294	0.183442	0.283021	0.0286906	0.599688	0.706449	0.123225	0.0360568	0.0781612	0.0945344	0.0976496	0.570909	S	11	5	221	7.77529	5.94295	8.54121	7.0481	6.47046	6.20859	8.83976	6.6823	6.72621	6.80117	8.67626	6.57486	6.54157	7.07668	9.64629	7.71775
3026	9606	HABP2	hyaluronan binding protein 2	0.0239212	0.540817	0.906231	0.114849	0.00890532	0.0282972	0.133824	0.00322633	0.0115078	0.0909274	0.0311102	0.0760598	0.109903	0.0115795	0.0315949	0.0189752	0.626769	0.908975	S	1	1	2	1.54032	1.9924	1.63979	1.77334	1.6175	1.84616	1.83859	1.7642	1.79092	2.13056	1.92479	1.74607	1.74265	2.02034	1.95767	1.95765
3028	9606	HSD17B10	hydroxysteroid (17-beta) dehydrogenase 10	0.0375771	0.204971	0.733373	0.176648	1.63e-05	0.000176741	0.169595	2.55e-05	0.000226217	0.139071	0.000192191	0.00137303	0.132018	0.000312923	0.00185304	-0.00705311	0.806937	0.958785	S	15	15	76	34.7191	31.4051	33.6727	34.5037	36.7691	32.0539	33.3221	36.326	46.5794	35.1261	35.9561	38.1217	44.2921	34.8131	37.3893	37.5932
3029	9606	HAGH	hydroxyacylglutathione hydrolase	0.0433061	0.148828	0.67229	0.042624	0.154892	0.264534	0.0850951	0.00916256	0.0263711	-0.000682104	0.981189	0.986568	0.041789	0.162594	0.257268	0.0424711	0.156278	0.658162	S	14	14	43	32.4059	26.4305	26.1402	31.0793	33.9778	28.3333	26.1702	31.5364	33.6615	29.183	27.1169	29.6061	32.7845	29.4321	27.9674	33.7549
3030	9606	HADHA	hydroxyacyl-CoA dehydrogenase/3-ketoacyl-CoA thiolase/enoyl-CoA hydratase (trifunctional protein), alpha subunit	0.0774986	7.47e-05	0.0176722	0.209841	2.91e-10	1.54e-08	0.229368	8.3e-11	5.19e-09	0.132343	1.48e-07	3.65e-06	0.151869	2.44e-08	7.59e-07	0.0195266	0.193917	0.695635	S	35	35	164	42.2531	46.8595	46.4313	46.8616	45.0761	49.6103	49.8586	48.9515	51.0808	53.7328	54.0631	55.132	51.1064	55.1998	56.1403	54.7739
3032	9606	HADHB	hydroxyacyl-CoA dehydrogenase/3-ketoacyl-CoA thiolase/enoyl-CoA hydratase (trifunctional protein), beta subunit	0.0397201	0.118527	0.623597	0.198202	5.88e-07	1.08e-05	0.186271	1.26e-06	1.9e-05	0.158482	8.45e-06	0.000117854	0.146551	2.02e-05	0.000211225	-0.0119317	0.626084	0.908719	S	26	26	115	39.9317	43.188	41.1409	44.9203	40.2092	44.8991	45.2232	44.3287	48.3828	49.6432	49.2242	49.5895	45.2202	49.0031	52.0611	49.0874
3033	9606	HADH	hydroxyacyl-CoA dehydrogenase	-0.014813	0.576264	0.915956	0.183756	3.76e-06	5.13e-05	0.1787	5.21e-06	5.89e-05	0.198569	1.5e-06	2.71e-05	0.193513	2.04e-06	3.29e-05	-0.00505541	0.84803	0.968364	S	14	14	38	26.808	27.913	26.7959	29.3085	26.674	27.3696	27.547	27.7388	28.6029	32.3727	30.9633	36.3299	29.1766	32.518	31.6502	33.7558
3034	9606	HAL	histidine ammonia-lyase	0.0714247	0.216632	0.74276	0.0839246	0.150421	0.259131	0.162037	0.010443	0.0291332	0.0124999	0.82444	0.876578	0.0906118	0.122585	0.206238	0.0781119	0.178763	0.687044	S	3	3	3	1.63225	1.9737	1.67492	1.89649	1.64261	1.93883	1.93547	2.01449	1.58391	2.57475	1.76933	1.90558	1.87804	2.24958	1.88391	2.09408
3035	9606	HARS1	histidyl-tRNA synthetase	-0.0222401	0.429903	0.873399	0.0318095	0.264066	0.393152	0.0375808	0.190612	0.291722	0.0540496	0.0674281	0.137882	0.0598209	0.0454541	0.0943897	0.00577125	0.83609	0.966215	S	17	0	47	10.6392	10.7367	10.3367	10.744	10.3407	9.90124	10.6796	10.7026	10.7266	11.2224	11.0083	10.6207	10.1479	11.5101	11.2242	10.9592
3039	9606	HBA1	hemoglobin, alpha 1	0.102322	0.346773	0.835893	0.398828	0.00180055	0.00799194	0.617139	3.18e-05	0.000268779	0.296506	0.0130861	0.0384861	0.514817	0.000198684	0.00131566	0.21831	0.0559041	0.474416	S	16	0	1111	40430.3	5150.37	5755.38	8952.73	45620.4	5289.33	6557.61	9365.31	67325.2	7366.57	7028.61	11310.3	70296.5	9098.72	8911.15	13452.2
3040	9606	HBA2	hemoglobin, alpha 2	0.102322	0.346773	0.835893	0.398828	0.00180055	0.00799194	0.617139	3.18e-05	0.000268779	0.296506	0.0130861	0.0384861	0.514817	0.000198684	0.00131566	0.21831	0.0559041	0.474416	S	16	0	1111	40430.3	5150.37	5755.38	8952.73	45620.4	5289.33	6557.61	9365.31	67325.2	7366.57	7028.61	11310.3	70296.5	9098.72	8911.15	13452.2
3042	9606	HBM	hemoglobin, mu	0.0630436	0.392992	0.852335	-0.149571	0.0544373	0.117923	-0.0657284	0.373665	0.489393	-0.212614	0.00963175	0.0303949	-0.128772	0.0926128	0.165369	0.0838423	0.260392	0.752128	S	5	5	10	14.578	4.44569	3.96851	6.30177	15.6969	4.16969	4.38669	7.085	13.0035	3.96391	3.73476	5.08386	12.3409	4.16021	3.86365	6.45536
3043	9606	HBB	hemoglobin, beta	0.039975	0.730948	0.955624	0.200573	0.0991971	0.18758	0.365105	0.00598228	0.0187253	0.160598	0.179698	0.291531	0.32513	0.0122031	0.0328808	0.164532	0.169896	0.672849	S	18	0	2073	92773.4	17445.8	18191.1	23341.5	107092	15273.8	17441	27933.6	148843	16593.5	21215.2	27478.6	153161	22671.3	22155.4	31274.7
3045	9606	HBD	hemoglobin, delta	0.0266273	0.836326	0.97478	0.15736	0.233218	0.360188	0.283091	0.0410959	0.0862721	0.130733	0.318396	0.445644	0.256464	0.0611189	0.118758	0.125731	0.336657	0.791684	S	15	7	1074	58249.1	11046	11817.4	14708.3	67195.8	9507.17	10949	17894.2	95079.1	9801.8	13298.4	17053.7	99159.6	13882.8	12680.7	18438
3046	9606	HBE1	hemoglobin, epsilon 1	0.282714	0.0855174	0.564303	0.190853	0.233025	0.360014	0.0958108	0.542047	0.64563	-0.0918605	0.558628	0.67092	-0.186903	0.242383	0.351733	-0.0950422	0.545252	0.881146	S	3	1	199	5.43561	0.945396	3.18225	1.27699	7.32642	1.19397	3.50198	1.67995	9.64937	0.941044	2.62525	1.70821	8.85969	1.1339	2.12131	1.41236
3047	9606	HBG1	hemoglobin, gamma A	0.0769833	0.746851	0.957619	-0.280184	0.250029	0.378651	-0.133205	0.577827	0.67519	-0.357168	0.147983	0.253739	-0.210189	0.383527	0.502241	0.146979	0.539608	0.877849	S	9	1	279	3.27323	4.12095	10.2845	4.03099	2.1292	3.41661	19.2226	5.6669	2.59983	3.09596	6.49625	4.29642	4.2174	3.57452	4.98446	4.27028
3048	9606	HBG2	hemoglobin, gamma G	-0.0113193	0.928471	0.991585	0.236122	0.0762783	0.153498	0.390457	0.00663802	0.0203438	0.247441	0.0645147	0.133412	0.401776	0.00550776	0.0179045	0.154335	0.232376	0.722656	S	10	2	282	306.57	131.05	63.8333	438.197	326.711	118.634	50.9626	531.209	484.139	142.633	66.2763	532.465	458.487	175.614	83.4618	598.437
3049	9606	HBQ1	hemoglobin, theta 1	0.100518	0.0843363	0.560531	0.160097	0.0100644	0.0310524	0.204895	0.00186685	0.00732073	0.059579	0.290462	0.416885	0.104377	0.0741525	0.138684	0.0447981	0.422881	0.838705	S	2	2	3	1.08047	0.445271	0.407149	0.513903	1.19025	0.464933	0.492845	0.523959	1.27294	0.473978	0.522327	0.551711	1.32217	0.529749	0.511554	0.559083
3052	9606	HCCS	holocytochrome c synthase	0.00552031	0.908681	0.987367	0.0102924	0.830752	0.889035	0.154975	0.00513068	0.0165372	0.00477205	0.921011	0.946688	0.149454	0.00651333	0.0202491	0.144682	0.00800159	0.216633	S	3	3	3	0.212626	0.174584	0.183204	0.188503	0.213127	0.15978	0.184247	0.205505	0.201254	0.196297	0.173954	0.194641	0.23293	0.191776	0.208454	0.219898
3054	9606	HCFC1	host cell factor C1	-0.0193981	0.362621	0.841283	-0.0230326	0.282445	0.41355	-0.0152768	0.471023	0.581997	-0.00363455	0.862695	0.904392	0.00412125	0.844552	0.894669	0.0077558	0.712592	0.933623	S	46	45	113	6.35114	6.69219	6.64387	6.7703	6.54111	6.4748	6.29731	6.73926	6.3262	6.76825	6.47512	6.40721	6.31281	6.57889	6.5988	6.65672
3055	9606	HCK	HCK proto-oncogene, Src family tyrosine kinase	-0.0211495	0.392004	0.852335	-0.0852259	0.00290858	0.0118689	-0.0696375	0.010968	0.0302984	-0.0640765	0.0174905	0.0484989	-0.048488	0.0615668	0.11942	0.0155884	0.525736	0.872315	S	32	28	147	48.1795	48.2239	52.3256	48.0587	48.3446	46.6144	51.9249	47.0516	44.9137	46.7168	48.1859	44.5697	42.8556	45.0787	52.1824	46.4894
3059	9606	HCLS1	hematopoietic cell-specific Lyn substrate 1	-0.0213099	0.42146	0.868854	0.103313	0.0011482	0.00559386	0.0791333	0.00780928	0.0231689	0.124623	0.000220625	0.0015358	0.100443	0.00143992	0.0062183	-0.0241798	0.363189	0.81153	S	33	33	382	467.48	483.69	435.779	433.901	453.864	468.929	434.46	434.544	486.181	523.611	488.249	473.567	451.066	513.817	493.795	481.838
3064	9606	HTT	huntingtin	0.0329445	0.391209	0.852335	0.0762724	0.0589455	0.125685	0.0825331	0.0429422	0.0892793	0.0433279	0.263719	0.387679	0.0495886	0.203734	0.307699	0.00626067	0.868987	0.973742	S	24	24	31	0.331242	0.346119	0.353287	0.345985	0.396926	0.340768	0.361015	0.329301	0.369991	0.378646	0.359081	0.35611	0.391153	0.359255	0.376149	0.347995
3065	9606	HDAC1	histone deacetylase 1	0.0293601	0.120283	0.626209	0.0577226	0.0055218	0.0195812	0.0163672	0.37295	0.488718	0.0283626	0.132385	0.233152	-0.0129929	0.477196	0.589326	-0.0413554	0.0348469	0.399486	S	19	13	44	19.0272	21.4891	21.329	21.8902	19.3659	22.535	20.9178	22.8083	20.0425	22.4629	22.3562	22.6762	18.8604	22.1132	21.7023	22.1461
3066	9606	HDAC2	histone deacetylase 2	-0.0796448	0.0538892	0.491464	-0.0610642	0.129591	0.230946	-0.0590928	0.141483	0.231193	0.0185806	0.632554	0.733067	0.0205521	0.597218	0.698515	0.00197143	0.959382	0.991364	S	8	3	20	0.569651	0.601207	0.553498	0.604596	0.574672	0.552904	0.511109	0.548441	0.55043	0.567122	0.563331	0.541693	0.554333	0.517473	0.580005	0.571269
3068	9606	HDGF	hepatoma-derived growth factor	-0.0389584	0.0994392	0.593615	0.0291176	0.209016	0.331722	0.0194251	0.394962	0.510812	0.068076	0.00781023	0.0259881	0.0583834	0.0188765	0.0462736	-0.00969256	0.668338	0.922137	S	22	21	209	240.716	258.963	247.39	271.224	234.041	244.51	247.566	261.295	242.113	275.386	261.232	264.421	232.617	267.092	258.751	277.232
3069	9606	HDLBP	high density lipoprotein binding protein	-0.00895817	0.680273	0.940618	0.0304022	0.174332	0.289974	0.045435	0.0500472	0.101045	0.0393603	0.0846998	0.165453	0.0543931	0.0221587	0.0526634	0.0150328	0.491501	0.85898	S	32	32	46	2.22991	2.32379	2.33071	2.30667	2.31429	2.31019	2.20113	2.28677	2.2953	2.41757	2.29136	2.39587	2.26526	2.47349	2.38356	2.39968
3071	9606	NCKAP1L	NCK-associated protein 1-like	-0.0023913	0.903156	0.985933	0.000911869	0.962985	0.973838	0.0229108	0.254237	0.365037	0.00330317	0.866555	0.906849	0.0253021	0.21014	0.315489	0.021999	0.272817	0.758468	S	37	37	111	15.7563	18.0856	18.1811	17.1938	15.9992	17.8176	18.8831	16.5316	16.2976	18.3811	18.0602	16.5144	16.5289	18.1843	18.9966	16.8383
3073	9606	HEXA	hexosaminidase A (alpha polypeptide)	-0.0168392	0.682782	0.941294	-0.274965	6.04e-06	7.53e-05	-0.177049	0.000539785	0.00266335	-0.258126	1.24e-05	0.000158212	-0.160209	0.00125162	0.0055689	0.0979167	0.0285377	0.366523	S	19	19	51	15.3088	16.8509	19.0853	18.7321	14.5561	15.6103	20.1775	19.2402	12.7528	13.4916	16.432	13.9883	14.9085	14.2614	16.9094	14.6926
3074	9606	HEXB	hexosaminidase B (beta polypeptide)	-0.0241728	0.424968	0.871559	-0.189734	1.13e-05	0.000130353	-0.132645	0.000425556	0.00219263	-0.165561	4.96e-05	0.000467352	-0.108473	0.00223545	0.00874748	0.0570885	0.0718552	0.516723	S	20	20	56	14.3018	15.7756	18.9838	15.3874	15.0274	15.0635	17.9726	15.1127	12.6076	14.6901	16.0086	12.276	13.6742	14.3633	16.8788	13.2011
3075	9606	CFH	complement factor H	-0.0430993	0.652168	0.934903	-0.17788	0.0771252	0.154783	-0.0755104	0.432963	0.545988	-0.134781	0.170928	0.280245	-0.0324111	0.734245	0.811151	0.10237	0.29191	0.769522	S	1	1	1	0.055561	0.0615401	0.0555287	0.0587905	0.06284	0.0599283	0.0468389	0.0555925	0.0598142	0.0455854	0.0466221	0.0503788	0.070236	0.0522361	0.0552741	0.0421228
3082	9606	HGF	hepatocyte growth factor (hepapoietin A; scatter factor)	-0.0268435	0.758473	0.957619	-0.652709	1.6e-06	2.53e-05	-0.491131	4.03e-05	0.000326992	-0.625865	2.65e-06	4.42e-05	-0.464288	7.21e-05	0.000596098	0.161578	0.079001	0.531035	S	1	1	1	0.0285875	0.0205591	0.0289055	0.0264512	0.0256771	0.0215086	0.029586	0.0253397	0.0175448	0.0144578	0.0186122	0.0127535	0.0232981	0.0159356	0.0162295	0.0162524
3084	9606	NRG1	neuregulin 1	0.113818	0.109258	0.60762	0.328746	0.000187023	0.00127408	0.367161	6.25e-05	0.000466177	0.214929	0.00579204	0.0205261	0.253343	0.00178557	0.00737655	0.0384147	0.57399	0.888554	S	1	1	1	0.0578391	0.0733284	0.0742709	0.0704912	0.077481	0.0846454	0.063951	0.0744501	0.0754422	0.0948168	0.0881325	0.0955327	0.0833159	0.0941559	0.0944039	0.0919376
3092	9606	HIP1	huntingtin interacting protein 1	0.0107658	0.767652	0.959857	0.0129137	0.723218	0.810734	0.00448369	0.901949	0.931532	0.0021479	0.952928	0.967031	-0.00628209	0.862988	0.907948	-0.00842999	0.816941	0.962158	S	28	26	45	2.5363	3.84019	5.06428	3.03938	2.47237	3.969	5.02817	3.06478	2.65873	4.10036	5.07724	2.94884	2.70602	3.9184	5.16041	2.98151
3093	9606	UBE2K	ubiquitin-conjugating enzyme E2K	0.0349971	0.567195	0.913212	0.150892	0.0234679	0.0607781	0.149223	0.0247963	0.057774	0.115895	0.0717868	0.145002	0.114226	0.0755389	0.14081	-0.00166866	0.978112	0.996758	S	5	5	14	8.76526	9.12901	10.3595	9.95579	9.85003	9.39656	11.2809	8.79589	11.1955	11.5378	10.0319	10.4513	10.6266	11.331	10.4023	10.6489
3094	9606	HINT1	histidine triad nucleotide binding protein 1	-0.0886181	0.0176663	0.326154	-0.0280848	0.411542	0.544541	-0.049767	0.155203	0.248251	0.0605334	0.0886978	0.171573	0.0388512	0.260841	0.372391	-0.0216822	0.524172	0.87173	S	4	4	21	87.4582	85.2674	84.2844	92.8929	85.973	76.2158	79.2104	86.0243	84.7857	84.0804	85.1434	88.4253	77.683	85.4791	87.9011	85.8965
3098	9606	HK1	hexokinase 1	0.0147627	0.640511	0.932674	0.0789951	0.0222152	0.0582949	0.0429285	0.186063	0.286303	0.0642324	0.0557804	0.120018	0.0281658	0.377574	0.496551	-0.0360666	0.262475	0.752128	S	46	39	128	19.144	18.9334	18.1606	19.8398	20.0602	19.4219	17.7136	19.5951	19.5571	20.009	18.3319	23.9992	19.3093	19.8538	18.9489	20.3486
3099	9606	HK2	hexokinase 2	-0.0112396	0.661216	0.936878	0.0235375	0.364002	0.500597	0.0888745	0.00301063	0.010892	0.0347771	0.186854	0.299923	0.100114	0.00120816	0.00541495	0.065337	0.020176	0.326615	S	37	30	99	9.39544	10.4822	11.524	10.6094	9.30012	9.86014	11.8011	10.7516	9.70944	10.8453	12.1039	10.1841	10.0091	10.8875	12.9409	11.235
3101	9606	HK3	hexokinase 3 (white cell)	-0.010123	0.684483	0.941302	0.0189634	0.449707	0.580456	0.0200745	0.424139	0.537309	0.0290864	0.252359	0.374734	0.0301975	0.235484	0.344533	0.00111113	0.964324	0.992348	S	39	36	306	181.51	196.519	254.642	200.974	191.28	187.716	248.151	197.361	190.831	209.446	250.958	196.19	189.565	203.033	255.561	198.956
3105	9606	HLA	major histocompatibility complex, class I, A	0.00493475	0.94507	0.99198	-0.654224	1.34e-07	3.03e-06	-0.584087	5.63e-07	9.61e-06	-0.659159	1.22e-07	3.11e-06	-0.589022	5.07e-07	1.02e-05	0.0701374	0.335168	0.790043	S	19	13	48	22.2374	12.5631	26.7509	17.631	25.0309	11.568	26.0246	18.0991	11.9515	7.58402	18.9826	10.1772	12.1268	7.96894	21.2031	10.437
3106	9606	HLA	major histocompatibility complex, class I, B	-0.0320485	0.41142	0.862446	-0.598575	9.88e-11	6.09e-09	-0.536253	4.64e-10	2.35e-08	-0.566526	2.15e-10	1.12e-08	-0.504205	1.09e-09	5.02e-08	0.062322	0.12119	0.608606	S	19	10	58	24.1244	28.906	29.3978	27.9975	24.6292	27.883	26.5531	28.6995	14.8593	17.5635	18.377	19.3174	15.2703	18.3678	21.4471	18.5225
3107	9606	HLA	major histocompatibility complex, class I, C	0.0645978	0.169578	0.692372	-0.209284	0.000301002	0.00189497	-0.203915	0.000381581	0.0020192	-0.273882	1.99e-05	0.00023437	-0.268513	2.47e-05	0.000249758	0.00536837	0.906129	0.980115	S	18	10	72	23.8579	27.4748	29.5343	55.2106	24.6508	30.3898	33.1883	52.3937	20.3906	23.4842	25.7781	45.1131	19.467	23.4173	27.4039	45.1824
3122	9606	HLA	major histocompatibility complex, class II, DR alpha	0.0172155	0.808086	0.969413	-0.121215	0.102243	0.192037	-0.0641509	0.371519	0.487161	-0.13843	0.0654304	0.134773	-0.0813664	0.260882	0.372391	0.0570641	0.425358	0.840041	S	2	2	2	0.98252	0.734534	0.474778	0.68944	1.11965	0.683253	0.444941	0.761809	0.852598	0.686729	0.476053	0.56952	0.863093	0.645228	0.509192	0.676755
3123	9606	HLA	major histocompatibility complex, class II, DR beta 1	0.0359828	0.607715	0.92535	0.101327	0.160532	0.272708	0.0924833	0.197816	0.30105	0.0653446	0.356118	0.483054	0.0565004	0.423246	0.539686	-0.00884417	0.899169	0.979426	S	2	0	2	0.310924	0.223203	0.252186	0.27419	0.323196	0.243257	0.21436	0.314093	0.320359	0.297509	0.266676	0.26666	0.309518	0.278956	0.266391	0.284715
3131	9606	HLF	hepatic leukemia factor	0.0283731	0.5552	0.91084	0.042843	0.37658	0.512706	0.110655	0.0326838	0.0718181	0.01447	0.762484	0.832121	0.0822817	0.10056	0.17634	0.0678117	0.169794	0.672849	S	1	1	1	0.228905	0.150565	0.149421	0.1821	0.222481	0.143039	0.16714	0.192609	0.216984	0.166786	0.171744	0.176448	0.23844	0.161563	0.178644	0.193412
3133	9606	HLA	major histocompatibility complex, class I, E	0.00218904	0.97082	0.994764	-0.108725	0.084553	0.165607	-0.0815001	0.186404	0.286718	-0.110914	0.0790575	0.15622	-0.0836891	0.175526	0.273658	0.027225	0.650299	0.917148	S	10	8	28	5.7207	8.20086	6.45425	6.42107	6.25228	8.81534	5.82223	6.12691	4.93656	8.50381	6.02076	5.36892	5.39946	8.09652	6.64383	5.05233
3134	9606	HLA	major histocompatibility complex, class I, F	0.0746485	0.363269	0.841283	0.589038	2.26e-06	3.4e-05	0.645699	7.41e-07	1.22e-05	0.51439	1.09e-05	0.000143483	0.57105	3.26e-06	4.84e-05	0.0566605	0.487553	0.856674	S	6	5	8	0.628907	0.653793	0.529373	0.653796	0.661832	0.672559	0.64342	0.621736	1.30157	0.878967	0.825496	0.940153	1.59952	0.952892	0.855084	0.843919
3142	9606	HLX	H2.0-like homeobox	0.0153056	0.891247	0.982708	-0.175076	0.132562	0.234193	-0.000525163	0.996256	0.997615	-0.190381	0.104226	0.193743	-0.0158308	0.887542	0.925117	0.174551	0.133641	0.627583	S	1	1	1	0.0191499	0.0314613	0.0232029	0.025294	0.0257517	0.0214625	0.0246323	0.0256752	0.0225661	0.0208946	0.0189416	0.022644	0.0262995	0.0191702	0.0250725	0.0258797
3145	9606	HMBS	hydroxymethylbilane synthase	0.0577509	0.36571	0.842186	-0.0112787	0.857882	0.906043	0.0922398	0.157021	0.25072	-0.0690297	0.282429	0.407829	0.0344889	0.585698	0.688003	0.103519	0.11528	0.597799	S	10	10	19	15.276	5.99429	5.62004	7.27282	17.6206	6.62041	5.79488	7.47174	16.4297	6.50048	5.57072	6.35182	16.1629	6.86676	6.04868	7.8327
3146	9606	HMGB1	high mobility group box 1	0.00825536	0.780728	0.961592	0.166406	4.15e-05	0.000373482	0.194704	7.4e-06	7.92e-05	0.15815	7.04e-05	0.000620693	0.186448	1.21e-05	0.000138075	0.0282982	0.346713	0.798922	S	22	16	315	3179.45	3501.62	3253.46	3293.53	3183.9	3370	3439.78	3303.03	3851.77	4080.03	3567.96	3558.67	3635.6	3981.62	3924.9	3782.7
3148	9606	HMGB2	high mobility group box 2	0.0288995	0.198032	0.724124	0.153426	3.39e-06	4.74e-05	0.113249	9.37e-05	0.000644107	0.124526	3.52e-05	0.0003597	0.0843499	0.00133958	0.00588182	-0.0401763	0.0808017	0.534092	S	25	20	368	3666.06	4493.46	4092.08	4171.91	3770.02	4519.5	4184.82	4299.14	4121.24	5224.16	4528.83	4619.5	3818.59	4944.7	4477.37	4702.23
3149	9606	HMGB3	high mobility group box 3	0.0338427	0.315859	0.819759	0.0740554	0.0383639	0.0895264	0.119428	0.00232127	0.00877443	0.0402127	0.236563	0.357378	0.0855854	0.0191781	0.0468868	0.0453728	0.18447	0.691844	S	10	8	41	54.6263	59.2811	60.224	58.1541	59.5511	58.1396	62.0834	58.5589	62.3728	64.8672	59.4029	60.1009	63.7453	64.9433	60.188	66.8182
3150	9606	HMGN1	high mobility group nucleosome binding domain 1	0.0301993	0.304393	0.814193	-0.00159836	0.955855	0.969464	0.0303379	0.302257	0.416697	-0.0317977	0.280433	0.405692	0.000138608	0.99617	0.997496	0.0319363	0.278424	0.763947	S	9	9	110	570.903	626.023	600.205	684.912	585.097	662.595	612.169	674.807	565.58	675.572	609.449	617.952	552.688	664.851	636.204	687.688
3151	9606	HMGN2	high mobility group nucleosomal binding domain 2	0.0705037	0.101806	0.59649	0.0789334	0.0699621	0.143463	0.0789188	0.0700085	0.132692	0.00842979	0.837704	0.886139	0.00841518	0.837981	0.889892	-1.46e-05	0.999717	0.99974	S	10	6	232	15902.2	17089.7	16205.3	17922.6	17414.4	19864.3	17319.6	16191.2	16576.2	19530.6	17536.4	17665.1	16689.4	19407.4	16379.5	19108.5
3155	9606	HMGCL	3-hydroxymethyl-3-methylglutaryl-CoA lyase	0.0531167	0.0789812	0.54326	0.198979	3.92e-06	5.31e-05	0.150889	8.1e-05	0.000572492	0.145862	0.000113695	0.000908694	0.0977727	0.00344042	0.0122417	-0.0480894	0.108533	0.585163	S	13	11	24	7.0082	6.75956	6.65083	7.10276	6.80799	7.13601	7.27705	7.48068	7.69222	7.94644	7.63995	8.85571	7.20501	7.89637	7.87875	7.94371
3159	9606	HMGA1	high mobility group AT-hook 1	0.0115577	0.693095	0.943784	0.126411	0.000519327	0.00296613	0.149896	0.000104991	0.00071289	0.114854	0.00116882	0.00579433	0.138338	0.000228415	0.00146237	0.0234841	0.426416	0.840041	S	11	11	55	208.813	187.796	217.638	212.827	219.258	202.147	206.209	206.824	234.009	216.521	234.226	225.092	223.297	229.347	233.065	242.735
3162	9606	HMOX1	heme oxygenase 1	0.0375264	0.445153	0.877557	0.0584872	0.240523	0.367681	0.035803	0.465938	0.577757	0.0209608	0.66762	0.761793	-0.00172339	0.971747	0.981107	-0.0226842	0.642309	0.914807	S	2	2	3	1.12806	1.05416	0.914358	0.928451	1.1468	1.06761	1.02352	0.91576	1.18231	1.07864	1.09898	0.885395	0.982278	1.09009	1.0918	0.956234
3163	9606	HMOX2	heme oxygenase 2	0.0562435	0.0519323	0.483402	0.152502	4.06e-05	0.000367553	0.20408	1.48e-06	2.19e-05	0.0962582	0.00256003	0.0106667	0.147837	5.61e-05	0.000483031	0.0515783	0.071906	0.516723	S	16	15	43	7.79747	8.33704	9.04446	8.94618	8.88551	8.96355	8.87991	8.98547	9.64093	9.82333	9.27958	9.71135	9.76574	9.86491	9.97857	10.288
3170	9606	FOXA2	forkhead box A2	0.0888808	0.220658	0.746631	0.430288	1.76e-05	0.000187881	0.487197	4.3e-06	5.01e-05	0.341408	0.00019031	0.00136092	0.398317	4.04e-05	0.000367599	0.0569089	0.425967	0.840041	S	1	1	1	7.47044	4.21927	3.36883	4.05543	6.79182	4.6492	3.56889	5.21403	8.38164	6.65259	4.04423	7.58617	9.00605	6.8232	4.35222	7.47265
3176	9606	HNMT	histamine N-methyltransferase	-0.0104457	0.812631	0.971303	0.0495286	0.270632	0.400086	0.0783969	0.0903226	0.162346	0.0599743	0.186309	0.299179	0.0888426	0.0581113	0.114491	0.0288683	0.515084	0.869575	S	4	4	6	0.810724	1.03789	0.892368	0.739041	0.8044	0.991821	0.838615	0.805095	0.954387	1.05234	0.805133	0.812784	0.865949	1.06536	0.913979	0.838402
3178	9606	HNRNPA1	heterogeneous nuclear ribonucleoprotein A1	0.00558782	0.835694	0.974767	0.015076	0.577519	0.691797	-0.00428647	0.87355	0.911855	0.0094882	0.725072	0.807752	-0.00987429	0.714414	0.795757	-0.0193625	0.475881	0.85201	S	26	10	219	213.139	216.932	222.031	226.707	203.474	235.349	222.681	223.664	208.745	239.801	223.872	220.573	193.944	226.141	228.998	226.492
3181	9606	HNRNPA2B1	heterogeneous nuclear ribonucleoprotein A2/B1	-0.0184586	0.454028	0.881513	0.0470085	0.0691935	0.142525	0.0306452	0.221335	0.328466	0.0654671	0.0156412	0.0445148	0.0491038	0.0588735	0.115558	-0.0163633	0.505998	0.86579	S	35	34	433	574.678	594.339	574.261	611.859	558.112	585.2	570.736	608.269	585.987	630.031	610.151	615.378	542.398	614.742	606.059	650.685
3182	9606	HNRNPAB	heterogeneous nuclear ribonucleoprotein A/B	0.00534673	0.875489	0.981024	0.0477177	0.175388	0.291136	0.0350296	0.312933	0.427712	0.0423709	0.22587	0.34522	0.0296829	0.390213	0.508525	-0.012688	0.710557	0.933345	S	14	13	67	50.501	48.7286	51.2728	54.8236	49.8676	51.8541	47.0813	58.2487	51.7137	56.0806	48.0064	58.223	48.6259	52.6436	50.5589	60.1433
3183	9606	HNRNPC	heterogeneous nuclear ribonucleoprotein C (C1/C2)	-0.000487802	0.983419	0.996747	0.0171358	0.469369	0.600264	0.00631325	0.788207	0.845974	0.0176237	0.457045	0.582784	0.00680105	0.772322	0.841605	-0.0108226	0.645933	0.916154	S	25	14	159	234.328	247.27	238.36	244.04	240.489	235.483	236.077	250.256	240.928	258.604	238.68	240.459	228.022	246.431	240.728	252.954
3184	9606	HNRNPD	heterogeneous nuclear ribonucleoprotein D (AU-rich element RNA binding protein 1, 37kDa)	-0.00652009	0.779091	0.961592	0.0992841	0.000576152	0.00320974	0.10003	0.000539657	0.00266335	0.105804	0.000326341	0.00210032	0.10655	0.000305953	0.00182272	0.000746019	0.974362	0.995785	S	21	19	140	319.619	327.055	313.247	331.718	310.78	331.988	307.625	336.366	333.28	375.319	344.998	344.3	321.212	370.271	347.4	359.859
3185	9606	HNRNPF	heterogeneous nuclear ribonucleoprotein F	-0.0292524	0.402873	0.858265	-0.0528585	0.140692	0.245483	-0.088884	0.0195074	0.0477085	-0.0236061	0.497867	0.619547	-0.0596316	0.0997159	0.175112	-0.0360255	0.305851	0.77648	S	17	15	80	51.3949	49.9931	48.2569	50.8571	47.1769	48.9667	48.7771	50.6856	48.0314	45.6085	51.5407	46.8401	44.3034	43.7603	49.1681	49.3172
3187	9606	HNRNPH1	heterogeneous nuclear ribonucleoprotein H1 (H)	0.0239445	0.364295	0.841283	0.0245015	0.353558	0.490164	0.0390125	0.148245	0.239629	0.000557032	0.982921	0.987768	0.015068	0.564768	0.668448	0.014511	0.579089	0.889219	S	22	12	122	43.5151	43.2935	44.7681	44.29	43.5013	46.79	44.4967	44.4131	41.1311	46.1143	46.9185	45.3717	43.5958	45.1304	48.7814	44.2849
3188	9606	HNRNPH2	heterogeneous nuclear ribonucleoprotein H2 (H')	0.0393099	0.309248	0.81658	-0.105232	0.013016	0.0382083	-0.0337805	0.380063	0.495914	-0.144542	0.00151766	0.00714703	-0.0730904	0.0692715	0.131295	0.071452	0.0750621	0.522832	S	16	7	73	34.5315	38.0774	33.2728	34.0854	33.7273	36.276	38.7019	35.5248	30.6119	33.7566	34.0174	30.7972	29.9835	37.7192	35.9166	32.9658
3189	9606	HNRNPH3	heterogeneous nuclear ribonucleoprotein H3 (2H9)	-0.00447532	0.867101	0.981024	0.0278559	0.30612	0.440047	0.0192589	0.47512	0.585875	0.0323312	0.237735	0.358607	0.0237342	0.380914	0.499595	-0.00859701	0.748175	0.94368	S	13	11	93	95.438	104.457	106.797	111.736	102.78	106.936	100.352	106.75	102.249	111.415	107.243	106.635	99.0329	106.461	109.731	109.55
3190	9606	HNRNPK	heterogeneous nuclear ribonucleoprotein K	-0.0491505	0.0606828	0.51475	-0.0109515	0.657738	0.760092	0.00254203	0.917831	0.942495	0.038199	0.135784	0.237881	0.0516925	0.0498473	0.101733	0.0134935	0.585802	0.893655	S	28	28	239	156.207	156.688	154.789	162.249	151.407	148.151	147.959	159.263	158.125	159.925	151.718	155.353	147.631	158.234	159.691	165.88
3191	9606	HNRNPL	heterogeneous nuclear ribonucleoprotein L	0.0171201	0.446088	0.878408	0.0292161	0.201683	0.323231	0.0374771	0.107337	0.185065	0.0120959	0.588488	0.696288	0.020357	0.366868	0.485693	0.00826107	0.711015	0.933425	S	28	27	253	105.611	111.723	113.139	116.431	110.864	112.653	112.887	116.6	113.386	119.552	113.437	111.611	108.464	116.859	116.62	117.909
3192	9606	HNRNPU	heterogeneous nuclear ribonucleoprotein U (scaffold attachment factor A)	-0.0188135	0.389021	0.852335	0.0135556	0.532335	0.653791	0.0205609	0.347671	0.463456	0.0323691	0.147771	0.253554	0.0393745	0.0831488	0.152287	0.00700531	0.745718	0.942521	S	40	40	342	175.126	175.319	159.77	178.633	172.463	168.787	160.34	177.254	176.814	180.181	166.254	172.285	170.463	176.899	168.44	184.642
3240	9606	HP	haptoglobin	-0.0559334	0.0954863	0.589018	-1.9987	1.29e-19	3.16e-16	-1.88358	3.12e-19	7.64e-16	-1.94276	1.97e-19	4.82e-16	-1.82765	4.9e-19	1.2e-15	0.115113	0.00232132	0.133059	S	25	12	236	544.898	614.386	656.328	505.992	534.963	614.25	627.587	455.503	113.032	141.535	136.755	115.094	133.45	146.326	149.697	122.511
3241	9606	HPCAL1	hippocalcin-like 1	-0.0326868	0.225933	0.752801	0.104958	0.00104159	0.00517061	0.0889587	0.00368033	0.0128035	0.137645	8.69e-05	0.000739264	0.121645	0.000286816	0.00173771	-0.0159994	0.545744	0.88129	S	11	4	41	14.5344	15.9152	13.5919	15.9952	14.432	15.1748	13.5906	15.2517	15.1069	18.717	15.0708	16.5155	14.927	18.7148	14.4583	16.6584
3251	9606	HPRT1	hypoxanthine phosphoribosyltransferase 1	-0.0251995	0.260443	0.774103	1.98e-05	0.999279	0.999629	0.0668254	0.00731207	0.0219691	0.0252192	0.260084	0.383812	0.0920249	0.000673454	0.00340298	0.0668056	0.00732578	0.209141	S	12	11	92	83.0821	81.8793	87.862	85.3599	83.8161	81.082	84.9377	81.6595	88.8894	83.8791	83.429	81.6409	89.2704	85.3387	90.6975	90.6677
3257	9606	HPS1	Hermansky-Pudlak syndrome 1	-0.0555853	0.469825	0.88451	-0.334354	0.000460987	0.00270798	-0.522366	4.58e-06	5.29e-05	-0.278768	0.00206626	0.00904555	-0.46678	1.64e-05	0.000178073	-0.188012	0.0241451	0.35589	S	2	2	2	0.181559	0.233379	0.241979	0.288413	0.160063	0.251016	0.216936	0.298174	0.14699	0.18141	0.194631	0.205315	0.144174	0.148225	0.183127	0.146263
3263	9606	HPX	hemopexin	0.013617	0.817368	0.971429	-0.420761	2.82e-06	4.05e-05	-0.419286	2.94e-06	3.74e-05	-0.434378	1.93e-06	3.36e-05	-0.432903	2.01e-06	3.25e-05	0.00147493	0.980026	0.996758	S	2	2	2	0.102745	0.0831951	0.0947569	0.0823416	0.118351	0.0886694	0.0856058	0.0766763	0.0853886	0.0587034	0.0570825	0.0634181	0.0877459	0.0598192	0.0564842	0.0615359
3265	9606	HRAS	Harvey rat sarcoma viral oncogene homolog	-0.268837	1.82e-06	0.0010846	-0.378041	2.4e-08	7.06e-07	-0.375775	2.59e-08	7.21e-07	-0.109205	0.0079562	0.0263518	-0.106939	0.00905431	0.026072	0.00226614	0.950204	0.989588	S	6	0	11	18.5958	18.2302	18.2981	18.0617	16.7001	15.3413	14.4223	13.3419	14.3948	14.088	13.5684	12.8402	13.4461	13.7947	14.6202	13.082
3266	9606	ERAS	ES cell expressed Ras	0.447626	0.0972726	0.590314	-0.628156	0.0254078	0.0645935	-0.623295	0.0263862	0.0606502	-1.07578	0.000700978	0.00382382	-1.07092	0.000728617	0.00362138	0.00486068	0.984928	0.997573	S	1	1	1	0.180049	0.134315	0.599107	0.263856	0.437199	0.332163	0.536383	0.198179	0.148799	0.132648	0.245558	0.118458	0.1225	0.154206	0.150416	0.184778
3267	9606	AGFG1	ArfGAP with FG repeats 1	-0.00561486	0.855341	0.978522	0.104642	0.00353576	0.0138062	0.0949418	0.00681363	0.0207952	0.110257	0.00241806	0.010261	0.100557	0.00466222	0.01572	-0.0097007	0.753055	0.943989	S	15	14	55	31.8387	29.8331	29.2927	27.6278	32.7993	29.3205	30.2517	25.8012	33.4319	32.6361	33.5959	28.9326	31.7953	31.764	33.8584	30.4947
3273	9606	HRG	histidine-rich glycoprotein	0.0039858	0.959925	0.993076	-0.428558	6.24e-05	0.000526006	-0.386512	0.000174364	0.0010741	-0.432544	5.67e-05	0.000522301	-0.390497	0.000157938	0.00111102	0.0420468	0.597805	0.897551	S	4	4	4	0.0775626	0.0948461	0.091287	0.0695218	0.0820762	0.0904312	0.0918746	0.068875	0.0591711	0.0584714	0.0550816	0.0632327	0.0688796	0.0577999	0.0550603	0.0618854
3275	9606	PRMT2	protein arginine methyltransferase 2	0.0171482	0.636486	0.932132	0.0209023	0.565278	0.681473	0.108029	0.00830727	0.0243704	0.00375412	0.917292	0.944403	0.0908807	0.0219412	0.052301	0.0871266	0.0270233	0.363481	S	2	2	3	0.271421	0.260582	0.2681	0.274752	0.26135	0.263192	0.293848	0.267464	0.272826	0.266078	0.281629	0.270561	0.32624	0.281232	0.284223	0.283864
3276	9606	PRMT1	protein arginine methyltransferase 1	-0.0426434	0.183046	0.702555	-0.024378	0.437276	0.569351	0.0125563	0.686831	0.765835	0.0182653	0.558778	0.670991	0.0551997	0.0908773	0.16313	0.0369343	0.245339	0.737102	S	11	9	18	3.50129	2.63953	3.04231	2.83756	3.26032	2.48357	2.88504	3.02473	3.30421	2.54513	2.98267	2.96464	3.24613	2.70121	2.9993	3.19738
3280	9606	HES1	hes family bHLH transcription factor 1	-0.0666595	0.170337	0.692484	-0.0284294	0.548218	0.667155	0.102396	0.0428899	0.0891959	0.0382301	0.42171	0.550158	0.169056	0.00236456	0.00915502	0.130826	0.0127723	0.269765	S	1	1	2	0.227273	0.263875	0.217098	0.271157	0.229973	0.232857	0.229126	0.23668	0.232544	0.240062	0.226967	0.256627	0.295416	0.266233	0.235381	0.269793
3281	9606	HSBP1	heat shock factor binding protein 1	0.0468924	0.258942	0.773883	0.0789704	0.0668665	0.138862	0.128352	0.00583661	0.018402	0.0320781	0.434678	0.562774	0.0814594	0.0595782	0.116598	0.0493813	0.235593	0.727143	S	3	3	19	10.5989	10.6022	11.6614	12.0641	12.2109	11.8452	10.4461	11.897	11.7812	11.3232	12.4507	12.1602	12.1265	11.5534	12.7234	13.0853
3283	9606	HSD3B1	hydroxy-delta-5-steroid dehydrogenase, 3 beta- and steroid delta-isomerase 1	-0.20947	0.106396	0.60497	-0.0410444	0.74105	0.823676	-0.0309689	0.802941	0.858147	0.168426	0.187421	0.300504	0.178501	0.163861	0.258826	0.0100755	0.935231	0.98589	S	1	1	1	0.249514	0.148259	0.163765	0.15177	0.112309	0.121967	0.188511	0.152833	0.153305	0.186991	0.172812	0.146026	0.169856	0.160528	0.180636	0.152493
3295	9606	HSD17B4	hydroxysteroid (17-beta) dehydrogenase 4	-0.014618	0.538152	0.906016	0.0955032	0.000920568	0.00468067	0.080311	0.00350105	0.0122905	0.110121	0.000261865	0.00176174	0.094929	0.000967846	0.00454324	-0.0151922	0.522525	0.871348	S	33	33	80	11.7731	10.9909	11.6122	10.8819	12.1468	10.9953	11.1825	10.3765	12.2607	12.2198	12.1173	12.1244	12.3814	11.6725	12.5492	11.4945
3297	9606	HSF1	heat shock transcription factor 1	-0.0695185	0.178491	0.695546	0.0448546	0.376803	0.512814	0.0101543	0.839409	0.887043	0.114373	0.0347179	0.0831892	0.0796728	0.126564	0.211333	-0.0347003	0.49184	0.85898	S	4	4	6	0.557096	0.545437	0.567837	0.6317	0.532319	0.502408	0.589586	0.555096	0.528667	0.651834	0.617399	0.603079	0.496726	0.589814	0.619636	0.626883
3300	9606	DNAJB2	DnaJ (Hsp40) homolog, subfamily B, member 2	-0.00679846	0.856453	0.978522	0.166258	0.000425659	0.0025288	0.081929	0.042469	0.088446	0.173056	0.000295663	0.00194554	0.0887275	0.0297552	0.0667461	-0.0843288	0.0374901	0.411774	S	4	3	6	1.704	1.41676	1.54405	1.54524	1.78846	1.42766	1.4325	1.51278	1.82885	1.61918	1.98708	1.66141	1.73961	1.58126	1.73804	1.56791
3301	9606	DNAJA1	DnaJ (Hsp40) homolog, subfamily A, member 1	-0.0147985	0.541919	0.906231	0.071087	0.00902762	0.0285498	0.0607624	0.0216776	0.0521128	0.0858855	0.00251816	0.0105503	0.0755609	0.00614365	0.0193857	-0.0103246	0.66944	0.922588	S	17	17	50	17.795	16.7268	17.9871	18.284	16.8479	16.4197	18.2332	18.4314	19.0301	18.3738	19.0973	18.3982	18.1039	17.8078	19.8924	18.4562
3303	9606	HSPA1A	heat shock 70kDa protein 1A	-0.0214721	0.391076	0.852335	0.0441738	0.0892947	0.172722	0.0707851	0.0107623	0.02982	0.0656459	0.0164807	0.0462515	0.0922572	0.00176964	0.0073231	0.0266113	0.290985	0.769508	S	49	0	903	439.849	658.616	643.882	617.617	433.142	646.4	628.43	611.097	459.308	697.764	663.374	624.956	445.834	701.993	697.482	661.594
3304	9606	HSPA1B	heat shock 70kDa protein 1B	-0.0214721	0.391076	0.852335	0.0441738	0.0892947	0.172722	0.0707851	0.0107623	0.02982	0.0656459	0.0164807	0.0462515	0.0922572	0.00176964	0.0073231	0.0266113	0.290985	0.769508	S	49	0	903	439.849	658.616	643.882	617.617	433.142	646.4	628.43	611.097	459.308	697.764	663.374	624.956	445.834	701.993	697.482	661.594
3305	9606	HSPA1L	heat shock 70kDa protein 1-like	-0.00219701	0.949762	0.992746	-0.0212152	0.545428	0.66506	0.0231668	0.509603	0.616583	-0.0190182	0.587353	0.695178	0.0253638	0.470948	0.583575	0.044382	0.215192	0.709284	S	20	1	338	159.262	249.69	256.23	241.453	157.341	261.047	243.767	241.796	156.367	257.462	243.271	232.737	148.342	271.078	264.167	238.525
3306	9606	HSPA2	heat shock 70kDa protein 2	-0.00162222	0.969208	0.994417	0.1307	0.00645797	0.0222765	0.171976	0.00084068	0.00383586	0.132322	0.00596003	0.0209915	0.173598	0.000776656	0.0038065	0.0412758	0.333795	0.78906	S	20	4	210	1.04843	1.31758	1.44076	1.47948	1.11369	1.33876	1.41358	1.42112	1.39333	1.55687	1.48981	1.43512	1.40103	1.54463	1.51351	1.57935
3308	9606	HSPA4	heat shock 70kDa protein 4	-0.000135721	0.993056	0.998189	0.0879125	4.01e-05	0.000365821	0.108535	3.83e-06	4.57e-05	0.0880483	3.94e-05	0.000388421	0.10867	3.77e-06	5.45e-05	0.0206222	0.198751	0.696989	S	59	56	294	50.6438	50.6896	48.5167	48.6079	50.7914	51.3404	48.3164	48.0913	54.0537	56.2591	51.763	50.4204	53.5955	56.2964	53.1805	52.6149
3309	9606	HSPA5	heat shock 70kDa protein 5 (glucose-regulated protein, 78kDa)	-0.0201149	0.358466	0.840485	0.0414167	0.0700732	0.143611	0.0496636	0.0336167	0.0733675	0.0615316	0.0110602	0.0337977	0.0697785	0.00500989	0.0166109	0.00824693	0.703158	0.932326	S	44	42	422	287.4	255.573	304.43	265.739	280.426	254.597	303.962	258.139	282.707	269.847	316.237	282.588	284.595	271.813	331.059	273.273
3310	9606	HSPA6	heat shock 70kDa protein 6 (HSP70B')	-0.0759653	0.0829847	0.554387	-0.0646842	0.134569	0.236941	-0.0379002	0.368684	0.48434	0.0112811	0.7864	0.850657	0.0380651	0.366662	0.485508	0.026784	0.522382	0.871348	S	20	8	273	155.213	220.868	230.987	231.738	148.696	207.455	213.392	220.923	140.057	231.741	219.44	210.374	132.95	235.198	229.44	222.816
3312	9606	HSPA8	heat shock 70kDa protein 8	-0.0290615	0.155477	0.674471	0.064753	0.00455572	0.0168921	0.0710122	0.00235454	0.00887826	0.0938146	0.000222781	0.00154933	0.100074	0.00011943	0.000891409	0.00625912	0.751773	0.94368	S	42	25	876	951.267	939.462	964.142	964.763	917.804	928.505	960.997	931.999	987.726	1029.61	1001.09	999.216	947.597	1039.36	1041.88	1012.4
3313	9606	HSPA9	heat shock 70kDa protein 9 (mortalin)	0.00246762	0.931967	0.991748	0.172252	2.21e-05	0.000224894	0.135327	0.000254405	0.00145598	0.169784	2.58e-05	0.00028508	0.132859	0.000301774	0.0018045	-0.036925	0.213567	0.706414	S	43	42	167	32.8756	30.2185	30.4891	31.7127	31.5516	31.5356	31.4947	31.0666	34.7172	34.7363	35.9995	37.7328	32.7952	36.0509	35.4437	35.0778
3315	9606	HSPB1	heat shock 27kDa protein 1	-0.0488839	0.73024	0.955455	0.302079	0.0464349	0.104187	0.182194	0.210146	0.316081	0.350962	0.0234848	0.061276	0.231078	0.117574	0.199501	-0.119884	0.402504	0.828844	S	8	8	19	7.83801	4.59295	6.21873	6.68009	8.23504	4.4719	5.56644	6.26938	8.11123	4.88513	6.45068	19.1785	8.87825	5.17819	7.13273	7.74493
3316	9606	HSPB2	heat shock 27kDa protein 2	0.0611202	0.426681	0.871559	-0.0401814	0.599036	0.711071	-0.0751564	0.330983	0.446483	-0.101302	0.195744	0.310323	-0.136277	0.0885271	0.16006	-0.0349751	0.646819	0.916161	S	2	2	2	0.0521989	0.0487987	0.0573323	0.0583505	0.052093	0.050448	0.0641138	0.0606531	0.0450845	0.0628535	0.0560912	0.048304	0.0457297	0.0529598	0.0535316	0.0529119
3320	9606	HSP90AA1	heat shock protein 90kDa alpha (cytosolic), class A member 1	0.00817089	0.67535	0.939879	0.0539169	0.0129912	0.038157	0.0871422	0.000381712	0.0020192	0.0457461	0.0303674	0.0749934	0.0789713	0.000898473	0.00426397	0.0332252	0.102941	0.579194	S	50	36	588	366.508	358.537	404.107	405.263	370.024	371.632	398.795	402.878	378.921	389.908	422.643	406.97	376.16	396.338	431.443	439.483
3326	9606	HSP90AB1	heat shock protein 90kDa alpha (cytosolic), class B member 1	-0.0541382	0.162922	0.682284	0.00887116	0.813219	0.876913	-0.00766797	0.838135	0.886208	0.0630093	0.108283	0.199266	0.0464702	0.227064	0.335273	-0.0165391	0.660324	0.919142	S	42	27	342	208.632	184.583	188.41	207.024	191.316	163.306	194.536	205.799	198.862	191.914	203.94	199.948	185.519	183.699	208.457	205.515
3329	9606	HSPD1	heat shock 60kDa protein 1 (chaperonin)	0.0366401	0.202835	0.730958	0.201371	2.57e-06	3.74e-05	0.205723	1.99e-06	2.73e-05	0.164731	2.52e-05	0.000281073	0.169083	1.9e-05	0.000200646	0.00435257	0.8764	0.974359	S	41	41	242	106.529	93.7935	94.9753	106.508	103.143	101.022	100.877	108.627	111.559	113.333	117.922	126.955	113.419	111.577	122.231	124.152
3336	9606	HSPE1	heat shock 10kDa protein 1	0.0613319	0.00690755	0.228893	0.180472	1.5e-07	3.36e-06	0.187931	8.87e-08	2.01e-06	0.11914	2.14e-05	0.000248327	0.126599	1.09e-05	0.000127429	0.00745942	0.708823	0.933345	S	8	4	52	112.12	100.774	105.415	120.465	114.585	108.99	110.18	126.1	120.807	120.009	122.402	141.132	122.244	118.413	126.011	140.322
3337	9606	DNAJB1	DnaJ (Hsp40) homolog, subfamily B, member 1	0.00987409	0.645435	0.933957	0.0271259	0.216644	0.340659	0.050529	0.0296968	0.0665503	0.0172518	0.424859	0.55338	0.0406549	0.0723481	0.135843	0.0234031	0.283297	0.765978	S	22	21	57	27.6947	23.2927	25.8228	28.3526	27.9056	23.3809	25.6996	29.0926	28.0567	24.3836	26.3887	28.5696	27.3364	25.1291	26.87	30.4123
3339	9606	HSPG2	heparan sulfate proteoglycan 2	0.0370296	0.483089	0.886457	0.0777339	0.151925	0.260984	0.104793	0.0599308	0.117334	0.0407043	0.441535	0.568142	0.0677639	0.207932	0.31275	0.0270596	0.606886	0.902025	S	3	3	4	0.0600995	0.0661463	0.058376	0.0608821	0.0592187	0.0694831	0.0635103	0.0605011	0.0634467	0.0777647	0.0583203	0.0634901	0.0582988	0.0809785	0.0608186	0.0699261
3340	9606	NDST1	N-deacetylase/N-sulfotransferase (heparan glucosaminyl) 1	-0.074353	0.292175	0.803937	-0.079138	0.263398	0.392475	0.0585297	0.403636	0.520196	-0.00478495	0.944913	0.961824	0.132883	0.0700051	0.132388	0.137668	0.0614875	0.489953	S	2	2	2	0.0179288	0.0152293	0.015702	0.019746	0.0155129	0.0160738	0.0170709	0.0152623	0.0172096	0.0160913	0.0141789	0.0165248	0.0179605	0.0173936	0.016262	0.0196271
3344	9606	FOXN2	forkhead box N2	-0.10048	0.14445	0.667177	-0.355588	6.78e-05	0.000561332	-0.41389	1.34e-05	0.00012944	-0.255108	0.00140001	0.0067005	-0.31341	0.000234206	0.00149164	-0.0583021	0.385709	0.823137	S	1	0	1	0.0232381	0.0224606	0.0252798	0.0205745	0.0184693	0.0233444	0.0245205	0.0188795	0.0166473	0.019515	0.0166609	0.0166336	0.0151566	0.0179797	0.0158678	0.0172836
3364	9606	HUS1	HUS1 checkpoint clamp component	0.0501161	0.689148	0.942742	0.278358	0.0387707	0.0901334	0.236179	0.0738492	0.138117	0.228242	0.0830336	0.162849	0.186063	0.150803	0.241717	-0.0421796	0.736167	0.940601	S	1	1	1	0.00602401	0.00829587	0.00799889	0.0130387	0.00883247	0.00791317	0.0105685	0.00879947	0.0118517	0.00952112	0.0105253	0.0111669	0.00969669	0.00915291	0.0110243	0.0115169
3376	9606	IARS1	isoleucyl-tRNA synthetase	0.018685	0.328246	0.828819	0.0229572	0.23345	0.360291	0.0654417	0.00298316	0.0108033	0.00427215	0.820384	0.874623	0.0467567	0.0231764	0.0544668	0.0424846	0.0364121	0.40725	S	34	34	81	6.11319	6.09422	6.88703	6.49436	6.25927	6.16824	6.99058	6.52933	6.20929	6.54877	6.9827	6.38341	6.4159	6.68325	7.31385	6.54861
3382	9606	ICA1	islet cell autoantigen 1, 69kDa	0.000841978	0.983122	0.996747	0.0687849	0.0992971	0.187672	0.0823143	0.0528049	0.105433	0.0679429	0.103136	0.192253	0.0814723	0.0549818	0.109799	0.0135294	0.73441	0.940601	S	7	7	7	0.295309	0.292641	0.312782	0.316092	0.325189	0.283939	0.326713	0.287175	0.326257	0.320441	0.326136	0.311432	0.340739	0.305062	0.35319	0.302233
3383	9606	ICAM1	intercellular adhesion molecule 1	0.271401	0.000867437	0.0860052	-1.0334	9.85e-11	6.09e-09	-0.921311	4.95e-10	2.45e-08	-1.3048	3.5e-12	3.09e-10	-1.19271	1.28e-11	1.01e-09	0.112092	0.107492	0.583337	S	7	7	8	0.314839	0.441612	0.458743	0.435494	0.437998	0.54033	0.524503	0.507025	0.181386	0.184539	0.201767	0.174224	0.203857	0.224669	0.211643	0.169966
3384	9606	ICAM2	intercellular adhesion molecule 2	0.0703827	0.532722	0.903443	-0.428008	0.00147703	0.00682857	-0.743005	6.72e-06	7.28e-05	-0.498391	0.000407868	0.00246333	-0.813388	2.33e-06	3.66e-05	-0.314997	0.0119948	0.262704	S	1	1	1	0.162557	0.178794	0.138688	0.163484	0.130278	0.20629	0.151987	0.20224	0.0862471	0.114754	0.122774	0.145637	0.0926144	0.0846752	0.101654	0.0830647
3385	9606	ICAM3	intercellular adhesion molecule 3	0.0966769	0.0470509	0.467174	-1.29759	1.44e-14	3.26e-12	-1.11073	1.41e-13	2.34e-11	-1.39427	4.99e-15	1.22e-12	-1.20741	4.14e-14	8.93e-12	0.186857	0.000805073	0.0777213	S	14	14	67	45.3194	51.72	47.2449	56.1917	49.747	53.3665	50.6716	62.1216	19.3473	18.7066	18.4954	17.6497	22.2145	21.438	21.9979	19.8667
3416	9606	IDE	insulin-degrading enzyme	-0.0282135	0.166786	0.688461	0.0420988	0.0466496	0.104424	0.056878	0.0103724	0.0290577	0.0703123	0.00252075	0.0105503	0.0850915	0.000538085	0.00285049	0.0147793	0.458302	0.842408	S	17	17	26	2.14948	1.7842	1.92012	1.83123	2.0625	1.7422	1.85104	1.85154	2.20108	1.835	2.02032	1.8827	2.16978	1.88887	2.03846	1.92303
3417	9606	IDH1	isocitrate dehydrogenase 1 (NADP+), soluble	-0.0147509	0.533703	0.903826	0.0539909	0.0341049	0.0818693	0.0352595	0.148663	0.240145	0.0687417	0.00958356	0.0302885	0.0500104	0.047427	0.0978824	-0.0187314	0.431201	0.840041	S	24	22	180	92.4551	91.8175	96.0206	105.833	93.4692	92.8818	91.421	103.556	95.4496	100.525	101.882	104.724	92.1469	97.4814	96.9403	110.687
3418	9606	IDH2	isocitrate dehydrogenase 2 (NADP+), mitochondrial	0.0461956	0.076118	0.539592	0.265287	1.55e-08	4.9e-07	0.22531	1.33e-07	2.79e-06	0.219092	1.91e-07	4.6e-06	0.179115	2.3e-06	3.62e-05	-0.0399773	0.11998	0.606084	S	26	24	160	86.7416	89.8299	85.6727	88.385	91.5816	93.5521	89.656	88.112	101.61	108.113	106.799	113.292	100.576	104.326	109.561	102.176
3419	9606	IDH3A	isocitrate dehydrogenase 3 (NAD+) alpha	-0.0555208	0.175537	0.695042	0.12481	0.00602309	0.0210636	0.125589	0.00578214	0.0182624	0.18033	0.000336853	0.00215475	0.18111	0.000323822	0.00189767	0.000779406	0.984337	0.997112	S	8	8	15	1.80164	1.70032	1.61504	2.00896	1.67761	1.57579	1.75223	1.83621	1.92069	1.76047	2.03045	2.13201	1.82803	1.99347	1.94741	2.08925
3420	9606	IDH3B	isocitrate dehydrogenase 3 (NAD+) beta	-0.0873759	0.00531624	0.206054	-0.0937148	0.00327587	0.0130484	-0.0875273	0.00525516	0.016874	-0.00633892	0.816375	0.87225	-0.000151432	0.99557	0.997065	0.00618749	0.820678	0.962333	S	5	5	7	1.11608	0.914593	1.04485	1.12733	0.969246	0.915179	0.967797	1.05261	0.9505	0.913672	0.97637	1.0422	0.974306	0.909665	0.945009	1.07931
3421	9606	IDH3G	isocitrate dehydrogenase 3 (NAD+) gamma	-0.0257672	0.555855	0.91084	0.173843	0.00102167	0.00507935	0.15953	0.00201963	0.00782781	0.19961	0.000305927	0.00199874	0.185297	0.000595326	0.00308033	-0.0143124	0.742523	0.941239	S	6	6	7	1.36877	1.05607	1.05183	1.25261	1.20113	1.05602	1.11555	1.26745	1.32529	1.26042	1.31471	1.50388	1.33786	1.21666	1.35734	1.43447
3422	9606	IDI1	isopentenyl-diphosphate delta isomerase 1	0.00114684	0.980676	0.996584	0.0624646	0.19977	0.320945	0.0747346	0.129392	0.21493	0.0613177	0.207701	0.324648	0.0735878	0.134929	0.221868	0.01227	0.795749	0.955601	S	3	2	5	1.10563	1.09065	1.19337	1.12854	1.21146	1.0845	0.98819	1.23592	1.29129	1.07712	1.16678	1.22089	1.33836	1.12355	1.0906	1.2412
3423	9606	IDS	iduronate 2-sulfatase	-0.104775	0.251266	0.768573	-0.0482639	0.590589	0.703091	-0.187587	0.049548	0.100147	0.0565107	0.529508	0.644696	-0.0828122	0.360509	0.478743	-0.139323	0.133418	0.627583	S	1	1	1	0.0467317	0.0374936	0.0320114	0.035864	0.0344744	0.0361442	0.0360707	0.0308375	0.0382215	0.0392685	0.0392836	0.0278426	0.0311843	0.0333297	0.0376149	0.027233
3425	9606	IDUA	iduronidase, alpha-L-	0.0120119	0.761185	0.958426	-0.186184	0.000236818	0.00156112	-0.132394	0.00387838	0.013334	-0.198196	0.000129919	0.00101083	-0.144406	0.00205755	0.00821342	0.0537901	0.18603	0.691844	S	4	4	5	0.46339	0.674115	0.75626	0.493916	0.478547	0.681715	0.767159	0.481421	0.44264	0.579074	0.62061	0.406462	0.461514	0.622123	0.619431	0.425815
3428	9606	IFI16	interferon, gamma-inducible protein 16	-0.00140512	0.960099	0.993076	0.039882	0.169369	0.283712	0.0452103	0.122518	0.205889	0.0412871	0.155754	0.262766	0.0466155	0.112194	0.192304	0.00532837	0.849617	0.968364	S	37	34	141	30.6023	31.0661	33.0847	35.9558	32.7132	30.0157	32.4903	35.428	33.2781	33.1601	33.2051	35.1945	30.9525	32.1634	34.4587	37.7426
3430	9606	IFI35	interferon-induced protein 35	0.039932	0.237486	0.760665	-0.00243033	0.941291	0.96081	0.00318381	0.923144	0.945965	-0.0423623	0.21146	0.328983	-0.0367482	0.275272	0.388473	0.00561414	0.864963	0.972087	S	22	22	82	27.1809	28.6891	33.3097	35.8281	29.4637	29.0333	33.8486	36.4094	28.5106	31.1162	31.9166	32.4826	26.9636	30.0831	33.1529	34.8326
3431	9606	SP110	SP110 nuclear body protein	0.0225515	0.355164	0.840209	0.0602555	0.0222599	0.0583705	0.0578402	0.0272286	0.0620617	0.037704	0.131558	0.23203	0.0352887	0.156208	0.249259	-0.0024153	0.919961	0.981452	S	17	16	26	2.49426	2.78543	2.81129	3.41053	2.55393	2.80313	2.91119	3.43458	2.63491	2.88412	3.10748	3.40688	2.55187	2.89892	2.97824	3.64871
3433	9606	IFIT2	interferon-induced protein with tetratricopeptide repeats 2	0.00545375	0.914143	0.988222	0.0910513	0.0871484	0.169424	0.0841545	0.11137	0.190471	0.0855975	0.105863	0.195894	0.0787008	0.134484	0.221583	-0.00689674	0.891565	0.977442	S	16	16	25	2.68655	2.71978	2.7116	6.22917	2.77178	2.58731	2.81633	6.09938	2.95712	2.9124	3.11441	6.0916	2.9511	2.86486	3.05638	6.60476
3434	9606	IFIT1	interferon-induced protein with tetratricopeptide repeats 1	-0.0749808	0.209111	0.738685	-0.0756792	0.205122	0.327383	-0.0391218	0.503915	0.612225	-0.000698439	0.990406	0.993104	0.035859	0.539647	0.647527	0.0365574	0.531882	0.873805	S	15	13	31	2.26551	2.29497	2.18071	6.50238	2.19639	2.03674	2.0047	5.99757	2.05157	2.21644	1.9906	5.67263	2.34945	2.09008	2.03233	6.46599
3437	9606	IFIT3	interferon-induced protein with tetratricopeptide repeats 3	-0.0144971	0.742652	0.957619	0.0530941	0.239502	0.366471	0.0720453	0.117262	0.198695	0.0675912	0.139776	0.242629	0.0865424	0.0643807	0.12372	0.0189511	0.668169	0.922137	S	16	16	47	4.40922	4.48775	4.42844	10.1272	4.26537	4.4188	4.46327	9.67795	4.53785	4.85932	4.71417	10.1941	4.72835	4.78143	4.83291	10.9097
3459	9606	IFNGR1	interferon gamma receptor 1	0.00143691	0.98006	0.996584	-0.083399	0.160923	0.272993	-0.0294672	0.609861	0.702331	-0.0848359	0.154293	0.260983	-0.0309041	0.592707	0.69468	0.0539318	0.355292	0.805225	S	4	4	6	0.736564	0.602924	0.574386	0.47199	0.723266	0.66396	0.565161	0.443286	0.632102	0.588719	0.586052	0.418661	0.580948	0.604754	0.638444	0.465321
3460	9606	IFNGR2	interferon gamma receptor 2 (interferon gamma transducer 1)	-0.0215443	0.907242	0.986822	-0.0828042	0.655309	0.758001	-0.11221	0.546366	0.649075	-0.0612599	0.740822	0.81834	-0.090666	0.62523	0.722412	-0.0294062	0.873665	0.974359	S	1	1	1	0.0186207	0.0154794	0.0259072	0.0286507	0.0228307	0.0158086	0.0178755	0.0310843	0.0213601	0.0233503	0.0167654	0.0184926	0.0191266	0.0215172	0.0221642	0.0150712
3475	9606	IFRD1	interferon-related developmental regulator 1	-0.512309	0.0018147	0.11995	-0.039976	0.771925	0.847085	-0.123945	0.374628	0.490305	0.472333	0.00332014	0.0131604	0.388364	0.0117703	0.032056	-0.0839689	0.544594	0.881146	S	1	1	1	0.00220116	0.00251822	0.00251501	0.00226709	0.00152035	0.00132973	0.00176976	0.00180441	0.00252555	0.00288006	0.00233777	0.00172918	0.00215697	0.00244103	0.00173769	0.00240899
3476	9606	IGBP1	immunoglobulin (CD79A) binding protein 1	-0.0313577	0.352902	0.839435	0.0468489	0.17258	0.287974	0.0461107	0.179027	0.277524	0.0782066	0.0303816	0.0750015	0.0774684	0.0317477	0.0703724	-0.000738144	0.982292	0.996774	S	12	12	21	4.72685	4.56092	4.70082	4.79442	5.03936	4.19986	4.59556	4.46909	4.83626	4.98242	5.02318	4.65845	4.88933	4.67881	4.89279	4.97556
3482	9606	IGF2R	insulin-like growth factor 2 receptor	0.0371056	0.15106	0.673632	-0.322957	1.24e-09	5.31e-08	-0.326558	1.07e-09	4.8e-08	-0.360063	2.73e-10	1.35e-08	-0.363664	2.38e-10	1.33e-08	-0.0036013	0.885196	0.976653	S	70	70	134	5.74652	5.98391	7.53147	6.12599	5.9737	6.32732	7.80365	5.99667	4.57926	4.88676	6.07001	4.32835	4.70651	4.7363	5.93137	4.40523
3490	9606	IGFBP7	insulin-like growth factor binding protein 7	-0.0111424	0.945761	0.992136	-0.374047	0.0347306	0.0830568	-0.21043	0.211101	0.317192	-0.362904	0.0396872	0.0919236	-0.199288	0.235026	0.344189	0.163617	0.325835	0.786324	S	1	1	1	0.00906153	0.0114205	0.0145426	0.0138266	0.0118243	0.0108172	0.0133689	0.0115928	0.0133115	0.00626322	0.00799741	0.00933924	0.0125116	0.00966087	0.00936885	0.00939272
3508	9606	IGHMBP2	immunoglobulin mu binding protein 2	-0.0748434	0.469847	0.88451	0.197348	0.0694964	0.142868	0.312809	0.00734892	0.0220527	0.272191	0.0165958	0.0464791	0.387652	0.00161156	0.00679932	0.115461	0.270611	0.757486	S	1	1	1	94.1142	24.5198	23.8779	30.0148	104.314	17.1072	23.2107	30.2862	136.056	26.5	24.8699	34.235	122.956	30.3641	33.8326	34.9194
3512	9606	JCHAIN	joining chain of multimeric IgA and IgM	0.0459204	0.60011	0.923663	0.404046	0.000279894	0.00179509	0.290629	0.00405622	0.0137908	0.358125	0.000814471	0.00429073	0.244709	0.0120916	0.0326283	-0.113416	0.205757	0.700487	S	1	1	1	0.0556512	0.067415	0.0619579	0.0402186	0.0704441	0.0620443	0.057974	0.0449596	0.117467	0.0869953	0.0686684	0.0505832	0.0870965	0.0720114	0.0663945	0.0572857
3516	9606	RBPJ	recombination signal binding protein for immunoglobulin kappa J region	-0.0612219	0.0574034	0.503171	0.0612177	0.0574185	0.123253	0.100778	0.00406674	0.0138137	0.12244	0.000919775	0.00477255	0.162	6.81e-05	0.00056568	0.0395605	0.203392	0.698194	S	7	7	10	2.72441	2.99221	2.88168	2.97948	2.53361	2.72133	2.91575	2.86645	2.98255	3.20739	3.03819	2.92354	2.81008	3.25445	3.23997	3.19369
3550	9606	IK	IK cytokine, down-regulator of HLA II	0.0182632	0.553881	0.910419	-0.0421472	0.182648	0.299864	-0.00832855	0.786207	0.844321	-0.0604104	0.0636375	0.131932	-0.0265918	0.391877	0.509891	0.0338187	0.27982	0.765203	S	16	15	21	2.73758	2.72023	2.51657	2.80517	2.67156	2.70087	2.65583	2.90712	2.48952	2.72992	2.58699	2.60616	2.54502	2.63065	2.77454	2.76246
3551	9606	IKBKB	inhibitor of kappa light polypeptide gene enhancer in B-cells, kinase beta	-0.0219101	0.349312	0.837004	0.0525034	0.0352142	0.0839125	0.0860028	0.00177845	0.00706445	0.0744135	0.00506376	0.0184016	0.107913	0.000255653	0.00159365	0.0334995	0.160353	0.665533	S	22	21	37	2.32745	2.54586	2.43976	2.62333	2.25853	2.36851	2.53315	2.59216	2.49117	2.62627	2.58297	2.63225	2.45778	2.69858	2.6344	2.80935
3556	9606	IL1RAP	interleukin 1 receptor accessory protein	-0.0536965	0.255863	0.770319	-0.111148	0.0273205	0.0681109	-0.04524	0.335373	0.450747	-0.0574511	0.225548	0.344903	0.00845643	0.854894	0.902108	0.0659076	0.167665	0.671621	S	1	1	1	0.0598541	0.0565398	0.0489382	0.0554896	0.0539483	0.0567449	0.046589	0.0541262	0.0506882	0.0522647	0.049102	0.0498022	0.0514355	0.0540151	0.0524775	0.0539469
3557	9606	IL1RN	interleukin 1 receptor antagonist	0.0239838	0.322901	0.825078	-0.100084	0.000680886	0.00365447	-0.0508501	0.0467563	0.0957441	-0.124068	9.2e-05	0.000773839	-0.0748339	0.00610997	0.0192978	0.0492342	0.053254	0.464327	S	5	5	13	8.7365	9.47601	9.00997	9.57977	9.05068	9.02723	9.63904	9.78976	8.26271	8.74814	8.66034	8.35337	8.25142	8.95876	8.99422	9.21475
3561	9606	IL2RG	interleukin 2 receptor, gamma	0.456134	3.52e-08	3.02e-05	0.0199106	0.659737	0.762042	0.344801	1.24e-06	1.87e-05	-0.436223	6.33e-08	1.77e-06	-0.111332	0.0239866	0.0560655	0.324891	2.53e-06	0.00119622	S	2	2	2	0.111085	0.118915	0.149361	0.115204	0.158922	0.171553	0.210041	0.159356	0.110943	0.139771	0.136074	0.113805	0.150884	0.159452	0.187273	0.14436
3566	9606	IL4R	interleukin 4 receptor	-0.00256719	0.982859	0.996747	-0.0802648	0.505011	0.630142	-0.17347	0.16062	0.25486	-0.0776976	0.518531	0.635348	-0.170903	0.166499	0.262203	-0.0932054	0.44007	0.840041	S	2	2	2	0.0579003	0.0547785	0.0496256	0.0285623	0.0478147	0.041804	0.051614	0.0471102	0.0522064	0.0433498	0.0454842	0.0360996	0.0432618	0.0523399	0.0401361	0.030504
[truncated: 6,290 more rows]
