# Supplementary material for: Tamm-Horsfall protein augments neutrophil NETosis during urinary tract infection
Source: JCI Insight. 2025 Jan 9;10(1):e180024. doi: 10.1172/jci.insight.180024 (PMC11721310; doi:10.1172/jci.insight.180024)
Supplement: Supplemental table 4 [file jciinsight-10-180024-s202.xlsx]

## Sheet: Supplemental Table 4
Notes	GeneID	GeneSymbol	SRA	PSMs	PeptideCount	PeptideCount_u2g	iBAQ_dstrAdj	Fraction of Total	ProteinRefs
Excluded from GSEA analyses	7369	UMOD	S	401	14	14	0.946923	0.774254	XP_024306201.1;NP_001008390.1;NP_001265543.1
Excluded from GSEA analyses	347	APOD	S	54	4	4	0.133222	0.108929	NP_001638.1
Excluded from GSEA analyses	142678	MIB2	R	13	1	1	0.047056	0.0384755	XP_024309087.1;XP_024309086.1;XP_024309085.1;XP_016855855.1;XP_016855854.1;XP_016855853.1;XP_016855852.1;XP_016855850.1;XP_016855849.1;XP_016855848.1;XP_016855847.1;XP_016855846.1;XP_016855845.1;XP_016855844.1;XP_016855843.1;XP_016855842.1;XP_016855841.1;XP_016855840.1;XP_016855839.1;XP_016855838.1;XP_011539044.1;XP_011539043.1;XP_011539039.1;XP_011539038.1;XP_011539033.1;XP_006710435.1;NP_001164…
Excluded from GSEA analyses	259	AMBP	S	12	1	1	0.0109066	0.0089178	NP_001624.1
Excluded from GSEA analyses	27249	MMADHC	A	2	1	1	0.00861313	0.00704255	NP_056517.1
Excluded from GSEA analyses	3959	LGALS3BP	S	19	6	6	0.00808533	0.00661099	NP_005558.1
Excluded from GSEA analyses	60	ACTB	S	25	8	1	0.00806864	0.00659735	NP_001092.1
Excluded from GSEA analyses	3827	KNG1	S	10	3	3	0.00651498	0.00532699	NP_001095886.1;NP_000884.1;NP_001159923.1
	255743	NPNT	R	1	1	1	0.00343119	0.00280552	XP_016863473.1;XP_011530127.1;XP_011530126.1;XP_011530125.1;XP_011530124.1;XP_011530122.1;XP_005262945.1;NP_001171622.1;NP_001171621.1;NP_001171620.1;NP_001171619.1;NP_001028219.1
	3043	HBB	S	4	1	1	0.00252569	0.00206513	NP_000509.1
	117159	DCD	R	4	2	2	0.00204689	0.00167364	NP_001287783.1;NP_444513.1
	928	CD9	S	2	2	2	0.00198992	0.00162706	XP_005253871.1;NP_001760.1;NP_001317241.1
	3512	JCHAIN	S	6	1	1	0.00191631	0.00156688	NP_653247.1
	5478	PPIA	S	4	2	1	0.00171011	0.00139827	NP_001287910.1;XP_024302576.1;NP_066953.1
	113791	PIK3IP1	S	4	1	1	0.00143758	0.00117544	NP_443112.2;NP_001129383.1
	3860	KRT13	S	13	7	3	0.00142702	0.00116681	NP_705694.3;NP_002265.2
	6233	RPS27A	S	6	2	0	0.00128323	0.00104924	NP_001170884.1
	4582	MUC1	S	2	1	1	0.0012422	0.00101568	NP_001191225.1;NP_001191226.1;NP_001191224.1;NP_001191223.1;NP_001191221.1;NP_001191219.1;NP_001191218.1;NP_001191216.1;NP_001191215.1;NP_001191214.1;NP_001037856.1;NP_001037855.1;NP_001018017.1;NP_001018016.1;NP_001191222.1;NP_001191220.1;NP_001191217.1;NP_001037858.1;NP_001037857.1;NP_002447.4
	3858	KRT10	S	11	7	5	0.00122029	0.00099777	XP_005257400.1;NP_000412.3
	12	SERPINA3	S	7	3	3	0.00115663	0.000945718	NP_001076.2
	7311	UBA52	S	6	2	0	0.00109991	0.000899347	XP_016882687.1;XP_006722934.1;NP_001307949.1;NP_001307951.1;NP_001307950.1
	1191	CLU	S	5	1	1	0.00108861	0.000890105	XP_006716347.1;NP_001822.3
	213	ALB	S	6	5	5	0.00104631	0.000855518	NP_000468.1
	9798	IST1	S	5	3	3	0.00104402	0.000853648	NP_001257904.1;NP_055576.2;NP_001257908.1;NP_001257906.1;NP_001257905.1
	51704	GPRC5B	S	5	1	1	0.00103213	0.00084392	NP_057319.1;NP_001291700.1
	2023	ENO1	S	7	4	4	0.000894682	0.000731539	NP_001419.1;NP_001340275.1;NP_001188412.1
	7534	YWHAZ	S	5	1	1	0.000800935	0.000654887	NP_001129174.1;XP_016869301.1;XP_011515592.1
	3848	KRT1	S	10	5	3	0.000757831	0.000619642	NP_006112.3
	4311	MME	S	2	2	2	0.000689897	0.000564096	NP_001341572.1;NP_001341573.1
	5420	PODXL	S	5	2	2	0.000648026	0.00052986	NP_001018121.1;NP_005388.2
	302	ANXA2	S	5	5	5	0.00060947	0.000498335	XP_024305676.1;NP_001129487.1;NP_001002858.1
	9476	NAPSA	R	2	1	1	0.000601507	0.000491824	XP_016883001.1;NP_004842.1
	7314	UBB	S	6	2	0	0.000549957	0.000449673	NP_001268649.1
	148362	BROX	R	4	2	2	0.000512457	0.000419012	XP_016855865.1;XP_016855864.1;NP_653296.2;XP_011507515.1;XP_011507514.1;XP_006711236.1;NP_001275509.1;NP_001275510.1
	427	ASAH1	S	4	1	1	0.000506834	0.000414414	XP_005273561.1;NP_808592.2;NP_001350672.1;NP_001120977.1;NP_004306.3
	6518	SLC2A5	A	1	1	1	0.000506108	0.000413821	NP_001315550.1;NP_001315549.1;NP_001315548.1;NP_001129057.1
	1604	CD55	S	1	1	1	0.000502595	0.000410948	XP_016855956.1;NP_001287833.1;NP_001287832.1;NP_001287831.1;NP_001108224.1;NP_000565.1
	284422	SMIM24	R	1	1	1	0.000491838	0.000402153	NP_001129975.1
	710	SERPING1	S	3	3	3	0.000458507	0.0003749	NP_001027466.1
	49860	CRNN	A	1	1	1	0.000427901	0.000349874	NP_057274.1
	317662	FAM149B1	R	1	1	1	0.000418354	0.000342069	XP_024303738.1;XP_016871656.1;XP_016871655.1;XP_016871654.1;XP_016871653.1;XP_011538042.1;XP_011538039.1;XP_005269802.1;XP_005269801.1;NP_775483.1
	808	CALM3	S	5	2	0	0.000414711	0.00033909	NP_001316851.1;NP_001316855.1
	643008	SMIM5	S	2	1	1	0.000407567	0.000333248	NP_001156467.1;XP_016880434.1;XP_016880433.1;XP_011523418.1
	5037	PEBP1	S	2	1	1	0.000402324	0.000328962	NP_002558.1
	801	CALM1	S	5	2	0	0.000377684	0.000308814	NP_001350598.1;NP_001350599.1;NP_008819.1
	1356	CP	S	1	1	1	0.000370067	0.000302586	XP_016861224.1;XP_016861223.1;XP_011510737.1;XP_006713564.1;XP_006713563.1;XP_006713562.1;NP_000087.2
	805	CALM2	S	5	2	0	0.00036466	0.000298165	NP_001734.1;NP_001292555.1;NP_001292553.1
	2778	GNAS	S	3	2	2	0.000362879	0.000296709	NP_001296790.1;XP_024307640.1;NP_057676.1;XP_016883309.1;XP_016883308.1;XP_016883304.1;XP_016883303.1;XP_016883302.1;XP_016883301.1;NP_001296812.1;NP_001296771.1;NP_001070957.1;NP_001070956.1;NP_536350.2;NP_536351.1;NP_000507.1
	1800	DPEP1	R	1	1	1	0.000339426	0.000277533	XP_024305941.1;XP_016878498.1;NP_001121613.1
	7430	EZR	S	4	2	2	0.000331349	0.000270928	XP_011534412.1;NP_001104547.1
	929	CD14	A	2	1	1	0.000311489	0.00025469	NP_001167576.1
	301	ANXA1	S	4	2	2	0.000307233	0.00025121	XP_016870146.1;NP_000691.1
	8354	HIST1H3I	R	4	1	0	0.000306304	0.00025045	NP_003524.1
	8355	HIST1H3G	R	4	1	0	0.000306304	0.00025045	NP_003525.1
	8356	HIST1H3J	R	4	1	0	0.000306304	0.00025045	NP_003526.1
	8350	HIST1H3A	R	4	1	0	0.000306304	0.00025045	NP_003520.1
	3021	H3F3B	R	4	1	0	0.000306304	0.00025045	NP_005315.1
	8352	HIST1H3C	R	4	1	0	0.000306304	0.00025045	NP_003522.1
	8351	HIST1H3D	R	4	1	0	0.000306304	0.00025045	NP_003521.2
	3020	H3F3A	R	4	1	0	0.000306304	0.00025045	NP_002098.1
	8358	HIST1H3B	R	4	1	0	0.000306304	0.00025045	NP_003528.1
	8968	HIST1H3F	R	4	1	0	0.000306304	0.00025045	NP_066298.1
	8290	HIST3H3	R	4	1	0	0.000306304	0.00025045	NP_003484.1
	333932	HIST2H3A	R	4	1	0	0.000306304	0.00025045	NP_001005464.1
	8357	HIST1H3H	R	4	1	0	0.000306304	0.00025045	NP_003527.1
	8353	HIST1H3E	R	4	1	0	0.000306304	0.00025045	NP_003523.1
	126961	HIST2H3C	R	4	1	0	0.000306304	0.00025045	NP_066403.2
	653604	HIST2H3D	R	4	1	0	0.000306304	0.00025045	NP_001116847.1
	79812	MMRN2	R	1	1	1	0.000298747	0.000244272	XP_006718033.1;NP_079032.2
	10890	RAB10	A	1	1	1	0.000286375	0.000234155	XP_024308333.1;NP_057215.3
	311	ANXA11	S	2	2	2	0.000285333	0.000233304	NP_001265337.1;XP_006717876.1;XP_005269798.1;NP_001265338.1
	5216	PFN1	S	2	2	2	0.000264711	0.000216442	XP_016880250.1;NP_005013.1
	346007	EYS	S	1	1	1	0.000249614	0.000204098	NP_001278938.1;NP_001136273.1;NP_001136272.1;NP_938024.1
	55890	GPRC5C	S	3	2	2	0.00024924	0.000203791	XP_016880345.1;XP_016880344.1;XP_005257571.1;XP_005257569.1;NP_001353191.1;NP_001353190.1
	3945	LDHB	S	2	2	2	0.00023761	0.000194282	XP_006719137.1;NP_001167568.1;NP_001302466.1
	7448	VTN	S	1	1	1	0.000224413	0.000183492	NP_000629.3
	5104	SERPINA5	S	2	1	1	0.000217797	0.000178082	NP_000615.3
	4036	LRP2	S	18	9	9	0.000216537	0.000177052	XP_011509486.1;XP_011509485.1;NP_004516.2
	25978	CHMP2B	R	1	1	1	0.000211419	0.000172868	XP_011531878.1;NP_054762.2;NP_001231573.1
	814	CAMK4	R	1	1	1	0.000193334	0.00015808	NP_001310304.1;NP_001310306.1
	10015	PDCD6IP	S	4	1	1	0.000178689	0.000146106	XP_016860977.1;XP_011531555.1;NP_001155901.1;NP_037506.2;NP_001243121.1
	7316	UBC	S	6	2	0	0.000174986	0.000143078	NP_066289.3
	7184	HSP90B1	S	2	1	1	0.000164077	0.000134158	NP_003290.1
	5315	PKM	S	8	6	6	0.000152695	0.000124852	NP_872271.1;XP_011519972.1;XP_006720633.1;NP_002645.3;XP_005254500.1;NP_001303247.1;NP_001193728.1;NP_001193727.1;NP_001193726.1;NP_001193725.1
	8581	LY6D	R	1	1	1	0.000144804	0.000118399	NP_003686.1
	5144	PDE4D	R	1	1	1	0.000143582	0.0001174	NP_001351528.1;XP_024301878.1;XP_016865056.1;NP_001351529.1;NP_001351532.1;NP_001351530.1;NP_001351531.1;NP_001098101.1;NP_001351533.1;NP_001336171.1;NP_001336170.1;NP_001184152.1;NP_001184151.1;NP_001184149.1;NP_001184148.1;NP_001184147.1;NP_006194.2
	728591	CCDC169	R	2	1	0	0.000141456	0.000115662	NP_001138453.1;NP_001185837.1;NP_001138458.1;NP_001138456.1;NP_001138455.1
	8294	HIST1H4I	S	2	2	0	0.000140514	0.000114892	NP_003486.1
	554313	HIST2H4B	S	2	2	0	0.000140514	0.000114892	NP_001029249.1
	8362	HIST1H4K	S	2	2	0	0.000140514	0.000114892	NP_003532.1
	8359	HIST1H4A	S	2	2	0	0.000140514	0.000114892	NP_003529.1
	8363	HIST1H4J	S	2	2	0	0.000140514	0.000114892	NP_068803.1
	8360	HIST1H4D	S	2	2	0	0.000140514	0.000114892	NP_003530.1
	121504	HIST4H4	S	2	2	0	0.000140514	0.000114892	NP_778224.1
	8361	HIST1H4F	S	2	2	0	0.000140514	0.000114892	NP_003531.1
	8367	HIST1H4E	S	2	2	0	0.000140514	0.000114892	NP_003536.1
	8368	HIST1H4L	S	2	2	0	0.000140514	0.000114892	NP_003537.1
	8370	HIST2H4A	S	2	2	0	0.000140514	0.000114892	NP_003539.1
	8366	HIST1H4B	S	2	2	0	0.000140514	0.000114892	NP_003535.1
	8364	HIST1H4C	S	2	2	0	0.000140514	0.000114892	NP_003533.1
	8365	HIST1H4H	S	2	2	0	0.000140514	0.000114892	NP_003534.1
	2678	GGT1	A	1	1	1	0.000137145	0.000112137	NP_001275762.1
	153201	SLC36A2	A	2	1	1	0.000122375	0.00010006	XP_016864573.1;XP_016864572.1;XP_006714819.1;XP_005268434.1;NP_861441.2
	3851	KRT4	S	2	2	2	0.000121079	9.90003e-05	NP_002263.3
	7251	TSG101	R	1	1	1	0.000120878	9.88361e-05	XP_005253165.1;NP_006283.1
	6557	SLC12A1	R	2	1	1	0.000112926	9.23341e-05	XP_005254663.1;NP_001171761.1;NP_000329.2
	3240	HP	R	1	1	1	0.000103503	8.46292e-05	NP_001305067.1;NP_001119574.1;NP_005134.1
	5174	PDZK1	R	1	1	1	9.36974e-05	7.66119e-05	XP_024303388.1;XP_011507918.2;XP_024303384.1;XP_016856956.1;XP_011507920.1;NP_001188255.1;NP_001188254.1
	8029	CUBN	S	2	1	1	9.30905e-05	7.61157e-05	XP_011518013.1;XP_011518012.1;XP_011518011.1;XP_011518010.1;NP_001072.2
	2597	GAPDH	S	4	4	4	9.18212e-05	7.50778e-05	NP_001276675.1;NP_001243728.1;NP_001344872.1
	1950	EGF	S	2	2	2	9.11876e-05	7.45598e-05	XP_016863344.1;XP_016863343.1;XP_016863342.1;XP_016863340.1;XP_016863339.1;XP_016863338.1;XP_016863337.1;XP_016863336.1;XP_016863335.1;XP_016863334.1;XP_011530009.1;XP_005262853.1;NP_001343950.1;NP_001171602.1;NP_001171601.1;NP_001954.2
	229	ALDOB	R	1	1	1	8.93591e-05	7.30647e-05	NP_000026.2
	226	ALDOA	S	3	2	2	8.74424e-05	7.14975e-05	NP_001121089.1;NP_001230106.1
	4478	MSN	S	1	1	1	7.91387e-05	6.47079e-05	XP_016885035.1;XP_011529261.1;XP_005262326.1;NP_002435.1
	55	ACPP	A	1	1	1	7.62053e-05	6.23095e-05	XP_011511249.1;XP_011511248.1;NP_001090.2;NP_001278966.1;NP_001127666.1
	7531	YWHAE	S	1	1	1	7.35e-05	6.00974e-05	XP_016880494.1;XP_005256841.1;NP_006752.1
	6830	SUPT6H	R	1	1	1	7.25923e-05	5.93552e-05	XP_016880469.1;NP_001307684.1
	2203	FBP1	R	1	1	1	7.21641e-05	5.90052e-05	XP_006717068.1;NP_001121100.1
	348	APOE	A	2	1	1	7.08916e-05	5.79647e-05	NP_001289620.1;NP_001289617.1
	635	BHMT	R	1	1	1	7.01017e-05	5.73189e-05	NP_001704.2
	6317	SERPINB3	A	1	1	1	6.32429e-05	5.17107e-05	NP_008850.1
	3872	KRT17	S	4	2	1	6.21827e-05	5.08438e-05	NP_000413.1
	727897	MUC5B	S	5	1	1	6.10592e-05	4.99252e-05	NP_002449.2
	7001	PRDX2	A	1	1	0	6.05394e-05	4.95002e-05	NP_005800.3
	9368	SLC9A3R1	S	4	3	3	6.02168e-05	4.92364e-05	NP_004243.1
	950	SCARB2	S	1	1	1	5.99576e-05	4.90245e-05	NP_005497.1;NP_001191184.1
	3856	KRT8	S	4	2	2	5.77023e-05	4.71804e-05	NP_001243222.1;NP_001243211.1
	5052	PRDX1	A	1	1	0	5.18909e-05	4.24287e-05	NP_001189360.1
	100526761	CCDC169	R	2	1	0	5.17047e-05	4.22765e-05	NP_001185839.1
	81	ACTN4	S	2	1	1	5.01034e-05	4.09672e-05	XP_016882820.1;XP_006723469.1;XP_005259338.1;NP_004915.2;NP_001308962.1
	5795	PTPRJ	S	1	1	1	4.18618e-05	3.42284e-05	XP_016873574.1;XP_016873573.1;XP_016873572.1;NP_002834.3;NP_001091973.1
	307	ANXA4	S	2	2	2	4.10545e-05	3.35683e-05	NP_001352425.1;NP_001307631.1;NP_001307629.1
	498	ATP5F1A	S	1	1	1	3.88888e-05	3.17975e-05	XP_016881278.1;NP_001001937.1;NP_001244264.1;NP_001244263.1
	203068	TUBB	R	4	3	1	3.42236e-05	2.7983e-05	NP_821133.1;NP_001280145.1;NP_001280142.1;NP_001280141.1;NP_001280143.1
	3312	HSPA8	S	2	2	0	3.41483e-05	2.79214e-05	NP_006588.1;NP_694881.1
	7145	TNS1	S	1	1	1	3.41138e-05	2.78933e-05	NP_072174.3;XP_024308851.1;XP_024308850.1;XP_024308848.1;XP_024308847.1;XP_024308846.1;XP_024308845.1;XP_024308844.1;XP_024308843.1;XP_024308842.1;XP_024308841.1;XP_024308840.1;XP_024308839.1;XP_024308838.1;XP_024308837.1;XP_024308836.1;XP_016860305.1;XP_016860304.1;XP_016860302.1;NP_001294952.1;NP_001294951.1
	6421	SFPQ	S	1	1	1	2.99347e-05	2.44762e-05	NP_005057.1;XP_011540252.1;XP_005271172.1
	3306	HSPA2	S	2	2	0	2.89312e-05	2.36556e-05	NP_068814.2
	478	ATP1A3	A	1	1	0	3.88378e-06	3.17558e-06	NP_689509.1;NP_001243142.1;NP_001243143.1
	476	ATP1A1	A	1	1	0	3.88378e-06	3.17558e-06	NP_001153706.1;NP_000692.2;NP_001153705.1
	477	ATP1A2	A	1	1	0	3.70951e-06	3.03309e-06	NP_000693.1
	495	ATP4A	A	1	1	0	3.57212e-06	2.92075e-06	NP_000695.2
	9588	PRDX6	R	3	2	2	0	0	NP_004896.1
	26227	PHGDH	S	3	1	1	0	0	XP_024302106.1;XP_011539533.1;XP_011539529.1;XP_011539528.1;NP_006614.2
	1072	CFL1	S	3	1	1	0	0	NP_005498.1
	3329	HSPD1	S	3	2	2	0	0	NP_955472.1
	8894	EIF2S2	S	2	1	1	0	0	XP_016883607.1;NP_001303292.1;NP_003899.2;NP_001303293.1
	3939	LDHA	S	2	1	1	0	0	NP_005557.1;NP_001158888.1;NP_001158887.1;NP_001158886.1;NP_001128711.1
	3309	HSPA5	R	2	2	1	0	0	NP_005338.1
	113220	KIF12	S	2	1	1	0	0	XP_024303176.1;XP_024303175.1;XP_024303174.1;XP_024303173.1;NP_612433.1;XP_006717010.1;XP_005251740.1
	3855	KRT7	S	2	1	1	0	0	XP_016874783.1;XP_011536627.1;NP_005547.3
	7317	UBA1	S	2	1	1	0	0	NP_695012.1;XP_016885268.1;XP_016885267.1;XP_016885266.1;XP_011542256.1
	747	DAGLA	R	1	1	1	0	0	XP_016873729.1;XP_016873728.1;NP_006124.1
	5047	PAEP	S	1	1	1	0	0	XP_016870272.1;XP_016870271.1;XP_011517054.1;NP_001018058.1;NP_001018059.1;XP_011517050.1;XP_011517049.1
	2923	PDIA3	A	1	1	1	0	0	NP_005304.3
	2947	GSTM3	R	1	1	1	0	0	NP_000840.2
	2316	FLNA	A	1	1	1	0	0	NP_001104026.1;NP_001447.2
	3190	HNRNPK	S	1	1	1	0	0	NP_001305115.1;NP_001305117.1;NP_001305116.1;NP_112553.1
	128866	CHMP4B	A	1	1	1	0	0	NP_789782.1
	7416	VDAC1	R	1	1	1	0	0	NP_003365.1
	5036	PA2G4	A	1	1	1	0	0	NP_006182.2
	290	ANPEP	S	1	1	1	0	0	NP_001141.2
	11045	UPK1A	R	1	1	1	0	0	NP_001268372.1;NP_008931.1
	23473	CAPN7	A	1	1	1	0	0	XP_016861534.1;XP_016861533.1;XP_016861532.1;XP_011531859.1;XP_011531858.1;XP_011531857.1;NP_055111.1
	54843	SYTL2	R	1	1	1	0	0	XP_016873428.1;XP_016873426.1;XP_016873425.1;XP_016873424.1;XP_016873423.1;NP_001352760.1;XP_011543414.1;XP_011543412.1;XP_011543411.1;XP_011543410.1;XP_011543409.1;XP_011543408.1;XP_005274123.1;XP_005274119.1;XP_005274118.1;XP_005274117.1;XP_005274114.1;NP_116561.1;NP_996810.2;NP_001352764.1;NP_001352759.1;NP_001352762.1;NP_001352756.1;NP_996811.2;NP_001352763.1;NP_001352761.1;NP_001352755.1;NP_…
	7295	TXN	S	1	1	1	0	0	NP_003320.2;NP_001231867.1
	821	CANX	S	1	1	1	0	0	NP_001350926.1;NP_001350922.1;NP_001350927.1;NP_001350930.1;NP_001350923.1;NP_001350924.1;NP_001350928.1
	22894	DIS3	R	1	1	1	0	0	NP_055768.3;NP_001309277.1;NP_001309278.1;NP_001121698.1
	7379	UPK2	S	1	1	1	0	0	NP_006751.1
	1854	DUT	A	1	1	1	0	0	XP_016877477.1;NP_001020419.1;NP_001317215.1;NP_001020420.1;NP_001939.1
	114791	TUBGCP5	R	1	1	1	0	0	XP_016877390.1;XP_016877386.1;XP_016877385.1;XP_016877384.1;XP_016877383.1;XP_016877382.1;XP_011542172.1;XP_011542170.1;NP_443135.3;NP_001341303.1;NP_001341302.1;NP_001341306.1;NP_001341301.1;NP_001341304.1;NP_001341305.1;NP_001341307.1;NP_001096080.1
	396	ARHGDIA	S	1	1	1	0	0	NP_001288172.1;NP_001172006.1;NP_001288171.1;NP_001288170.1;NP_001172007.1
	1755	DMBT1	S	1	1	1	0	0	XP_024303622.1;XP_016871287.1;XP_011537717.1;XP_011537716.1;XP_011537715.1;XP_011537713.1;XP_011537712.1;XP_011537711.1;XP_011537710.1;XP_011537709.1;NP_015568.2;XP_011537705.1;XP_011537704.1;XP_011537703.1;XP_011537702.1;XP_011537701.1;XP_011537700.1;XP_011537698.1;XP_011537697.1;XP_011537696.1;XP_011537695.1;XP_011537694.1;XP_011537693.1;XP_011537692.1;XP_011537691.1;XP_011537690.1;XP_006717728…
	5111	PCNA	R	1	1	1	0	0	NP_872590.1
	3181	HNRNPA2B1	A	1	1	1	0	0	NP_002128.1;NP_112533.1
	1915	EEF1A1	A	1	1	1	0	0	NP_001393.1
	6189	RPS3A	A	1	1	1	0	0	NP_000997.1;NP_001254628.1
	7431	VIM	S	1	1	1	0	0	NP_003371.2
	7167	TPI1	S	1	1	1	0	0	NP_001152759.1;NP_001244955.1;NP_000356.1
	5230	PGK1	S	1	1	1	0	0	NP_000282.1
	8339	HIST1H2BG	S	3	1	0	0	0	NP_003509.1
	8347	HIST1H2BC	S	3	1	0	0	0	NP_003517.2
	3018	HIST1H2BB	S	3	1	0	0	0	NP_066406.1
	440689	HIST2H2BF	S	3	1	0	0	0	NP_001019770.1;NP_001154806.1
	128312	HIST3H2BB	S	3	1	0	0	0	NP_778225.1
	8344	HIST1H2BE	S	3	1	0	0	0	NP_003514.2
	8349	HIST2H2BE	S	3	1	0	0	0	NP_003519.1
	8348	HIST1H2BO	S	3	1	0	0	0	NP_003518.2
	8341	HIST1H2BN	S	3	1	0	0	0	NP_003511.1
	8343	HIST1H2BF	S	3	1	0	0	0	NP_003513.1
	3017	HIST1H2BD	S	3	1	0	0	0	XP_005249096.1;NP_619790.1
	8340	HIST1H2BL	S	3	1	0	0	0	NP_003510.1
	85236	HIST1H2BK	S	3	1	0	0	0	NP_001299582.1
	102724334	LOC102724334	S	3	1	0	0	0	XP_006723981.1
	8970	HIST1H2BJ	S	3	1	0	0	0	NP_066402.2
	8346	HIST1H2BI	S	3	1	0	0	0	NP_003516.1
	8345	HIST1H2BH	S	3	1	0	0	0	NP_003515.1
	8342	HIST1H2BM	S	3	1	0	0	0	NP_003512.1
	54145	H2BFS	S	3	1	0	0	0	NP_059141.1
	7846	TUBA1A	S	2	2	0	0	0	NP_001257328.1;NP_001257329.1
	84790	TUBA1C	S	2	2	0	0	0	NP_001290046.1;NP_001290043.1;NP_116093.1
	10376	TUBA1B	S	2	2	0	0	0	NP_006073.2
	3178	HNRNPA1	S	1	1	0	0	0	NP_112420.1;NP_002127.1
	144983	HNRNPA1L2	S	1	1	0	0	0	NP_001011725.1
	5881	RAC3	A	1	1	0	0	0	NP_005043.1;NP_001303236.1
	5879	RAC1	A	1	1	0	0	0	NP_008839.2;NP_061485.1
	5880	RAC2	A	1	1	0	0	0	XP_006724349.1;NP_002863.1
	3188	HNRNPH2	A	1	1	0	0	0	NP_001027565.1
	3187	HNRNPH1	A	1	1	0	0	0	NP_001351168.1;XP_016864914.1;XP_016864913.1;XP_016864912.1;XP_011532849.1;NP_001351158.1;NP_001351160.1;NP_001351176.1;NP_001351182.1;NP_001351174.1;NP_001351172.1;NP_001351184.1;NP_001351161.1;NP_001351173.1;NP_001351177.1;NP_001351179.1;NP_001351169.1
	653269	POTEI	A	4	1	0	0		NP_001264335.1;XP_016860223.1;XP_016860222.1;XP_016860221.1
	3861	KRT14	A	6	2	0	0		NP_000517.3
	7278	TUBA3C	A	1	1	0	0		NP_005992.1
	3859	KRT12	A	1	1	0	0		NP_000214.1
	345651	ACTBL2	A	6	2	0	0		NP_001017992.1
	113457	TUBA3D	A	1	1	0	0		NP_525125.2
	112714	TUBA3E	A	1	1	0	0		NP_997195.2
	8687	KRT38	A	2	1	0	0		NP_006762.3
	8689	KRT36	A	2	1	0	0		NP_003762.1
	3882	KRT32	A	2	1	0	0		NP_002269.3
	347733	TUBB2B	A	3	2	0	0		NP_821080.1
	162605	KRT28	A	2	1	0	0		NP_853513.2
	653781	POTEJ	A	4	1	0	0		XP_016860232.1;XP_016860231.1;XP_016860230.1;NP_001264012.1
	84617	TUBB6	A	1	1	0	0		NP_001290453.1;NP_001290457.1;NP_001290456.1;NP_001290455.1;NP_001290454.1;NP_001290459.1
	10382	TUBB4A	A	1	1	0	0		NP_001276058.1;NP_001276060.1;NP_001276056.1;NP_001276052.1
	3305	HSPA1L	A	1	1	0	0		NP_005518.3
	3854	KRT6B	A	1	1	0	0		NP_005546.2
	3868	KRT16	A	6	2	0	0		NP_005548.2
	653505	PPIAL4A	A	1	1	0	0		NP_001137355.1
	374454	KRT77	A	2	1	0	0		XP_011536591.1;XP_011536590.1;NP_778253.2
	3880	KRT19	A	2	1	0	0		NP_002267.2
	7280	TUBB2A	A	3	2	0	0		NP_001060.1;NP_001297244.1
	10383	TUBB4B	A	3	2	0	0		NP_006079.1
	71	ACTG1	A	24	7	0	0		NP_001186883.1
	10381	TUBB3	A	3	2	0	0		NP_001184110.1;NP_006077.2
	192666	KRT24	A	3	2	0	0		XP_016879788.1;XP_011522762.1;XP_006721802.1;NP_061889.2
	58	ACTA1	A	13	3	0	0		NP_001091.1
	72	ACTG2	A	13	3	0	0		NP_001606.1;NP_001186822.1
	3866	KRT15	A	7	3	0	0		XP_016880103.1;XP_011523086.1;NP_002266.3
	70	ACTC1	A	13	3	0	0		NP_005150.1
	3886	KRT35	A	2	1	0	0		NP_002271.3
	59	ACTA2	A	13	3	0	0		NP_001307784.1
	3849	KRT2	A	2	1	0	0		NP_000414.2
	8688	KRT37	A	2	1	0	0		NP_003761.3
	3884	KRT33B	A	2	1	0	0		NP_002270.1
	3875	KRT18	A	2	1	0	0		NP_954657.1
	445582	POTEE	A	8	3	0	0		NP_001077007.1;XP_016859648.1;XP_011509518.1
	3881	KRT31	A	2	1	0	0		NP_002268.2
	728378	POTEF	A	5	2	0	0		XP_016860324.1;XP_016860323.1;XP_016860322.1;NP_001093241.1
