# Supplementary material for: Tamm-Horsfall protein augments neutrophil NETosis during urinary tract infection
Source: JCI Insight. 2025 Jan 9;10(1):e180024. doi: 10.1172/jci.insight.180024 (PMC11721310; doi:10.1172/jci.insight.180024)
Supplement: Supporting data values [file jciinsight-10-180024-s203.xlsx]

## Sheet: Fig. 1A
Wildtype Urine CFU/mL					THP KO Urine CFU/mL
Day 1	Day 3	Day 7	Day 9		Day 1	Day 3	Day 7	Day 9
2520000	136000	38400000	38800000		13200000	35600000	61600000	15200000
1200000	284000	14000000	19200000		11600000	800000	38000000	21600000
6800000	1640000	400	8000		21200000	228000	29200000	34800000
0	16800	140000	760000		16000000	3600	32000000	18400000
3160000	680000	24800000	31200000		9200000	3120000	26000000	3200
15200000	1600000	12400	7600000		1560000	280000	6000000	1200
35200000	408000	16800000	96000		14800000	1600	520000	8400
920000	800	96000	60800000		31600000	244000	6400	56000
68000	72000	29600000	45600000		1840000	19200	2000	7600
5600000	252000	29200000	33200000		40000	22800000	26000	13200000
54000000	22800000	46000000	0		12800000	400	120000	58400000
2200000	8800000	1600	224000		33200000	4400000	15600000	22400000
304000	2920000	168000	20000000		9600000	7600000	14000000	110000000
2040000	14800000	40400000	22000000		6000000	17600000	31200000	2000
1400000	8000000	38800000	64000		4800000	21200000	136000000	400000
1400000	1600	180000	124000		560000	1000000	0	13600000
128000	260000	140000	12800000		1320000	520000	20000000	800
3000000	1800000	15600000	45600000		56000	52000	28000	9200000
1000000	48000	11600000	1200		4120000	66000000	57200000
720000	6400	3200	37600000		6000	0	28000000
208000	1400000	24000000	48000		164000	24800000	143000000
2800	2000	9600	64000		1200	400	110000000
128000	168000	112000			80000	16400	142000000
6800	400	20400000			252000	1700000	21600000
0	0	27600000			148000	8000	47200000
2400	400	0			260000	7000	6000000
132000	0	30800000			268000	1000	41600000
0	130000	32800000			280000	21000	52800000
13200	3000	18000000			75000		23200000
0	510000	0			0		300000
119000	0	6000			400000		20800000
0	0	73200000			380000		122000000
4000	0	34000000			0		57200000
10300000	1000	6400			2100000		96400000
9000		19200000			103000
0		18000000			1010000
1000		0
		85200000
		50400000
		7200

## Sheet: Fig. 1B
Wildtype Bladder CFU/g					THP KO Bladder CFU/g
Day 1	Day 3	Day 7	Day 10		Day 1	Day 3	Day 7	Day 10
0	34444.4	189274400	28469.8		103000	79545.4	0	108000000
5120000	75903.6	21276.6	66532.3		135000000	0	45918.4	575000000
1130000000	12000	59887000	66091.9		883000000	10204.1	0	682000000
356000000	35294.1	87619050	2702.7		3400000000	59782.6	738161500	137000000
423000000	23129.2	934.58	74675330		535000000	2673.8	95833.3	139000000
568000000	0	2234.64	0		1950000000	68421.1	2690000000	460000000
8050000	3703.7	0	184000000		1370000000	7039711191	36053130	102985
17700000	11538.5	845528	457000000		11900000	589041096	75688070	129268
369000	296053	81159.4	97701.1		829000	1.25506e+07	93877.6	153846
0	22123.9	181818200	1592.36		11500000	3652968037	75000	144404
114000	37037	1161137000	14074070		16300000	7859531773	2129121	275735
	9708.74	8411215	124549			8.33333e+07	12269.9	159857900
	3846.15	1562500000	688000000			993883792	43831.2	34292040
	4684095861	73099420	64960.6			94470	200000	906250000
	74204.9	501930500	217864900			2427.18	68627.4	298245600
	1.12613e+06	53398.1	1399000000			202439024	2040000000	0
	7.94979e+07	0	2639000000			795454545	2950000000	111821
	1294642857	33210.3	71748.9			930233	24242.4	2429000000
	0	108824	187920			7023809524		0
	27173.9	3980000000	1365000000			9566326531		950118800
	20408.2	321888	687830700			9968847352
	8160237389	0	4032.26
	13840.8	5405405	9478.67
	9.78261e+06	85227.3	1828000000
			494505500
			598958
			909090900
			1875000
			0

## Sheet: Fig. 1C
Wildtype Kidney CFU/g					THP KO Kidney CFU/g
Day 1	Day 3	Day 7	Day 10		Day 1	Day 3	Day 7	Day 10
330	1423262	994175	166413		18500	0	0	4948.33
5320000	37305.6	49406.5	142968		137000	2239866	0	16211451
8440000	0	1216435	156941		12400000	1590717	0	23013.2
65700000	0	224852	1967.29		2770000	19208.1	16545140	12180460
19700000	1641039	0	23807.8		253000	166199	0	1230000000
1080000	0	19751.3	16214.2		144000000	0	34058251	1245.39
284000	50942.2	0	32921.2		925000	14711.9	259824	76883.4
516000	0	37812.3	1407366		1780000	18610.4	2369888	83266481
238000	0	352683	53398.1		126000	44704125	29855422	8757.48
0	7374.82	2524763	8219.06		0	34140.4	0	31056
2250000	6860.61	57375490	455.031			26608.9	131877	70000001
	0	73176.2	80661.7			32788.7	0	7433505
	0	2724197000	19800701			0	27815.4	5130.02
	198458	22273	0			43301	46444.7	1773291
	70232.8	15509.1	11760.4			4046099	0	3954691
	5185.88	0	66602.1			3138.22	2028892	1318581
	0	0	9178.92			1429863	2748413	1892507
	0	0	727742			2550000000	15600245	46946.8
	733470	206220	11874.2			8.10301e+06		15161201
	3863191	60620.4	67140.5			199109
	5310318	0	24103.6			33542.9
	2936.2	0	482901			2.71535e+06
	457088	463267	8663.61			117276
	0	22140990	7439071			96568.3
	334051	19497.8	21716.7			12947.4
	9368.95		1311.49			1.54101e+06
	8.47581e+06		1011918			339164
	41033.3		7339.05			366631
	533555		172544			374128
	0					19780
	21611.2					2.67054e+07
	0
	268363
	0
	8.98427e+06

## Sheet: Fig. 1D
Wildtype Bladder scores				THP KO Bladder scores
Day 1	Day 3	Mock		Day 1	Day 3	Mock
2	1	1		2	2	2
3	3	2		2	1	1
3	0	2		0	2	2
2	1	0		3	3	0
2	4	0		4	1	0
3	1			0	3	0
0	2			3	2	0
3	3			4	3	1
2	1			3	2	0
1	1			1	4	1
1	4			3	3
2				3	4
				3
				4
				3

## Sheet: Fig. 1E
Wildtype Kidney scores				THP KO Kidney scores
Day 1	Day 3	Mock		Day 1	Day 3	Mock
2	0	1		3	0	2
2	0	2		4	3	1
0	0	2		0	4	2
3	4	0		3	1	0
0	1	0		4	3	1
3	2			0	2	0
2	3			3	3	0
1	1			4	2	1
1	1			3	4	0
2	4			1	3	1
				3	4
				3
				3
				4
				3

## Sheet: Fig. 2B
Wildtype Bladder %CD45+				THP KO Bladder %CD45+
Day 3	Day 7	Mock		Day 3	Day 7	Mock
2.00964	3.63206	1.14972		44.5367	8.14674	3.13891
3.28108	24.768	1.88999		30.3105	5.60307	0.570608
3.76956	6.12096	0.799963		3.29308	9.82427	1.76684
4.30946	9.50647	3.59825		8.05907	14.0373	0.805015
7.33314	8.88326	4.28525		25.5031	3.93436	1.08773
1.78276	2.66869	2.01355			6.43113	2.84726
3.78312	6.24619	10.1502			15.046	2.23
1.4974	5.98068	7.10881			16.489	2.63
8.01	42.5499	5.4508			13.1759	1.54
5.4	5.67167	2.76425			12.9673	2.89
27.7	7.78213	1.57032			9.45815	2.54
10.5	6.60551	9.24747			4.91326	1.96
6.43	13.105	5.57558			11.7103	3.54
	4.21362	4.00918			20.6349
	32.9855	1.9			10.7413
	4.51211	2.08			11.0949
	7.76007	1.79			1.53945
	20.5189	0.97			28.1367
	16.6604	1.62			3.18251
	4.47391	1.68
	5.45164	2.31
	6.98993	1.9
	4.32819	2.35
	1.19743	1.5
	5.59507	2.34
	1.56455	2.3
	2.60791	2.95
	10.2595	2.71
	36.0501

## Sheet: Fig. 2C
Wildtype Bladder CD45+ counts				THP KO Bladder CD45+ counts
Day 3	Day 7	Mock		Day 3	Day 7	Mock
1458.75	1476.25	1192.5		4025	855	2125
2051.25	8672.5	571.25		4637.5	2391.25	576.25
66.25	5336.25	875		5487.5	2390	1518.75
1105	5646.25	886.25		4775	5065	762.5
1613.75	5172.5	4268.75		8237.5	2571.25	1142.5
861.25	880	2330			2621.25	2026.25
421.25	9981.25	8421.25			27812.5	1330
258.75	7956.25	6115			22742.5	1968.75
4243.75	30298.8	1456.25			8573.75	2083.75
2430	14453.8	2590			2683.75	1348.75
3650	15420	1760			977.5	3240
2942.5	19198.8	6866.25			2173.75	1321.25
36125	961.25	4388.75			855	1597.5
	1201.25	982.5			1738.75
	21770	2720			1117.5
	968.75	1611.25			27105
	8918.75	1885			1075
	10320	1250			11790
	2222.5	2313.75			2996.25
	3791.25	1743.75
	3880	1316.25
	5717.5	1662.5
	4408.75	2537.5
	1247.5	1666.25
	2635	1002.5
	1822.5	3433.75
	2902.5	1888.75
	2115	1873.75
	28336.2

## Sheet: Fig. 2D
Wildtype Kidney %CD45+				THP KO Kidney %CD45+
Day 3	Day 7	Mock		Day 3	Day 7	Mock
30.6878	42.7798	25.0747		34.9161	21.4504	26.1064
24.0404	37.4745	17.6952		53.2834	21.146	32.184
53.1925	39.0693	22.6089		27.0864	23.51	32.6043
25.6584	56.8076	31.4509		50.126	23.3973	20.7788
23.1695	35.5564	19.7147		55.7127	37.4806	20.0864
23.8007	24.0795	19.9562		54.7439		11.555
27.0645	37.4038	24.8884				11.774
26.6191	22.383	25.8561
18.7515	11.8503	9.30514
12.7825	22.8576	32.7096
4.31471	14.4232	24.173
39.3366	16.1523	14.9871
12.2474		10.3979
13.2307		1.38
		1.06
		2.21
		1.21
		0.87

## Sheet: Fig. 2E
Wildtype Kidney CD45+ counts				THP KO Kidney CD45+ counts
Day 3	Day 7	Mock		Day 3	Day 7	Mock
290	34750	14680		33935	13325	21885
595	29395	12330		20285	20500	15775
50610	23635	12150		34225	14930	3205
30640	20090	16680		43770	16880	10165
27910	23005	22250		10240	25350	14415
14710	16055	22780		26715		13680
30905	17505	13655				12710
22175	30715	17555
23100	13975	11925
22260	28740	52620
10055	19550	15930
42810	27135	18635
14635		10125
11600		11635
		47125
		21710
		30140
		38405

## Sheet: Fig. 2F
Wildtype Bladder %Ly6G+ of CD45+				THP KO Bladder %Ly6G+ of CD45+
Day 3	Day 7	Mock		Day 3	Day 7	Mock
22.5	59.5	22.7		29.8	61.5	26.7
32.5	56.4	25.2		56.9	28.4	19.3
39.6	22.7	20		69.7	74.6	22.1
45.8	52.6	17.2		52.4	26.6	17
51	21.3	4.3		37.6	71.1	16.7
33.1	49.4	4.88			43.8	9.32
35.9	23	4.65			60.1	2.16
30	29.3	3.41			80.3	1.33
8.08179	52.1	6.35			49.7	1.68
2.03932	49.3	8.4			34.6	2.04
3.18055	37	8.31			45.1	1.58
12.8465	65.6	7.43			77.5	1.61
40.0089	26.4	6.81			33.8	0.94
	32	10.8			62.5
	36.1	1.29			25.2
	34.3	1.63			77.6
	28.6	1.92			18.4
	29.4	4.7			40.5
	32.2	2.65			12.1
	23.3	2.29
	40.7	2.28
	32.5	1.8
	23	2.36
	19.8	3.75
	12.4	2.74
	9.47	2.48
	34.4	2.18
	13.7	1.73
	7.18

[truncated: 70 more sheets: Fig. 2G, Fig. 2H, Fig. 2I, Fig. 2J, Fig. 2K, Fig. 2L, Fig. 2M, Fig. 3A, Fig. 3B, Fig. 3C, Fig. 4B, Fig. 4C, Fig. 4D, Fig. 4E, Fig. 4F, Fig. 4G, Fig. 4H, Fig. 4I, Fig. 4J, Fig. 4K …]
